# Supplementary material for: microRNA regulation of skin pigmentation in golden-back mutant of crucian carp from a rice-fish integrated farming system
Source: BMC Genomics. 2023 Feb 10;24:70. doi: 10.1186/s12864-023-09168-w (PMC9912656; doi:10.1186/s12864-023-09168-w)
Supplement: Supplementary file 5 — Additional file 5: Table s1. Distribution of sequenced reads from raw data to cleaned sequences. Table s2. Summary of known and predicted miRNAs in this study. Table s3. Differentially expressed miRNAs (DEMs) in different skin color of crucian carp. Table s4. The results of qRT-PCR and small RNA sequencing. Table s5. Results of target gene analysis of various miRNAs. Table s6. GO function and KEGG pathway enrichment analysis of differentially expressed miRNAs. Table s7. Information on the correspondence between differentially miRNAs, mRNAs, and proteins. Table s8. Primers for skin DEMs and reference miRNAs in crucian carp. [file 12864_2023_9168_MOESM5_ESM.xlsx]

## Sheet: Table. s1
Table. s1 Distribution of sequenced reads from raw data to cleaned sequences
	GO_1				GO_2				GO_3				GR_1				GR_2				GR_3
Item	Total	% of Total	uniq	% of uniq	Total	% of Total	uniq	% of uniq	Total	% of Total	uniq	% of uniq	Total	% of Total	uniq	% of uniq	Total	% of Total	uniq	% of uniq	Total	% of Total	uniq	% of uniq
Raw reads	11508666	100	528296	100	9633176	100	587223	100	13525374	100	715793	100	10372849	100	726000	100	11326073	100	767410	100	11124187	100	681691	100
3ADT&length filter	1153903	10.03	252038	47.71	1345071	13.96	256792	43.73	1705342	12.61	359380	50.21	1937127	18.67	363580	50.08	1336597	11.8	371832	48.45	1377026	12.38	336407	49.35
Junk reads	9327	0.08	3975	0.75	14631	0.15	5893	1	15118	0.11	4806	0.67	16432	0.16	5289	0.73	12721	0.11	4189	0.55	14989	0.13	4845	0.71
Rfam	131073	1.14	3328	0.63	311073	3.23	4766	0.81	263495	1.95	7202	1.01	394121	3.8	9299	1.28	169152	1.49	5956	0.78	203898	1.83	7233	1.06
mRNA	4240484	36.85	13483	2.55	4080605	42.36	21732	3.7	6662953	49.26	28455	3.98	5174512	49.89	40318	5.55	5360195	47.33	27482	3.58	5543405	49.83	29480	4.32
Repeats	28969	0.25	388	0.07	72490	0.75	492	0.08	53102	0.39	697	0.1	58518	0.56	768	0.11	24303	0.21	558	0.07	28926	0.26	686	0.1
Valid reads	6093307	52.95	258361	48.9	4180644	43.4	302375	51.49	5127730	37.91	322683	45.08	3230703	31.15	316362	43.58	4605299	40.66	363474	47.36	4172244	37.51	310466	45.54
Details of the Rfam database comparison
rRNA	49102	0.43	1158	0.22	108544	1.13	2196	0.37	98968	0.73	3544	0.5	224163	2.16	5693	0.78	81211	0.72	3296	0.43	105564	0.95	4051	0.59
tRNA	50081	0.44	1085	0.21	101205	1.05	1016	0.17	103319	0.76	1788	0.25	81378	0.78	1321	0.18	43703	0.39	1152	0.15	55876	0.5	1430	0.21
snoRNA	10983	0.1	470	0.09	17519	0.18	498	0.08	15440	0.11	543	0.08	14279	0.14	527	0.07	9057	0.08	405	0.05	9833	0.09	465	0.07
snRNA	9884	0.09	281	0.05	29030	0.3	386	0.07	15929	0.12	428	0.06	21087	0.2	438	0.06	16388	0.14	284	0.04	10376	0.09	374	0.05
other Rfam RNA	11023	0.1	334	0.06	54775	0.57	670	0.11	29839	0.22	899	0.13	53214	0.51	1320	0.18	18793	0.17	819	0.11	22249	0.2	913	0.13
Notes:
Valid reads may not be equal to raw reads - 3ADT&length filter - Junk reads- mRNA- Rfam - Repeats, because there are overlapped sequences between mRNA, Rfam and Repeats.
3ADT&length filter: reads removed due to 3ADT not found and length with<18 and >26 were remove.
Junk reads:Junk: >=2N, >=7A, >=8C, >=6G, >=7T, >=10Dimer, >=6Trimer, or >=5Tetramer.
Rfam: Collection of many common non-coding RNA families except micro RNA; http://rfam.janelia.org
Repeats: Prototypic sequences representing repetitive DNA from different eukaryotic species; http://www.girinst.org/repbase.

## Sheet: Table. s2
Table. s2 Summary of known and predicted miRNAs in this study
	GR_1		GR_2		GR_3		GO_1		GO_2		GO_3		Total
Item	Pre-miRNA	Unique miRNA	Pre-miRNA	Unique miRNA	Pre-miRNA	Unique miRNA	Pre-miRNA	Unique miRNA	Pre-miRNA	Unique miRNA	Pre-miRNA	Unique miRNA	Pre-miRNA	Unique miRNA
gp1	424	640	429	645	427	650	427	638	419	621	428	653	434	679
gp2a	170	127	171	132	189	142	170	126	156	117	183	140	239	184
gp2b	157	111	125	92	150	110	123	90	153	108	138	102	205	148
gp3	60	59	71	68	137	152	56	53	77	73	72	70	158	173
gp4	156	137	133	114	135	117	147	125	170	139	169	146	296	254
Note:
gp1	Reads map to specific miRNAs/pre-miRNAs in miRbase and the pre-miRNAs further map to the genome & EST.
gp2a	Reads map to selected miRNAs/pre-miRNAs in miRbase. The mapped pre-miRNAs do not map to the genome, but the reads (and of course the miRNAs of the pre-miRNAs) map to genome. The extended genome sequences from the genome loci may form hairpins.
gp2b	Reads were mapped to miRNAs/pre-miRNAs of selected species in miRbase and the mapped pre-miRNAs were not further mapped to genome, but the reads (and of course the miRNAs of the pre-miRNAs) were mapped to genome. The extended genome sequences from the genome loci may not form hairpins.
gp3	Reads map to slected miRNAs/pre-miRNAs in miRbase. The mapped pre-miRNAs do not map to the genome, and the reads do not map to the genome.
gp4	Reads do not map to selected pre-miRNAs in miRbase. But the reads map to genome & the extended genome sequences from genome may form hairpins.
Detailed information of the identified miRNAs
miR_name	miR_seq	len	genomeID	strand	start	end	pre-miRNA_seq	type	Sequence in miRbase	group	hairpinLen	CG%	GR_1(norm)	GR_2(norm)	GR_3(norm)	GO_1(norm)	GO_2(norm)	GO_3(norm)	Expression level
ssa-miR-1-3p	TGGAATGTAAAGAAGTATGTAT	22	NW_020527056.1	+	18281	18341	acatacttctttatatgcccatatgaacaagagcagctaTGGAATGTAAAGAAGTATGTAT	3'	Yes	gp1	59	32.8	185051	300240	177368	691334	399132	211755	high
ola-miR-1-5p_R+1	ACATACTTCTTTATATGCCCATA	23	NC_039265.1	+	7542077	7542183	gcccatatatcctgcttggtagACATACTTCTTTATATGCCCATAtgaacaagagcagctaTGGAATGTAAAGAAGTATGTATcccaggtgagagaaaaaacggggc	5'	Diff	gp1	85	42.1	221.52	115.116	159.237	324.165	384.939	175.47	middle
oni-miR-1	TGGAATGTAAAGAAGTATGTAT	22	NC_039265.1	+	7542077	7542183	gcccatatatcctgcttggtagACATACTTCTTTATATGCCCATAtgaacaagagcagctaTGGAATGTAAAGAAGTATGTATcccaggtgagagaaaaaacggggc	3'	Yes	gp1	85	42.1	185051	300240	177368	691334	399132	211755	high
gmo-miR-1-2-5p_L+1	ACATACTTCTTTATGTGCCCATA	23	NC_039244.1	-	10118587	10118676	tgcctacttggtgtACATACTTCTTTATGTGCCCATAtgaacatatgacagctaTGGAATGTAAAGAAGTATGTATtcttggtcaggtgc	5'	Diff	gp1	87	38.9	20.3437	7.55585	14.8511	37.3412	39.1342	12.9073	middle
oni-miR-1	TGGAATGTAAAGAAGTATGTAT	22	NC_039244.1	-	10118587	10118676	tgcctacttggtgtACATACTTCTTTATGTGCCCATAtgaacatatgacagctaTGGAATGTAAAGAAGTATGTATtcttggtcaggtgc	3'	Yes	gp1	87	38.9	185051	300240	177368	691334	399132	211755	high
oni-let-7f	TGAGGTAGTAGATTGTATAGTT	22	NC_039253.1	+	14396410	14396520	aatgcttggcagtgTGAGGTAGTAGATTGTATAGTTgtagggtagtgattttatcctgtgtagaagataaCTATACAATCTATTGCCTTCCCtgagaggcagaaatacaca	5'	Yes	gp1	99	38.7	15700.5	15495.4	14244.2	11961.6	13485.5	13950.4	high
ssa-let-7f-3p_1ss22CT	CTATACAATCTATTGCCTTCCT	22	NC_039253.1	+	14396410	14396520	aatgcttggcagtgTGAGGTAGTAGATTGTATAGTTgtagggtagtgattttatcctgtgtagaagataaCTATACAATCTATTGCCTTCCCtgagaggcagaaatacaca	3'	Diff	gp1	99	38.7	22.4911	21.5564	17.3263	13.7459	12.8076	20.6169	middle
oni-let-7a	TGAGGTAGTAGGTTGTATAGTT	22	NC_039267.1	-	4183968	4184065	actgtcctttggggTGAGGTAGTAGGTTGTATAGTTttagggtgacacccttcctgttagataaCTATACAACTTACTGTCTTTCCtgaagaggctgt	5'	Yes	gp1	98	42.9	69865.5	71599.7	74175.5	67217.3	67319.1	74370.7	high
gmo-let-7a-3-3p_R+1	CTATACAACTTACTGTCTTTCC	22	NC_039267.1	-	4183968	4184065	actgtcctttggggTGAGGTAGTAGGTTGTATAGTTttagggtgacacccttcctgttagataaCTATACAACTTACTGTCTTTCCtgaagaggctgt	3'	Diff	gp1	98	42.9	282.551	269.344	264.844	314.423	311.651	287.45	middle
dre-miR-7a_R+1	TGGAAGACTAGTGATTTTGTTGTT	24	NC_039274.1	-	27236065	27236159	attttgggcaccaTGGAAGACTAGTGATTTTGTTGTTgtgaagtcaccggtactgacaacaagtcacagtctgcctcagtgaccagaatccactc	5'	Diff	gp1	89	46.3	82.279	35.0236	67.1599	77.28	99.6144	58.6296	middle
oni-let-7a	TGAGGTAGTAGGTTGTATAGTT	22	NC_039248.1	-	26072463	26072550	caagcTGAGGTAGTAGGTTGTATAGTTtgtgggaaggatctcatcctattcaggtgataaCTATACAGTCTATTGCCTTCCTtgagag	5'	Yes	gp1	84	42	69865.5	71599.7	74175.5	67217.3	67319.1	74370.7	high
gmo-let-7a-4-3p_2ss13GT20TC	CTATACAGTCTATTGCCTTCCT	22	NC_039248.1	-	26072463	26072550	caagcTGAGGTAGTAGGTTGTATAGTTtgtgggaaggatctcatcctattcaggtgataaCTATACAGTCTATTGCCTTCCTtgagag	3'	Diff	gp1	84	42	599.273	470.611	449.383	385.895	463.681	466.095	middle
oni-let-7a	TGAGGTAGTAGGTTGTATAGTT	22	NC_039265.1	-	3943370	3943453	cagggTGAGGTAGTAGGTTGTATAGTTtggtgggagggatcaaaccctgttcaggtgataaCTATACAGTCTATTGCCTTCCTt	5'	Yes	gp1	83	45.2	69865.5	71599.7	74175.5	67217.3	67319.1	74370.7	high
gmo-let-7a-5-3p_1ss22CT	CTATACAGTCTATTGCCTTCCT	22	NC_039265.1	-	3943370	3943453	cagggTGAGGTAGTAGGTTGTATAGTTtggtgggagggatcaaaccctgttcaggtgataaCTATACAGTCTATTGCCTTCCTt	3'	Diff	gp1	83	45.2	599.273	470.611	449.383	385.895	463.681	466.095	middle
oni-let-7b	TGAGGTAGTAGGTTGTGTGGTT	22	NC_039246.1	+	22934093	22934186	cgtacagggTGAGGTAGTAGGTTGTGTGGTTtcagggttgtgtttttgccccatcaggagataaCTATACAACCTACTGCCTTCCctgaagggc	5'	Yes	gp1	84	50	19276.2	19816.3	20619.7	22258.1	15404.2	18766.8	high
ssa-let-7b-3p_R-1_1ss3GA	CTATACAACCTACTGCCTTCC	21	NC_039246.1	+	22934093	22934186	cgtacagggTGAGGTAGTAGGTTGTGTGGTTtcagggttgtgtttttgccccatcaggagataaCTATACAACCTACTGCCTTCCctgaagggc	3'	Diff	gp1	84	50	2784.83	1357.83	1509.04	1889.25	2512.42	1571.91	middle
dre-let-7j	TGAGGTAGTTGTTTGTACAGTT	22	NC_039248.1	+	9762203	9762299	ctgctctgggtTGAGGTAGTTGTTTGTACAGTTtttagggtctgttattctgccctgttaaggagctaaCTGTACAGACTACTGCCTTGCCcagggt	5'	Yes	gp1	95	47.4	9089.34	7403.85	5771.3	6670.54	6378.17	6584.14	high
dre-let-7j-p3_1ss22CT	CTGTACAGACTACTGCCTTGCT	22	NC_039248.1	+	9762203	9762299	ctgctctgggtTGAGGTAGTTGTTTGTACAGTTtttagggtctgttattctgccctgttaaggagctaaCTGTACAGACTACTGCCTTGCCcagggt	3'	New	gp1	95	47.4	248.645	159.117	179.038	187.247	293.151	244.193	middle
dre-let-7a	TGAGGTAGTAGGTTGTATAGTT	22	NC_039246.1	+	22933359	22933463	gagactgtcatttggggTGAGGTAGTAGGTTGTATAGTTtgagggtttaacccttgctgtcagataaCTATACAACTTACTGTCTTTCCcgaagtgaccgtagtg	5'	Yes	gp1	98	43.8	69865.5	71599.7	74175.5	67217.3	67319.1	74370.7	high
hsa-let-7a-3p_R+1_2ss9TC10CT	CTATACAACTTACTGTCTTTCC	22	NC_039246.1	+	22933359	22933463	gagactgtcatttggggTGAGGTAGTAGGTTGTATAGTTtgagggtttaacccttgctgtcagataaCTATACAACTTACTGTCTTTCCcgaagtgaccgtagtg	3'	Diff	gp1	98	43.8	282.551	269.344	264.844	314.423	311.651	287.45	middle
gmo-let-7c-5p	TGAGGTAGTAGGTTGTATGGTT	22	NC_039257.1	-	6168677	6168780	gagactgtgtgcatccaggcTGAGGTAGTAGGTTGTATGGTTtagaattttgccctgggagttaaCTGTACAACCTTCTAGCTTTCCttggagcacacaagcca	5'	Yes	gp1	94	47.1	7144.84	8826.47	8138.88	7074.26	6156.1	6559.05	high
gmo-let-7d-3p_R+2	CTGTACAACCTTCTAGCTTTCC	22	NC_039257.1	-	6168677	6168780	gagactgtgtgcatccaggcTGAGGTAGTAGGTTGTATGGTTtagaattttgccctgggagttaaCTGTACAACCTTCTAGCTTTCCttggagcacacaagcca	3'	Diff	gp1	94	47.1	164.445	64.5359	158.027	124.94	162.798	142.33	middle
oni-let-7a	TGAGGTAGTAGGTTGTATAGTT	22	NC_039257.1	-	11871124	11871207	gcccccaggcTGAGGTAGTAGGTTGTATAGTTtagagtaacatcacaggagataaCTGTACAGCCTCCTAGCTTTCCctgagat	5'	Yes	gp1	75	47.6	69865.5	71599.7	74175.5	67217.3	67319.1	74370.7	high
gmo-let-7a-3p_R+1	CTGTACAGCCTCCTAGCTTTCC	22	NC_039257.1	-	11871124	11871207	gcccccaggcTGAGGTAGTAGGTTGTATAGTTtagagtaacatcacaggagataaCTGTACAGCCTCCTAGCTTTCCctgagat	3'	Diff	gp1	75	47.6	144.478	85.9293	92.6818	252.008	207.767	102.212	middle
dre-let-7a	TGAGGTAGTAGGTTGTATAGTT	22	NC_039272.1	+	14681413	14681505	gcgatgtctcgggaTGAGGTAGTAGGTTGTATAGTTtagagttacaacatgggagataaCTGTACAGCCTCCTAGCTTTCCtcgagcagacgc	5'	Yes	gp1	93	48.4	69865.5	71599.7	74175.5	67217.3	67319.1	74370.7	high
hsa-let-7a-2-3p	CTGTACAGCCTCCTAGCTTTCC	22	NC_039272.1	+	14681413	14681505	gcgatgtctcgggaTGAGGTAGTAGGTTGTATAGTTtagagttacaacatgggagataaCTGTACAGCCTCCTAGCTTTCCtcgagcagacgc	3'	Yes	gp1	93	48.4	144.478	85.9293	92.6818	252.008	207.767	102.212	middle
oha-let-7c-5p	TGAGGTAGTAGGTTGTATGGTT	22	NC_039277.1	-	13485108	13485180	gcTGAGGTAGTAGGTTGTATGGTTtcgaatgacaccatgggagttaactgtacaaccttctagctttccttgg	5'	Yes	gp1	72	45.2	7144.84	8826.47	8138.88	7074.26	6156.1	6559.05	high
fru-let-7e	TGAGGTAGTAGATTGAATAGTT	22	NW_020523535.1	-	17741	17840	gctgtccttggggcTGAGGTAGTAGATTGGATAGTTgtggagccctgtgctctctcactgagataaCTATACAATCTACTGTCTTTCctaaggcgacagc	5'	Yes	gp1	100	49	49986.1	45070	32463	33023.6	46717.4	38676	high
fru-let-7e-p3	CTATACAATCTACTGTCTTTC	21	NW_020523535.1	-	17741	17840	gctgtccttggggcTGAGGTAGTAGATTGGATAGTTgtggagccctgtgctctctcactgagataaCTATACAATCTACTGTCTTTCctaaggcgacagc	3'	New	gp1	100	49	0	0	2.68145	4.5098	1.77883	1.22097	low
oni-let-7g	TGAGGTAGTAGTTTGTATAGTT	22	NC_039265.1	-	15464024	15464112	gctgtgggaTGAGGTAGTAGTTTGTATAGTTttaggatcacaccagatctgggagataaCTATACAGTCTACTGTCTTTCCcacggtaa	5'	Yes	gp1	87	42.7	26185.4	25019.3	22639.9	21571.1	27400.3	22675.2	high
ssa-let-7g-3p_2ss9TC22CT	CTATACAGCCTACTGTCTTTCT	22	NC_039265.1	-	15464024	15464112	gctgtgggaTGAGGTAGTAGTTTGTATAGTTttaggatcacaccagatctgggagataaCTATACAGTCTACTGTCTTTCCcacggtaa	3'	Diff	gp1	87	42.7	122.439	132.45	129.81	116.533	101.986	123.957	middle
dre-let-7g	TGAGGTAGTAGTTTGTATAGTT	22	NW_020523328.1	-	185918	186013	gggggctgtggaaTGAGGTAGTAGTTTGTATAGTTtgggatcacatcagatctgggagataaCTATACAGCCTACTGTCTTTCTcacagctgctcc	5'	Yes	gp1	95	46.9	26185.4	25019.3	22639.9	21571.1	27400.3	22675.2	high
dre-let-7g-1-p3	CTATACAGCCTACTGTCTTTCT	22	NW_020523328.1	-	185918	186013	gggggctgtggaaTGAGGTAGTAGTTTGTATAGTTtgggatcacatcagatctgggagataaCTATACAGCCTACTGTCTTTCTcacagctgctcc	3'	New	gp1	95	46.9	122.439	132.45	129.81	116.533	101.986	123.957	middle
aca-let-7a-5p	TGAGGTAGTAGGTTGTATAGTT	22	NW_020523535.1	-	17502	17583	ggTGAGGTAGTAGGTTGTATAGTTtggtgggagggatcaatccctgttcaggtgataaCTATACAGTCTATTGCCTTCCTtg	5'	Yes	gp1	79	45.1	69865.5	71599.7	74175.5	67217.3	67319.1	74370.7	high
aca-let-7a-2-3p	CTATACAGTCTATTGCCTTCCT	22	NW_020523535.1	-	17502	17583	ggTGAGGTAGTAGGTTGTATAGTTtggtgggagggatcaatccctgttcaggtgataaCTATACAGTCTATTGCCTTCCTtg	3'	Yes	gp1	79	45.1	599.273	470.611	449.383	385.895	463.681	466.095	middle
oha-let-7c-5p	TGAGGTAGTAGGTTGTATGGTT	22	NC_039282.1	+	10693881	10693955	ggtTGAGGTAGTAGGTTGTATGGTTtagaattttgcactgggagttaaCTATACAACCTTCTAGCTTTCCttgga	5'	Yes	gp1	70	40	7144.84	8826.47	8138.88	7074.26	6156.1	6559.05	high
oha-let-7c-3-3p	CTGTACAACCTTCTAGCTTTCC	22	NC_039282.1	+	10693881	10693955	ggtTGAGGTAGTAGGTTGTATGGTTtagaattttgcactgggagttaaCTATACAACCTTCTAGCTTTCCttgga	3'	Yes	gp1	70	40	164.445	64.5359	158.027	124.94	162.798	142.33	middle
ssc-let-7f-5p	TGAGGTAGTAGATTGTATAGTT	22	NW_020528251.1	-	1164686	1164771	gTGAGGTAGTAGATTGTATAGTTgtagggtagtgattttatcctgtgtagcagataaCTATACAATCTATTGCCTTCCCtgaggag	5'	Yes	gp1	74	39.5	15700.5	15495.4	14244.2	11961.6	13485.5	13950.4	high
ssc-let-7f-3p_R+1	CTATACAATCTATTGCCTTCCT	22	NW_020528251.1	-	1164686	1164771	gTGAGGTAGTAGATTGTATAGTTgtagggtagtgattttatcctgtgtagcagataaCTATACAATCTATTGCCTTCCCtgaggag	3'	Diff	gp1	74	39.5	22.4911	21.5564	17.3263	13.7459	12.8076	20.6169	middle
dre-let-7d-5p	TGAGGTAGTTGGTTGTATGGTT	22	NW_020523343.1	-	14027	14121	gtgcgctgcaggcTGAGGTAGTTGGTTGTATGGTTttgcatcataatcagcctggagttaaCTGTACAACCTTCTAGCTTTCCctgcggtgtcac	5'	Yes	gp1	95	49.5	8509.4	7887.87	7290.01	7358.81	7138.88	8242.88	high
dre-let-7c-3p	CTGTACAACCTTCTAGCTTTCC	22	NW_020523343.1	-	14027	14121	gtgcgctgcaggcTGAGGTAGTTGGTTGTATGGTTttgcatcataatcagcctggagttaaCTGTACAACCTTCTAGCTTTCCctgcggtgtcac	3'	Yes	gp1	95	49.5	164.445	64.5359	158.027	124.94	162.798	142.33	middle
oni-let-7a	TGAGGTAGTAGGTTGTATAGTT	22	NC_039253.1	+	14396212	14396295	gtgggaTGAGGTAGTAGGTTGTATAGTTttagggtcacacccacactgggagatAACTATACAGCCTACTGTCTTTCtcaaagt	5'	Yes	gp1	79	44	69865.5	71599.7	74175.5	67217.3	67319.1	74370.7	high
hsa-let-7a-3p_L+2_1ss10AG	AACTATACAGTCTACTGTCTTTC	23	NC_039253.1	+	14396212	14396295	gtgggaTGAGGTAGTAGGTTGTATAGTTttagggtcacacccacactgggagatAACTATACAGCCTACTGTCTTTCtcaaagt	3'	Diff	gp1	79	44	0	0	1.92514	0	0	1.16282	low
dre-let-7g	TGAGGTAGTAGTTTGTATAGTT	22	NC_039290.1	-	2942877	2942973	gtgggctgtgggaTGAGGTAGTAGTTTGTATAGTTttaggatcacaccagatctgggagatAACTATACAGTCTACTGTCTTTCccacggtaaccgc	5'	Yes	gp1	97	46.4	26185.4	25019.3	22639.9	21571.1	27400.3	22675.2	high
dre-let-7g-2-p3	AACTATACAGTCTACTGTCTTTC	23	NC_039290.1	-	2942877	2942973	gtgggctgtgggaTGAGGTAGTAGTTTGTATAGTTttaggatcacaccagatctgggagatAACTATACAGTCTACTGTCTTTCccacggtaaccgc	3'	New	gp1	97	46.4	0	0	1.92514	0	0	1.16282	low
oni-let-7c	TGAGGTAGTAGGTTGTATGGTT	22	NC_039252.1	-	15041043	15041135	gtgtgcatccaggcTGAGGTAGTAGGTTGTATGGTTtcgaatgacaccatgggagttaaCTGTACAACCTTCTAGCTTTCCttggagtacact	5'	Yes	gp1	92	46.2	7144.84	8826.47	8138.88	7074.26	6156.1	6559.05	high
dre-let-7c-3p	CTGTACAACCTTCTAGCTTTCC	22	NC_039252.1	-	15041043	15041135	gtgtgcatccaggcTGAGGTAGTAGGTTGTATGGTTtcgaatgacaccatgggagttaaCTGTACAACCTTCTAGCTTTCCttggagtacact	3'	Yes	gp1	92	46.2	164.445	64.5359	158.027	124.94	162.798	142.33	middle
ola-let-7b_R+1	TGAGGTAGTAGGTTGTGTGGTT	22	NC_039267.1	-	4182706	4182793	tacagggTGAGGTAGTAGGTTGTGTGGTTtcagggtagtgattttgccccatcaggagataaCTATACAACCTACTGCCTTCCctgga	5'	Diff	gp1	84	47.7	19276.2	19816.3	20619.7	22258.1	15404.2	18766.8	high
hsa-let-7b-3p_R-1	CTATACAACCTACTGCCTTCC	21	NC_039267.1	-	4182706	4182793	tacagggTGAGGTAGTAGGTTGTGTGGTTtcagggtagtgattttgccccatcaggagataaCTATACAACCTACTGCCTTCCctgga	3'	Diff	gp1	84	47.7	2784.83	1357.83	1509.04	1889.25	2512.42	1571.91	middle
dre-miR-7b_R+2	TGGAAGACTTGTGATTTTGTTGT	23	NC_039247.1	-	25944277	25944380	tgaacgctggcttgcttctgtgTGGAAGACTTGTGATTTTGTTGTtgttagttagatgaagtgaCAACAAATCACGGTCTGCCCTAcagcacaggcccagcatc	5'	Diff	gp1	96	47.1	2171.13	901.369	910.867	1088.85	1812.98	1304.57	middle
dre-mir-7b-p3	CAACAAATCACGGTCTGCCCTA	22	NC_039247.1	-	25944277	25944380	tgaacgctggcttgcttctgtgTGGAAGACTTGTGATTTTGTTGTtgttagttagatgaagtgaCAACAAATCACGGTCTGCCCTAcagcacaggcccagcatc	3'	New	gp1	96	47.1	12.4323	7.11139	10.7258	6.49412	11.3845	17.4424	middle
oni-let-7e	TGAGGTAGTAGATTGAATAGTT	22	NC_039248.1	-	26072668	26072740	TGAGGTAGTAGATTGAATAGTTgtggagtataaaacctccctttgagataaCTATACAATCTACTGTCTTTCT	5'	Yes	gp1	69	34.2	49986.1	45070	32463	33023.6	46717.4	38676	high
ssa-let-7e-3p_1ss22CT	CTATACAATCTACTGTCTTTCT	22	NC_039248.1	-	26072668	26072740	TGAGGTAGTAGATTGAATAGTTgtggagtataaaacctccctttgagataaCTATACAATCTACTGTCTTTCT	3'	Diff	gp1	69	34.2	36.1666	36.4459	46.4096	29.4039	18.8556	24.9426	middle
oni-let-7e	TGAGGTAGTAGATTGAATAGTT	22	NC_039273.1	-	1111243	1111314	TGAGGTAGTAGATTGAATAGTTgtggagtattaaacctccctttgagataaCTATACAATCTACTGTCTTTC	5'	Yes	gp1	69	34.7	49986.1	45070	32463	33023.6	46717.4	38676	high
gmo-let-7e-3p_R-1	CTATACAATCTACTGTCTTTC	21	NC_039273.1	-	1111243	1111314	TGAGGTAGTAGATTGAATAGTTgtggagtattaaacctccctttgagataaCTATACAATCTACTGTCTTTC	3'	Diff	gp1	69	34.7	0	0	2.68145	4.5098	1.77883	1.22097	low
oni-let-7a	TGAGGTAGTAGGTTGTATAGTT	22	NC_039282.1	+	6861279	6861345	TGAGGTAGTAGGTTGTATAGTTtagaggaacatcacaggagataaCTGTACAACCTCCTAGCTTTCC	5'	Yes	gp1	63	41.8	69865.5	71599.7	74175.5	67217.3	67319.1	74370.7	high
oni-let-7a-1-p3	CTGTACAACCTCCTAGCTTTCC	22	NC_039282.1	+	6861279	6861345	TGAGGTAGTAGGTTGTATAGTTtagaggaacatcacaggagataaCTGTACAACCTCCTAGCTTTCC	3'	New	gp1	63	41.8	4.52082	2.37046	1.65012	23.8118	23.2434	8.13977	middle
cpo-let-7a-5p	TGAGGTAGTAGGTTGTATAGTT	22	NC_039246.1	-	23752833	23752904	TGAGGTAGTAGGTTGTATAGTTtgagggtttaacccttgctgtcagataactatacaacttactgtctttcc	5'	Yes	gp1	68	38.9	69865.5	71599.7	74175.5	67217.3	67319.1	74370.7	high
ipu-let-7g	TGAGGTAGTAGTTTGTATAGTT	22	NW_020528079.1	-	690065	690135	TGAGGTAGTAGTTTGTATAGTTtgggatcacaccagatctgggagataaCTATACAGCCTACTGTCTTTCT	5'	Yes	gp1	67	40.8	26185.4	25019.3	22639.9	21571.1	27400.3	22675.2	high
ipu-let-7g-1-p3	CTATACAGCCTACTGTCTTTCT	22	NW_020528079.1	-	690065	690135	TGAGGTAGTAGTTTGTATAGTTtgggatcacaccagatctgggagataaCTATACAGCCTACTGTCTTTCT	3'	New	gp1	67	40.8	122.439	132.45	129.81	116.533	101.986	123.957	middle
ipu-let-7d	TGAGGTAGTTGGTTGTATGGTT	22	NC_039286.1	-	3696860	3696929	TGAGGTAGTTGGTTGTATGGTTttgcatcataatcagcctggagttaaCTGTACAACCTTCTAGCTTTCC	5'	Yes	gp1	66	41.4	8509.4	7887.87	7290.01	7358.81	7138.88	8242.88	high
ipu-let-7d-2-p3	CTGTACAACCTTCTAGCTTTCC	22	NC_039286.1	-	3696860	3696929	TGAGGTAGTTGGTTGTATGGTTttgcatcataatcagcctggagttaaCTGTACAACCTTCTAGCTTTCC	3'	New	gp1	66	41.4	164.445	64.5359	158.027	124.94	162.798	142.33	middle
gmo-let-7e-5p	TGAGGTAGTAGATTGAATAGTT	22	NC_039265.1	-	3943603	3943703	tgctgtccttggggcTGAGGTAGTAGATTGAATAGTTgtggagccctgcgctctctctctgagataaCTATACAATCTACTGTCTTTCctaaggtgacagc	5'	Yes	gp1	100	47.5	49986.1	45070	32463	33023.6	46717.4	38676	high
gmo-let-7e-3p_R-1	CTATACAATCTACTGTCTTTC	21	NC_039265.1	-	3943603	3943703	tgctgtccttggggcTGAGGTAGTAGATTGAATAGTTgtggagccctgcgctctctctctgagataaCTATACAATCTACTGTCTTTCctaaggtgacagc	3'	Diff	gp1	100	47.5	0	0	2.68145	4.5098	1.77883	1.22097	low
ipu-miR-7a_R+1	TGGAAGACTAGTGATTTTGTTGTT	24	NC_039249.1	+	4321604	4321668	TGGAAGACTAGTGATTTTGTTGTTgtgaagtcattggtactgacaacaagtcacagtctgcctca	5'	Diff	gp1	61	41.5	82.279	35.0236	67.1599	77.28	99.6144	58.6296	middle
oni-miR-7_R+1_2	TGGAAGACTAGTGATTTTGTTGTT	24	NC_039292.1	+	5977659	5977721	TGGAAGACTAGTGATTTTGTTGTTgttccttctgttttctgacaacaagtcacagtctacctc	5'	Diff	gp1	60	39.7	82.279	35.0236	67.1599	77.28	99.6144	58.6296	middle
oni-miR-7_R+1_2	TGGAAGACTAGTGATTTTGTTGTT	24	NC_039258.1	-	2259966	2260028	TGGAAGACTAGTGATTTTGTTGTTtttattatcttagaagacaacaaatcatagtctacctca	5'	Diff	gp1	59	30.2	82.279	35.0236	67.1599	77.28	99.6144	58.6296	middle
oni-let-7h	TGAGGTAGTAAGTTGTGTTGTT	22	NC_039290.1	-	2942545	2942640	tggctgtgttgtggTGAGGTAGTAAGTTGTGTTGTTgttggggatcagtatagtgtggcccctgaaggagataaCTATACAATTTACTGCCTTCCT	5'	Yes	gp1	83	44.8	6372.48	9379.92	5081	6160.75	6041.38	6169.94	high
gmo-let-7h-2-3p_R+2_1ss9CT	CTATACAATTTACTGCCTTCCT	22	NC_039290.1	-	2942545	2942640	tggctgtgttgtggTGAGGTAGTAAGTTGTGTTGTTgttggggatcagtatagtgtggcccctgaaggagataaCTATACAATTTACTGCCTTCCT	3'	Diff	gp1	83	44.8	578.665	426.683	368.802	492.47	640.379	417.221	middle
oni-let-7d	TGAGGTAGTTGGTTGTATGGTT	22	NC_039258.1	-	27400095	27400191	tgtgcgttgcggtgTGAGGTAGTTGGTTGTATGGTTtcgcataataaacagcctggagataaCTGTACAACCTTCTAGCTTTCCctgcggctgcacg	5'	Yes	gp1	95	49.5	8509.4	7887.87	7290.01	7358.81	7138.88	8242.88	high
gmo-let-7d-3p_R+2	CTGTACAACCTTCTAGCTTTCC	22	NC_039258.1	-	27400095	27400191	tgtgcgttgcggtgTGAGGTAGTTGGTTGTATGGTTtcgcataataaacagcctggagataaCTGTACAACCTTCTAGCTTTCCctgcggctgcacg	3'	Diff	gp1	95	49.5	164.445	64.5359	158.027	124.94	162.798	142.33	middle
dre-miR-7a_R+1	TGGAAGACTAGTGATTTTGTTGTT	24	NC_039267.1	-	6776846	6776915	tgTGGAAGACTAGTGATTTTGTTGTTgttccttctgctttctgacaacaagtcacagtctacctcagcga	5'	Diff	gp1	66	42.9	82.279	35.0236	67.1599	77.28	99.6144	58.6296	middle
ssa-let-7a-5p	TGAGGTAGTAGGTTGTATAGTT	22	NC_039247.1	-	10785047	10785127	tgtttcgggaTGAGGTAGTAGGTTGTATAGTTtagagttacaacatgggagataaCTGTACAGCCTCCTAGCTTTCCccga	5'	Yes	gp1	77	44.4	69865.5	71599.7	74175.5	67217.3	67319.1	74370.7	high
ssa-let-7a-3p	CTGTACAGCCTCCTAGCTTTCC	22	NC_039247.1	-	10785047	10785127	tgtttcgggaTGAGGTAGTAGGTTGTATAGTTtagagttacaacatgggagataaCTGTACAGCCTCCTAGCTTTCCccga	3'	Yes	gp1	77	44.4	144.478	85.9293	92.6818	252.008	207.767	102.212	middle
oni-let-7i	TGAGGTAGTAGTTTGTGCTGTT	22	NC_039267.1	-	3771866	3771976	tttagccgtgtactggcTGAGGTAGTAGTTTGTGCTGTTggttgggatgtgacattgcccgtttggagatgaCTGCGCAAGCTACTCCCTTGCCagtgctggctacactct	5'	Yes	gp1	103	52.3	9182.92	8248.32	10286	7341.6	5030.53	7741.62	high
gmo-let-7i-3p_2ss15GC22CT	CTGCGCAAGCTACTCCCTTGCT	22	NC_039267.1	-	3771866	3771976	tttagccgtgtactggcTGAGGTAGTAGTTTGTGCTGTTggttgggatgtgacattgcccgtttggagatgaCTGCGCAAGCTACTCCCTTGCCagtgctggctacactct	3'	Diff	gp1	103	52.3	193.265	236.454	381.178	165.6	81.1146	208.611	middle
dre-miR-9-5p	TCTTTGGTTATCTAGCTGTATGA	23	NC_039272.1	+	7347120	7347206	ggaagcgagttgttaTCTTTGGTTATCTAGCTGTATGAgtatgttgcacttcATAAAGCTAGATAACCGAAAGTaaaaactgcctcc	5'	Yes	gp1	87	39.1	10.4544	15.2228	11.4477	12.1765	18.4998	16.6575	middle
dre-miR-9-3p_L+1	ATAAAGCTAGATAACCGAAAGT	22	NC_039272.1	+	7347120	7347206	ggaagcgagttgttaTCTTTGGTTATCTAGCTGTATGAgtatgttgcacttcATAAAGCTAGATAACCGAAAGTaaaaactgcctcc	3'	Diff	gp1	87	39.1	4.52082	3.11123	5.5004	3.78823	18.2626	6.32576	middle
oni-miR-9a-5p_R+1	TCTTTGGTTATCTAGCTGTATGA	23	NC_039258.1	-	10967084	10967180	ggaggggttggctgttaTCTTTGGTTATCTAGCTGTATGAgtgttattcattcttcATAAAGCTAGATAACCGAAAGTaacaagaatcccattacac	5'	Diff	gp1	87	38.1	10.4544	15.2228	11.4477	12.1765	18.4998	16.6575	middle
gmo-miR-9-3p_L+1	ATAAAGCTAGATAACCGAAAGT	22	NC_039258.1	-	10967084	10967180	ggaggggttggctgttaTCTTTGGTTATCTAGCTGTATGAgtgttattcattcttcATAAAGCTAGATAACCGAAAGTaacaagaatcccattacac	3'	Diff	gp1	87	38.1	4.52082	3.11123	5.5004	3.78823	18.2626	6.32576	middle
oni-miR-9a-5p_R+1	TCTTTGGTTATCTAGCTGTATGA	23	NC_039249.1	+	4351613	4351700	ggaggtagttgctaTCTTTGGTTATCTAGCTGTATGAgtgtttatcttccttcATAAAGCTAGATAACCGAAAGTagaaacgtcctcc	5'	Diff	gp1	88	39.8	10.4544	15.2228	11.4477	12.1765	18.4998	16.6575	middle
gmo-miR-9-3-3p_L+1R-1_1ss11CA	ATAAAGCTAGATAACCGAAAGT	22	NC_039249.1	+	4351613	4351700	ggaggtagttgctaTCTTTGGTTATCTAGCTGTATGAgtgtttatcttccttcATAAAGCTAGATAACCGAAAGTagaaacgtcctcc	3'	Diff	gp1	88	39.8	4.52082	3.11123	5.5004	3.78823	18.2626	6.32576	middle
oni-miR-9a-5p_R+1	TCTTTGGTTATCTAGCTGTATGA	23	NC_039244.1	+	1180065	1180143	gggtgagtttctcTCTTTGGTTATCTAGCTGTATGAgtttatgaaatatcaTAAAGCTAGAGAACCGAAAGTAgaaact	5'	Diff	gp1	74	35.4	10.4544	15.2228	11.4477	12.1765	18.4998	16.6575	middle
oni-miR-9a-3p	TAAAGCTAGAGAACCGAAAGTA	22	NC_039244.1	+	1180065	1180143	gggtgagtttctcTCTTTGGTTATCTAGCTGTATGAgtttatgaaatatcaTAAAGCTAGAGAACCGAAAGTAgaaact	3'	Yes	gp1	74	35.4	20.3437	5.33354	20.6265	64.9412	44.115	30.0009	middle
gmo-miR-9-5p	TCTTTGGTTATCTAGCTGTATGA	23	NC_039267.1	-	9291853	9291945	gggttggtttctcTCTTTGGTTATCTAGCTGTATGAgttttaacactgttcATAAAGCTAGATAACCGAAAGTagaaataattctcaaaatct	5'	Yes	gp1	86	33.3	10.4544	15.2228	11.4477	12.1765	18.4998	16.6575	middle
gmo-miR-9-3p_L+1	ATAAAGCTAGATAACCGAAAGT	22	NC_039267.1	-	9291853	9291945	gggttggtttctcTCTTTGGTTATCTAGCTGTATGAgttttaacactgttcATAAAGCTAGATAACCGAAAGTagaaataattctcaaaatct	3'	Diff	gp1	86	33.3	4.52082	3.11123	5.5004	3.78823	18.2626	6.32576	middle
tni-miR-9	TCTTTGGTTATCTAGCTGTATGA	23	NC_039292.1	+	4871573	4871653	gggttggtttctgTCTTTGGTTATCTAGCTGTATGAgttttaacacttttcATAAAGCTAGATAACCGAAAGTagaaataa	5'	Yes	gp1	73	33.3	10.4544	15.2228	11.4477	12.1765	18.4998	16.6575	middle
ami-miR-9-3p_L+1	ATAAAGCTAGATAACCGAAAGT	22	NC_039292.1	+	4871573	4871653	gggttggtttctgTCTTTGGTTATCTAGCTGTATGAgttttaacacttttcATAAAGCTAGATAACCGAAAGTagaaataa	3'	Diff	gp1	73	33.3	4.52082	3.11123	5.5004	3.78823	18.2626	6.32576	middle
oha-miR-9-3p_L-3R+2	TACAGCTAGATAACCAAAGAGA	22	NC_039289.1	-	5556507	5556578	gtttatacattcggttctctagctttatgatatcacgtaaactcaTACAGCTAGATAACCAAAGAGAaaaac	3'	Diff	gp1	48	33.3	0	0	4.1253	0	0	3.48847	low
oni-miR-9a-5p_R+1	TCTTTGGTTATCTAGCTGTATGA	23	NC_039252.1	-	21081623	21081682	TCTTTGGTTATCTAGCTGTATGAgtgtgctggtcgtcATAAAGCTAGATAACCGAAAGTa	5'	Diff	gp1	54	40	10.4544	15.2228	11.4477	12.1765	18.4998	16.6575	middle
ssa-miR-9a-2-3p_L+1R-1	ATAAAGCTAGATAACCGAAAGT	22	NC_039252.1	-	21081623	21081682	TCTTTGGTTATCTAGCTGTATGAgtgtgctggtcgtcATAAAGCTAGATAACCGAAAGTa	3'	Diff	gp1	54	40	4.52082	3.11123	5.5004	3.78823	18.2626	6.32576	middle
oni-miR-9a-5p_R+1	TCTTTGGTTATCTAGCTGTATGA	23	NC_039289.1	+	5556489	5556586	tttaagacacatgggttagtttttcTCTTTGGTTATCTAGCTGTATGAgtttacgtgatatcaTAAAGCTAGAGAACCGAATGTAtaaactaattcca	5'	Diff	gp1	87	32.7	10.4544	15.2228	11.4477	12.1765	18.4998	16.6575	middle
oni-miR-9a-7-3p	TAAAGCTAGAGAACCGAATGTA	22	NC_039289.1	+	5556489	5556586	tttaagacacatgggttagtttttcTCTTTGGTTATCTAGCTGTATGAgtttacgtgatatcaTAAAGCTAGAGAACCGAATGTAtaaactaattcca	3'	Yes	gp1	87	32.7	13.5625	0	5.77542	8.65882	0	10.4654	middle
gmo-miR-10a-5p	TACCCTGTAGAACCGAATTTGT	22	NC_039265.1	+	17322438	17322549	aaaggcctgtcagtagtcgtctatatgTACCCTGTAGAACCGAATTTGTgtccaaggcattaaaatcgCAAATACGTCTCTACAGGAATacatgggcgacgtaaaagccacg	5'	Yes	gp1	85	44.6	156807	111890	99433.4	92433.9	305690	89460.6	high
dre-miR-10b-2-3p	CAAATACGTCTCTACAGGAAT	21	NC_039265.1	+	17322438	17322549	aaaggcctgtcagtagtcgtctatatgTACCCTGTAGAACCGAATTTGTgtccaaggcattaaaatcgCAAATACGTCTCTACAGGAATacatgggcgacgtaaaagccacg	3'	Yes	gp1	85	44.6	30.5156	62.6691	42.0781	27.6	23.4805	21.9774	middle
ssa-miR-10a-5p	TACCCTGTAGATCCGGATTTGT	22	NC_039270.1	+	9303496	9303567	atataTACCCTGTAGATCCGGATTTGTgtaaacagacgcacagtcaCAAATTCGTATCTAGGGGAGTatgta	5'	Yes	gp1	71	40.3	1415.96	3416.28	2318.97	1223.24	774.858	1071.31	middle
ssa-miR-10a-3p_2ss10GA15AG	CAAATTCGTATCTAGGGGAGT	21	NC_039270.1	+	9303496	9303567	atataTACCCTGTAGATCCGGATTTGTgtaaacagacgcacagtcaCAAATTCGTATCTAGGGGAGTatgta	3'	Diff	gp1	71	40.3	37.2968	56.0022	66.0048	23.8118	11.3845	19.5354	middle
dre-miR-10c-5p	TACCCTGTAGATCCGGATTTGT	22	NC_039245.1	+	5200903	5200999	cctgtcatctatataTACCCTGTAGATCCGGATTTGTgtaaacagacgcacagtcacaaattcgtatctataggggagtatgtagttgatgtatagg	5'	Yes	gp1	97	40.2	1415.96	3416.28	2318.97	1223.24	774.858	1071.31	middle
dre-miR-10b-5p_R-1	TACCCTGTAGAACCGAATTTGT	22	NC_039251.1	-	33295711	33295796	gtctatataTACCCTGTAGAACCGAATTTGTgtgaaaaaaatgacagtcacAGATTCGATCCTAGGGGAGTATatggtcgatgcaa	5'	Diff	gp1	75	39.5	156807	111890	99433.4	92433.9	305690	89460.6	high
dre-mir-10b-1-p3_1ss10TC	AGATTCGATCCTAGGGGAGTAT	22	NC_039251.1	-	33295711	33295796	gtctatataTACCCTGTAGAACCGAATTTGTgtgaaaaaaatgacagtcacAGATTCGATCCTAGGGGAGTATatggtcgatgcaa	3'	New	gp1	75	39.5	32.776	36.0014	27.227	33.0118	15.6537	28.9543	middle
oni-miR-10a	TACCCTGTAGAACCGAATTTGT	22	NC_039276.1	+	22728928	22729020	gtctatataTACCCTGTAGAACCGAATTTGTgtggaaaacaatgagagtcacAGATTCGATTCTAGGGGAGTATatggtcgacgcaagaactt	5'	Yes	gp1	83	40.9	156807	111890	99433.4	92433.9	305690	89460.6	high
gmo-miR-10a-3p_R+1	AGATTCGATTCTAGGGGAGTAT	22	NC_039276.1	+	22728928	22729020	gtctatataTACCCTGTAGAACCGAATTTGTgtggaaaacaatgagagtcacAGATTCGATTCTAGGGGAGTATatggtcgacgcaagaactt	3'	Diff	gp1	83	40.9	32.776	36.0014	27.227	33.0118	15.6537	28.9543	middle
ssa-miR-10b-5p	TACCCTGTAGAACCGAATTTGT	22	NC_039290.1	-	7766838	7766916	gtctatatgTACCCTGTAGAACCGAATTTGTgtccaaaacatgaaaatcgCAAGTACGTCTCTACAGGAATacatgggc	5'	Yes	gp1	79	41.8	156807	111890	99433.4	92433.9	305690	89460.6	high
ssa-miR-10b-3p_R-1_1ss4GA	CAAATACGTCTCTACAGGAAT	21	NC_039290.1	-	7766838	7766916	gtctatatgTACCCTGTAGAACCGAATTTGTgtccaaaacatgaaaatcgCAAGTACGTCTCTACAGGAATacatgggc	3'	Diff	gp1	79	41.8	30.5156	62.6691	42.0781	27.6	23.4805	21.9774	middle
dre-miR-10d-5p_R-1	TACCCTGTAGAACCGAATGTGT	22	NC_039273.1	-	21777710	21777824	tggaatctttgttcgtcgtctatataTACCCTGTAGAACCGAATGTGTgtttacacagcacattcaCAGATTCGGTTTTAGGGGAGTatatggacgatgcaaaaccgtctgcttt	5'	Diff	gp1	109	41.7	405.518	546.51	421.688	1640.05	5090.25	430.594	high
dre-miR-10d-3p_R-1	CAGATTCGGTTTTAGGGGAGT	21	NC_039273.1	-	21777710	21777824	tggaatctttgttcgtcgtctatataTACCCTGTAGAACCGAATGTGTgtttacacagcacattcaCAGATTCGGTTTTAGGGGAGTatatggacgatgcaaaaccgtctgcttt	3'	Diff	gp1	109	41.7	0	0	0	9.74117	0	0	low
dre-miR-10a-5p	TACCCTGTAGATCCGAATTTGT	22	NC_039279.1	+	10971417	10971515	tgtctgtcatctatataTACCCTGTAGATCCGAATTTGTgtgaatacatagtcgCAAATTCGTGTCTTAGGGAATatgtagttgacataaacccaacgc	5'	Yes	gp1	83	38.4	36594.9	35954.3	26236.1	23711.1	76951	27644.4	high
dre-miR-10a-3p_R-1_1ss15GA	CAAATTCGTGTCTTAGGGAAT	21	NC_039279.1	+	10971417	10971515	tgtctgtcatctatataTACCCTGTAGATCCGAATTTGTgtgaatacatagtcgCAAATTCGTGTCTTAGGGAATatgtagttgacataaacccaacgc	3'	Diff	gp1	83	38.4	70.0728	95.1148	56.1041	30.3059	44.115	58.6063	middle
dre-miR-15a-5p_R-1	TAGCAGCACAGAATGGTTTGT	21	NW_020524422.1	-	164002	164085	cctgtcggtactgTAGCAGCACAGAATGGTTTGTgagttataacgggggtgCAGGCCGTACTGTGCTGCGGcaagaacgacagg	5'	Diff	gp1	84	56	1377.72	1740.51	1274.72	1528.28	944.203	1318.64	middle
dre-miR-15a-3p_R-2	CAGGCCGTACTGTGCTGCGG	20	NW_020524422.1	-	164002	164085	cctgtcggtactgTAGCAGCACAGAATGGTTTGTgagttataacgggggtgCAGGCCGTACTGTGCTGCGGcaagaacgacagg	3'	Diff	gp1	84	56	27.1249	14.2228	15.6761	21.6471	12.8076	26.5124	middle
dre-miR-15a-5p_R-1	TAGCAGCACAGAATGGTTTGT	21	NC_039251.1	-	159261	159355	ctctctaggtgatggtgTAGCAGCACAGAATGGTTTGTggtgatgcagagatgCAGGCCGTGATGTGCTGCAGCAtcaattcctgggacctacgc	5'	Diff	gp1	87	53.7	1377.72	1740.51	1274.72	1528.28	944.203	1318.64	middle
ccr-mir-15a-2-p3	CAGGCCGTGATGTGCTGCAGCA	22	NC_039251.1	-	159261	159355	ctctctaggtgatggtgTAGCAGCACAGAATGGTTTGTggtgatgcagagatgCAGGCCGTGATGTGCTGCAGCAtcaattcctgggacctacgc	3'	New	gp1	87	53.7	21.4739	16.0006	12.3759	11.9059	22.769	13.9539	middle
dre-miR-15b-5p	TAGCAGCACATCATGGTTTGTA	22	NC_039249.1	-	9224698	9224831	gtctgtcgtcatctttttatttagcccagagtgccctgTAGCAGCACATCATGGTTTGTAagttctaagggcaaattcCAAATTATGATGTGCTGTCACCgggagcctgggagtttcttcattaacacgacagc	5'	Yes	gp1	87	45.5	2195.99	2253.42	1684.77	2335.72	1199.64	1864.94	middle
ccr-mir-15b-p3_1ss22TC	CAAATTATGATGTGCTGTCACC	22	NC_039249.1	-	9224698	9224831	gtctgtcgtcatctttttatttagcccagagtgccctgTAGCAGCACATCATGGTTTGTAagttctaagggcaaattcCAAATTATGATGTGCTGTCACCgggagcctgggagtttcttcattaacacgacagc	3'	New	gp1	87	45.5	49.7291	48.0019	33.8275	30.3059	18.4998	50.234	middle
dre-miR-16b_R+1	TAGCAGCACGTAAATATTGGAGT	23	NC_039243.1	-	12682021	12682153	cctgaacttggccttgtgactgactggctgcctggctgTAGCAGCACGTAAATATTGGAGTcaaagcactagcgaatcctcCAGTATTGACCGTGCTGCTGGAgttaggcgggccgtttcccgtctgcggggg	5'	Diff	gp1	121	57.1	9950.33	11351.1	9915.16	12649.5	7773.48	10202.4	high
dre-mir-16b-p3	CAGTATTGACCGTGCTGCTGGA	22	NC_039243.1	-	12682021	12682153	cctgaacttggccttgtgactgactggctgcctggctgTAGCAGCACGTAAATATTGGAGTcaaagcactagcgaatcctcCAGTATTGACCGTGCTGCTGGAgttaggcgggccgtttcccgtctgcggggg	3'	New	gp1	121	57.1	33.9062	46.224	17.3263	45.4588	41.2688	38.3732	middle
ccr-miR-16b_R+1	TAGCAGCACGTAAATATTGGAGT	23	NC_039251.1	-	159132	159207	tcttgcttTAGCAGCATGTAAATATTGGAGTtactccttggccaatgccTCCAATATTGCTCGTGCTGCTGaagca	5'	Diff	gp1	73	44.7	9950.33	11351.1	9915.16	12649.5	7773.48	10202.4	high
ccr-mir-16b-p3	TCCAATATTGCTCGTGCTGCTG	22	NC_039251.1	-	159132	159207	tcttgcttTAGCAGCATGTAAATATTGGAGTtactccttggccaatgccTCCAATATTGCTCGTGCTGCTGaagca	3'	New	gp1	73	44.7	244.69	283.567	259.069	342.023	116.691	281.171	middle
dre-miR-16c-5p_R+1	TAGCAGCATGTAAATATTGGAGT	23	NC_039276.1	+	11747431	11747560	ttgtgggtgtgtgaatgtgtgtgttttgcttTAGCAGCATGTAAATATTGGAGTtactccttggccaaagccTCCAATATTGCTCGTGCTGCTGaagcaagaagtcaccaagcagcacatgcacgtcatc	5'	Diff	gp1	124	46.2	4706.18	5407.77	4969.34	5557.34	3255.97	4894.67	high
dre-miR-16c-3p_R-1	TCCAATATTGCTCGTGCTGCTG	22	NC_039276.1	+	11747431	11747560	ttgtgggtgtgtgaatgtgtgtgttttgcttTAGCAGCATGTAAATATTGGAGTtactccttggccaaagccTCCAATATTGCTCGTGCTGCTGaagcaagaagtcaccaagcagcacatgcacgtcatc	3'	Diff	gp1	124	46.2	244.69	283.567	259.069	342.023	116.691	281.171	middle
ipu-mir-17b-p5	CAAAGTGCTTACAGTGCAGGTA	22	NC_039251.1	+	5744138	5744196	CAAAGTGCTTACAGTGCAGGTAgttctgtcaaatctACTGCAGTGGAGGCACTTCAAGC	5'	New	gp1	52	47.5	4764.38	4786.63	4448.73	4193	3210.79	4986.4	high
ipu-miR-17b	ACTGCAGTGGAGGCACTTCAAGC	23	NC_039251.1	+	5744138	5744196	CAAAGTGCTTACAGTGCAGGTAgttctgtcaaatctACTGCAGTGGAGGCACTTCAAGC	3'	Yes	gp1	52	47.5	12.4323	15.1117	14.8511	5.41176	11.3845	19.1866	middle
oni-miR-17a	CAAAGTGCTTACAGTGCAGGTA	22	NC_039276.1	+	1295632	1295704	gtcagtgtagtgtCAAAGTGCTTACAGTGCAGGTAgttctgtcaaatctACTGCAGTGGAGGCACTTCAAGCt	5'	Yes	gp1	65	46.6	4764.38	4786.63	4448.73	4193	3210.79	4986.4	high
dre-miR-17a-2-3p	ACTGCAGTGGAGGCACTTCAAGC	23	NC_039276.1	+	1295632	1295704	gtcagtgtagtgtCAAAGTGCTTACAGTGCAGGTAgttctgtcaaatctACTGCAGTGGAGGCACTTCAAGCt	3'	Yes	gp1	65	46.6	12.4323	15.1117	14.8511	5.41176	11.3845	19.1866	middle
tni-miR-17	CAAAGTGCTTACAGTGCAGGTA	22	NC_039268.1	+	21561655	21561736	gtgtattgtCAAAGTGCTTACAGTGCAGGTAgtattatggaatatctactgcagtggaggcacttctagcaatacacttgac	5'	Yes	gp1	77	41.5	4764.38	4786.63	4448.73	4193	3210.79	4986.4	high
oni-miR-17a	CAAAGTGCTTACAGTGCAGGTA	22	NC_039243.1	-	20590601	20590673	tgtattgtCAAAGTGCTTACAGTGCAGGTAgtattatggaatatctACTGCAGTGGAGGCACTTCTAGCaata	5'	Yes	gp1	71	39.7	4764.38	4786.63	4448.73	4193	3210.79	4986.4	high
ssa-miR-17-3-3p	ACTGCAGTGGAGGCACTTCTAGC	23	NC_039243.1	-	20590601	20590673	tgtattgtCAAAGTGCTTACAGTGCAGGTAgtattatggaatatctACTGCAGTGGAGGCACTTCTAGCaata	3'	Yes	gp1	71	39.7	92.6769	50.6686	85.8063	79.0117	55.4995	108.143	middle
gmo-miR-18a-2-5p_R+1	TAAGGTGCATCTAGTGCAGATA	22	NC_039251.1	+	5744233	5744327	aactactgcttgtgcTAAGGTGCATTTAGTGCAGATAgtgaaatagactagcacctACTGCCCTAAGTGCCCCTTCTGGcataaggggctggcaa	5'	Diff	gp1	90	48.4	272.756	178.377	201.315	164.157	119.063	219.774	middle
gmo-miR-18a-3p_R+2_1ss15CT	ACTGCCCTAAGTGCTCCTTCTGG	23	NC_039251.1	+	5744233	5744327	aactactgcttgtgcTAAGGTGCATTTAGTGCAGATAgtgaaatagactagcacctACTGCCCTAAGTGCCCCTTCTGGcataaggggctggcaa	3'	Diff	gp1	90	48.4	1.88368	1.77785	9.90073	9.38039	2.84613	6.04668	low
dre-miR-18c	TAAGGTGCATCTTGTGTAGTTA	22	NC_039281.1	-	12423504	12423599	aatacggttttcctgcTAAGGTGCATCTTGTGTAGTTAgtgaagtagtatagtatctACTGCGCTAGATGCTCCTTTTGgcaggaggagctgtata	5'	Yes	gp1	94	42.7	450.952	282.678	319.298	357.176	266.113	336.986	middle
ccr-mir-18c-p3	ACTGCGCTAGATGCTCCTTTTG	22	NC_039281.1	-	12423504	12423599	aatacggttttcctgcTAAGGTGCATCTTGTGTAGTTAgtgaagtagtatagtatctACTGCGCTAGATGCTCCTTTTGgcaggaggagctgtata	3'	New	gp1	94	42.7	6.78124	0	4.1253	0	7.11532	0	low
oni-miR-18a	TAAGGTGCATCTAGTGCAGATA	22	NC_039243.1	-	20590461	20590542	ggctttgtgcTAAGGTGCATCTAGTGCAGATAgtgaagtagactagcacctACTGCCCTAAGTGCTCCTTCTGGcacgaggg	5'	Yes	gp1	79	52.4	272.756	178.377	201.315	164.157	119.063	219.774	middle
ssa-miR-18b-3p_L+1R-2_1ss10CA	ACTGCCCTAAGTGCTCCTTCTGG	23	NC_039243.1	-	20590461	20590542	ggctttgtgcTAAGGTGCATCTAGTGCAGATAgtgaagtagactagcacctACTGCCCTAAGTGCTCCTTCTGGcacgaggg	3'	Diff	gp1	79	52.4	1.88368	1.77785	9.90073	9.38039	2.84613	6.04668	low
hsa-miR-18a-5p_R-1	TAAGGTGCATCTAGTGCAGATA	22	NC_039268.1	+	21561793	21561865	tttgtgcTAAGGTGCATCTAGTGCAGATAgtgaagtagactagcatctACTGCCCTAAGTGCTCCTTCTGGca	5'	Diff	gp1	69	46.6	272.756	178.377	201.315	164.157	119.063	219.774	middle
hsa-miR-18a-3p	ACTGCCCTAAGTGCTCCTTCTGG	23	NC_039268.1	+	21561793	21561865	tttgtgcTAAGGTGCATCTAGTGCAGATAgtgaagtagactagcatctACTGCCCTAAGTGCTCCTTCTGGca	3'	Yes	gp1	69	46.6	1.88368	1.77785	9.90073	9.38039	2.84613	6.04668	low
cpo-miR-19b-3p_R-3	TGTGCAAATCCATGCAAAAC	20	NW_020524472.1	+	11998	12056	agttttgcaggattgcatccagctttattacaacatgcTGTGCAAATCCATGCAAAACt	3'	Diff	gp1	59	39	28.9333	72.8917	59.5694	46.5412	15.6537	49.5363	middle
ssa-miR-19a-3p_R+1	TGTGCAAATCTATGCAAAACTGA	23	NC_039276.1	+	1295863	1295945	gcagttctctgctagttttgcatagttgcactacaagaaatatggagtTGTGCAAATCTATGCAAAACTGAtggtggcctgct	3'	Diff	gp1	82	42.2	241.582	297.567	350.238	470.012	163.297	431.35	middle
gmo-miR-19b-5p_R+1_1ss17TA	AGTTTTGCTGGTTTGCATTCAGC	23	NC_039268.1	+	21562270	21562355	gctggaccccggtcAGTTTTGCTGGTTTGCATTCAGCttttaagactgtgcgcTGTGCAAATCCATGCAAAACTGAcagtggcagc	5'	Diff	gp1	86	51.2	0	0	4.95036	0	0	9.76772	low
oni-miR-19b_R+1	TGTGCAAATCCATGCAAAACTGA	23	NC_039268.1	+	21562270	21562355	gctggaccccggtcAGTTTTGCTGGTTTGCATTCAGCttttaagactgtgcgcTGTGCAAATCCATGCAAAACTGAcagtggcagc	3'	Diff	gp1	86	51.2	1436.42	2328.46	2239.45	2833.24	692.439	2621.53	middle
fru-miR-19b	TGTGCAAATCCATGCAAAACTGA	23	NC_039243.1	-	20590004	20590067	gtcagttttgctggtttgcatccagcttaagacagcgcgcTGTGCAAATCCATGCAAAACTGAc	3'	Yes	gp1	64	48.4	1436.42	2328.46	2239.45	2833.24	692.439	2621.53	middle
oni-miR-19a_R+1	TGTGCAAATCTATGCAAAACTGA	23	NC_039251.1	+	5744384	5744442	tagttttgcatagttgcactacaagaaatattgagtTGTGCAAATCTATGCAAAACTGA	3'	Diff	gp1	58	32.2	241.582	297.567	350.238	470.012	163.297	431.35	middle
dre-miR-19c-3p	TGTGCAAATCCATGCAAAACTCG	23	NC_039256.1	+	20640658	20640760	tggaaaagccctgttatgtgtggtgagttttgcaggattgcatccagctttattacaacatgcTGTGCAAATCCATGCAAAACTCGctgcaccagggacaaac	3'	Yes	gp1	89	45.6	1167.33	1006.26	1308.09	1335.08	487.399	1177.71	middle
gmo-miR-19a-3p	TGTGCAAATCTATGCAAAACTGA	23	NC_039243.1	-	20590320	20590408	tggtgcagttctctgctagttttgcatagttgcactacaagaaaaccggagtTGTGCAAATCTATGCAAAACTGAtggtggcctgctgc	3'	Yes	gp1	82	46.1	241.582	297.567	350.238	470.012	163.297	431.35	middle
aca-miR-19b_R+2	TGTGCAAATCCATGCAAAACTGA	23	NC_039251.1	+	5744681	5744745	tggttagttttgctggtttgcagtcagcgttcgtatcgttgcTGTGCAAATCCATGCAAAACTGA	3'	Diff	gp1	62	44.6	1436.42	2328.46	2239.45	2833.24	692.439	2621.53	middle
oha-miR-19a-3p	TGTGCAAATCTATGCAAAACTGA	23	NC_039268.1	+	21561930	21562012	ttgcagttctctgctagttttgcatagttgcactacaagaaaacttgagtTGTGCAAATCTATGCAAAACTGAtggtggcctg	3'	Yes	gp1	80	41	241.582	297.567	350.238	470.012	163.297	431.35	middle
ccr-mir-19d-p5	AGCTTTGCGGGGTGGGCATTCAGC	24	NC_039281.1	+	8909325	8909413	ttgtcgtgtgacggtcAGCTTTGCGGGGTGGGCATTCAGCctggggtcacgccgcTGTGCAAACCCATGCAAAACTGAccgcacacgac	5'	New	gp1	87	60.7	67.8124	18.6674	30.5272	22.7294	54.0764	32.7916	middle
ccr-miR-19d	TGTGCAAACCCATGCAAAACTGA	23	NC_039281.1	+	8909325	8909413	ttgtcgtgtgacggtcAGCTTTGCGGGGTGGGCATTCAGCctggggtcacgccgcTGTGCAAACCCATGCAAAACTGAccgcacacgac	3'	Yes	gp1	87	60.7	6353.45	3682.81	5209.43	8008.87	4467	5579.81	high
oni-miR-20	TAAAGTGCTTATAGTGCAGGTAG	23	NC_039276.1	+	1296080	1296161	agcagtatTAAAGTGCTTATAGTGCAGGTAGtttattaaaatgtgtatctACTGCAATGTGAGCACTTCAAGTacttctaga	5'	Yes	gp1	79	34.1	5267.51	4946.12	5435.09	5160.17	3428.63	5485.07	high
oni-mir-20-2-p3	ACTGCAATGTGAGCACTTCAAGT	23	NC_039276.1	+	1296080	1296161	agcagtatTAAAGTGCTTATAGTGCAGGTAGtttattaaaatgtgtatctACTGCAATGTGAGCACTTCAAGTacttctaga	3'	New	gp1	79	34.1	67.8124	84.4477	76.7306	37.8823	73.9993	88.6072	middle
oni-miR-20	TAAAGTGCTTATAGTGCAGGTAG	23	NC_039268.1	+	21562131	21562194	cTAAAGTGCTTATAGTGCAGGTAGtgtttctgttatctactgcagtgtgagcacttgaagtact	5'	Yes	gp1	53	40.6	5267.51	4946.12	5435.09	5160.17	3428.63	5485.07	high
dre-miR-20b-5p_R-1	CAAAGTGCTCACAGTGCAGGTA	22	NC_039281.1	-	12423278	12423371	gagtttgtcctggcagttcCAAAGTGCTCACAGTGCAGGTAgtgccagtgaatctactgcagtgtttgcacttcaagaattgccggtcgccttc	5'	Diff	gp1	94	51.1	2451.42	1490.72	1644.35	1724.19	1717.64	1657.02	middle
ssa-miR-20a-5p	TAAAGTGCTTATAGTGCAGGTAG	23	NC_039243.1	-	20590152	20590217	gtgcTAAAGTGCTTATAGTGCAGGTAGtatttctgtcatctACTGCAGTGTGAGCACTTGAAGTac	5'	Yes	gp1	66	42.4	5267.51	4946.12	5435.09	5160.17	3428.63	5485.07	high
ssa-miR-20a-3-3p_1ss21TA	ACTGCAGTGTGAGCACTTGAAGT	23	NC_039243.1	-	20590152	20590217	gtgcTAAAGTGCTTATAGTGCAGGTAGtatttctgtcatctACTGCAGTGTGAGCACTTGAAGTac	3'	Diff	gp1	66	42.4	315.327	265.788	327.549	243.529	384.227	332.8	middle
ccr-miR-21_R-1	TAGCTTATCAGACTGGTGTTGG	22	NC_039257.1	-	13998978	13999067	tcccattctgtcaggTAGCTTATCAGACTGGTGTTGGctggaagtcatatggcaatatcagtctaataggctgcctgaaattttgggctt	5'	Diff	gp1	86	44.4	133043	121394	104862	95924.6	72798.5	120359	high
oni-miR-21_R-1	TAGCTTATCAGACTGGTGTTGG	22	NW_020528421.1	-	230343	230415	tgtcaaaTAGCTTATCAGACTGGTGTTGGctgttacattcgcccggCGACAACAGTCTGTAGGCTGTCtgaca	5'	Diff	gp1	71	49.3	133043	121394	104862	95924.6	72798.5	120359	high
gmo-miR-21-3p_R+1	CGACAACAGTCTGTAGGCTGTC	22	NW_020528421.1	-	230343	230415	tgtcaaaTAGCTTATCAGACTGGTGTTGGctgttacattcgcccggCGACAACAGTCTGTAGGCTGTCtgaca	3'	Diff	gp1	71	49.3	20.9088	35.5569	49.5036	17.3176	0	40.8151	middle
dre-miR-21_R-1	TAGCTTATCAGACTGGTGTTGG	22	NC_039277.1	-	10492236	10492360	ttatgtgtcttgattggtgtggagaagtctctcccagtgtgtcagaTAGCTTATCAGACTGGTGTTGGctgttacattcgtccggCGACAACAGTCTGTAGGCTGTCtgacattttgggcttttc	5'	Diff	gp1	104	47.2	133043	121394	104862	95924.6	72798.5	120359	high
dre-mir-21-1-p3	CGACAACAGTCTGTAGGCTGTC	22	NC_039277.1	-	10492236	10492360	ttatgtgtcttgattggtgtggagaagtctctcccagtgtgtcagaTAGCTTATCAGACTGGTGTTGGctgttacattcgtccggCGACAACAGTCTGTAGGCTGTCtgacattttgggcttttc	3'	New	gp1	104	47.2	20.9088	35.5569	49.5036	17.3176	0	40.8151	middle
dre-miR-22a-5p	AGTTCTTCACTGGCAAGCTTTA	22	NC_039282.1	-	8445146	8445239	actggctgacctgcagcAGTTCTTCACTGGCAAGCTTTAtgtccttgtgtaccagctaAAGCTGCCAGCTGAAGAACTGTtgtggttggctctt	5'	Yes	gp1	88	50	4776.25	5025.97	5126.51	3180.49	4463.44	3962.56	high
dre-miR-22a-3p	AAGCTGCCAGCTGAAGAACTGT	22	NC_039282.1	-	8445146	8445239	actggctgacctgcagcAGTTCTTCACTGGCAAGCTTTAtgtccttgtgtaccagctaAAGCTGCCAGCTGAAGAACTGTtgtggttggctctt	3'	Yes	gp1	88	50	119641	188635	136503	93214.4	83316.7	109555	high
ccr-mir-22a-p5	AGTTCTTCTCTGGCAAACTTTA	22	NC_039263.1	+	636698	636797	agtgaatattggctgacctaccgcAGTTCTTCTCTGGCAAACTTTAtgaccctgtcctgacgctaAAGCTGCCAGCTGAAGAACTGTtgtggtcagctct	5'	New	gp1	88	49	3062.86	2830.33	2700.42	2423.39	4955.11	3565.92	high
ccr-miR-22a	AAGCTGCCAGCTGAAGAACTGT	22	NC_039263.1	+	636698	636797	agtgaatattggctgacctaccgcAGTTCTTCTCTGGCAAACTTTAtgaccctgtcctgacgctaAAGCTGCCAGCTGAAGAACTGTtgtggtcagctct	3'	Yes	gp1	88	49	119641	188635	136503	93214.4	83316.7	109555	high
dre-miR-22b-5p	CGTTCTTCACTGGCTAGCTTTA	22	NC_039247.1	-	5502136	5502218	cgttgcttcacagtCGTTCTTCACTGGCTAGCTTTAtgtggctccaccttaAAGCTGCCAGTTGAAGAGCTGTtgtgggtaac	5'	Yes	gp1	82	49.4	1257.92	776.919	759.056	3554.45	4037.23	1585.16	middle
oni-miR-22c	AAGCTGCCAGTTGAAGAGCTGT	22	NC_039247.1	-	5502136	5502218	cgttgcttcacagtCGTTCTTCACTGGCTAGCTTTAtgtggctccaccttaAAGCTGCCAGTTGAAGAGCTGTtgtgggtaac	3'	Yes	gp1	82	49.4	624.721	849.811	658.192	2732.94	1079.75	1133.23	middle
ssa-miR-22a-5p	AGTTCTTCACTGGCAAGCTTTA	22	NC_039257.1	+	10073445	10073523	gacctgcagcAGTTCTTCACTGGCAAGCTTTAtgtccttgtgtaccagctaAAGCTGCCAGCTGAAGAACTGTtgtggt	5'	Yes	gp1	78	49.4	4776.25	5025.97	5126.51	3180.49	4463.44	3962.56	high
oni-miR-22a	AAGCTGCCAGCTGAAGAACTGT	22	NC_039257.1	+	10073445	10073523	gacctgcagcAGTTCTTCACTGGCAAGCTTTAtgtccttgtgtaccagctaAAGCTGCCAGCTGAAGAACTGTtgtggt	3'	Yes	gp1	78	49.4	119641	188635	136503	93214.4	83316.7	109555	high
dre-miR-23b-5p_L+1	TGGGTTCCTGGCGTGCTGATTT	22	NC_039250.1	+	18996307	18996413	atgttgctggctgtgTGGGTTCCTGGCGTGCTGATTTgtgacttaagataaaaATCACATTGCCAGGGATTACCAcacaaccgccgctcggacggctgctatggcaa	5'	Diff	gp1	66	51.4	620.483	328.457	328.374	562.823	664.571	489.433	middle
oni-miR-23b_R+1	ATCACATTGCCAGGGATTACCA	22	NC_039250.1	+	18996307	18996413	atgttgctggctgtgTGGGTTCCTGGCGTGCTGATTTgtgacttaagataaaaATCACATTGCCAGGGATTACCAcacaaccgccgctcggacggctgctatggcaa	3'	Diff	gp1	66	51.4	7029.48	8620.63	8387.12	8663.31	5456.64	9020.78	high
dre-miR-23a-3-5p	GGATTCCTGGCAGAGTGATTT	21	NC_039269.1	+	12552977	12553054	ccagctggagGGATTCCTGGCAGAGTGATTTgggattgtatcataaaATCACATTGCCAGGGATTTCCAaccagctgt	5'	Yes	gp1	76	47.4	413.09	246.232	291.246	384.235	311.651	293.032	middle
dre-miR-23a-3p	ATCACATTGCCAGGGATTTCCA	22	NC_039269.1	+	12552977	12553054	ccagctggagGGATTCCTGGCAGAGTGATTTgggattgtatcataaaATCACATTGCCAGGGATTTCCAaccagctgt	3'	Yes	gp1	76	47.4	9904.04	13467.5	11630.2	18031.8	6564.35	16037.8	high
dre-miR-23a-5p_L+1	GGAATTCCTGGCAGAGTGATTT	22	NC_039293.1	-	758303	758393	ctcttctgccagccaggGGAATTCCTGGCAGAGTGATTTttaaacctaatgactgaATCACATTGCCAGGGATTTCCAatggctcgtgtga	5'	Diff	gp1	80	47.3	197.786	107.115	142.323	199.153	121.672	136.748	middle
oni-miR-23a	ATCACATTGCCAGGGATTTCCA	22	NC_039293.1	-	758303	758393	ctcttctgccagccaggGGAATTCCTGGCAGAGTGATTTttaaacctaatgactgaATCACATTGCCAGGGATTTCCAatggctcgtgtga	3'	Yes	gp1	80	47.3	9904.04	13467.5	11630.2	18031.8	6564.35	16037.8	high
tni-mir-23a-1-p5	GGGTTCCTGGCACCGTGATTT	21	NW_020525947.1	+	4300	4379	gctgtggtggggaGGGTTCCTGGCACCGTGATTTggtagataaacagaaatgaaaATCACATTGCCAGGGATTTCCAccc	5'	New	gp1	74	50	27.1249	17.7785	17.3263	21.1059	36.2881	28.6055	middle
tni-miR-23a	ATCACATTGCCAGGGATTTCCA	22	NW_020525947.1	+	4300	4379	gctgtggtggggaGGGTTCCTGGCACCGTGATTTggtagataaacagaaatgaaaATCACATTGCCAGGGATTTCCAccc	3'	Yes	gp1	74	50	9904.04	13467.5	11630.2	18031.8	6564.35	16037.8	high
ssa-miR-23a-4-5p_L-1_1ss15AC	GGGTTCCTGGCACCGTGATTT	21	NC_039264.1	-	3530795	3530880	gctgtggtggggaGGGTTCCTGGCATCGTGATTTggtggataaacagaaatgaaaATCACATTGCCAGGGATTTCCActcctgcac	5'	Diff	gp1	84	50	27.1249	17.7785	17.3263	21.1059	36.2881	28.6055	middle
oni-miR-23a	ATCACATTGCCAGGGATTTCCA	22	NC_039264.1	-	3530795	3530880	gctgtggtggggaGGGTTCCTGGCATCGTGATTTggtggataaacagaaatgaaaATCACATTGCCAGGGATTTCCActcctgcac	3'	Yes	gp1	84	50	9904.04	13467.5	11630.2	18031.8	6564.35	16037.8	high
fru-mir-23a-3-p5	GGATTCCTGGCAGAGTGATTT	21	NC_039245.1	-	21931358	21931430	ggccagggGAATTCCTGGCAGAGTGATTTttagcctaatgactgaATCACATTGCCAGGGATTTCCAatggct	5'	New	gp1	73	47.9	413.09	246.232	291.246	384.235	311.651	293.032	middle
gmo-miR-23a-3p	ATCACATTGCCAGGGATTTCCA	22	NC_039245.1	-	21931358	21931430	ggccagggGAATTCCTGGCAGAGTGATTTttagcctaatgactgaATCACATTGCCAGGGATTTCCAatggct	3'	Yes	gp1	73	47.9	9904.04	13467.5	11630.2	18031.8	6564.35	16037.8	high
ipu-miR-23b	ATCACATTGCCAGGGATTACC	21	NW_020527596.1	-	56536	56593	gggttcctggcatgctgatttgtgactgtagggaaaaATCACATTGCCAGGGATTACC	3'	Yes	gp1	52	48.3	1086.08	2648.84	1926.52	1905.17	1286.21	1905.23	middle
ccr-mir-23b-p5_1ss16CA	TGGGTTCCTGGCATGATGATTT	22	NC_039252.1	-	3927262	3927329	tgtgTGGGTTCCTGGCATGATGATTTgtgactgtagtgaaaaATCACATTGCCAGGGATTACCAcact	5'	New	gp1	66	44.1	67.8124	41.335	49.5036	23.8118	61.1917	24.7681	middle
ccr-miR-23b_R+1	ATCACATTGCCAGGGATTACCA	22	NC_039252.1	-	3927262	3927329	tgtgTGGGTTCCTGGCATGATGATTTgtgactgtagtgaaaaATCACATTGCCAGGGATTACCAcact	3'	Diff	gp1	66	44.1	7029.48	8620.63	8387.12	8663.31	5456.64	9020.78	high
hsa-miR-24-1-5p_1ss6AT	TGCCTTCTGAGCTGATATCAGT	22	NW_020527596.1	-	54964	55043	acctgagctccggTGCCTTCTGAGCTGATATCAGTtgtattgattcacTGGCTCAGTTCAGCAGGAACAGGagtgtggcc	5'	Diff	gp1	77	52.5	244.124	540.466	321.774	186.165	584.879	291.636	middle
dre-miR-24_R+1	TGGCTCAGTTCAGCAGGAACAGT	23	NW_020527596.1	-	54964	55043	acctgagctccggTGCCTTCTGAGCTGATATCAGTtgtattgattcacTGGCTCAGTTCAGCAGGAACAGGagtgtggcc	3'	Diff	gp1	77	52.5	2125.96	2659.61	2822.18	2544.46	2666.05	2850.78	middle
oha-miR-24-3p_1ss23GT	TGGCTCAGTTCAGCAGGAACAGT	23	NC_039252.1	-	3925151	3925217	ctccggtgccttctgagctgatatcagttgtgttgatttacTGGCTCAGTTCAGCAGGAACAGGagt	3'	Diff	gp1	66	49.3	2125.96	2659.61	2822.18	2544.46	2666.05	2850.78	middle
gmo-miR-24a-5p_1ss11AG	TGCCTGCTGTGCTGATAATCA	21	NC_039293.1	+	608280	608354	ctggtctcctgTGCCTGCTGTGCTGATAATCAgtggatggctgtagcTGGCTCAGTTCAGCAGGAACAGGggtct	5'	Diff	gp1	73	56	122.062	107.56	88.2815	264.635	266.824	138.841	middle
gmo-miR-24a-3p_R+3	TGGCTCAGTTCAGCAGGAACAGT	23	NC_039293.1	+	608280	608354	ctggtctcctgTGCCTGCTGTGCTGATAATCAgtggatggctgtagcTGGCTCAGTTCAGCAGGAACAGGggtct	3'	Diff	gp1	73	56	2125.96	2659.61	2822.18	2544.46	2666.05	2850.78	middle
dre-mir-24-4-p5	TGCCTGCTAAACTGGTATCAGT	22	NW_020525947.1	+	8263	8347	gagggccgtgccctcttgTGCCTGCTAAACTGGTATCAGTttgttgattaaatgcTGGCTCAGTTCAGCAGGAACAGGagtgaag	5'	New	gp1	60	50.6	5.65103	22.2231	29.7022	15.1529	9.96144	34.187	middle
dre-miR-24_R+1	TGGCTCAGTTCAGCAGGAACAGT	23	NW_020525947.1	+	8263	8347	gagggccgtgccctcttgTGCCTGCTAAACTGGTATCAGTttgttgattaaatgcTGGCTCAGTTCAGCAGGAACAGGagtgaag	3'	Diff	gp1	60	50.6	2125.96	2659.61	2822.18	2544.46	2666.05	2850.78	middle
oha-miR-24-2-5p_3ss17A-18CT19TA	TGCCTACTGAGCTGATTACAGT	22	NC_039250.1	+	18998956	18999036	gatggacctggcctcccgTGCCTACTGAGCTGATTACAGTactgtggaaaacacTGGCTCAGTTCAGCAGGAACAGGagtc	5'	Diff	gp1	67	54.3	114.151	143.117	91.5817	165.6	147.999	154.888	middle
ipu-miR-24_1ss23GT	TGGCTCAGTTCAGCAGGAACAGT	23	NC_039250.1	+	18998956	18999036	gatggacctggcctcccgTGCCTACTGAGCTGATTACAGTactgtggaaaacacTGGCTCAGTTCAGCAGGAACAGGagtc	3'	Diff	gp1	67	54.3	2125.96	2659.61	2822.18	2544.46	2666.05	2850.78	middle
ssa-miR-24a-4-5p_R-2	TGCCTGCTGTGCTGATAATCA	21	NC_039245.1	-	21929189	21929270	gggctggtctcctgTGCCTGCTGTGCTGATAATCAgtggatggctgtagcTGGCTCAGTTCAGCAGGAACAGGagtctggtc	5'	Diff	gp1	81	57.3	122.062	107.56	88.2815	264.635	266.824	138.841	middle
oni-miR-24a_R+1	TGGCTCAGTTCAGCAGGAACAGT	23	NC_039245.1	-	21929189	21929270	gggctggtctcctgTGCCTGCTGTGCTGATAATCAgtggatggctgtagcTGGCTCAGTTCAGCAGGAACAGGagtctggtc	3'	Diff	gp1	81	57.3	2125.96	2659.61	2822.18	2544.46	2666.05	2850.78	middle
gmo-miR-24a-4-5p	TGCCTACTGAGCTGATAACAGT	22	NC_039263.1	-	3980355	3980438	ggttcaacctcctgTGCCTACTGAGCTGATAACAGTtgatgtatttagcacTGGCTCAGTTCAGCAGGAACcggagttaagccc	5'	Yes	gp1	83	50	687.165	902.258	795.358	774.965	772.723	1019.33	middle
oni-miR-24a-3	TGGCTCAGTTCAGCAGGAAC	20	NC_039263.1	-	3980355	3980438	ggttcaacctcctgTGCCTACTGAGCTGATAACAGTtgatgtatttagcacTGGCTCAGTTCAGCAGGAACcggagttaagccc	3'	Yes	gp1	83	50	1666.49	2047.9	1970.24	2006.57	753.37	2307.9	middle
cpo-miR-24-3p	TGGCTCAGTTCAGCAGGAACAG	22	NC_039252.1	-	5672969	5673026	gtgccttctgagctgatatcagttgtgttgatttacTGGCTCAGTTCAGCAGGAACAG	3'	Yes	gp1	56	46.6	388.979	664.194	553.982	558.205	377.049	599.056	middle
gmo-miR-24a-3p_R+3	TGGCTCAGTTCAGCAGGAACAGT	23	NW_020528306.1	+	1651683	1651740	tgcctactgagctgattacagtactgtagaaacacTGGCTCAGTTCAGCAGGAACAGG	3'	Diff	gp1	50	48.3	2125.96	2659.61	2822.18	2544.46	2666.05	2850.78	middle
fru-miR-24-3p_R+1	TGGCTCAGTTCAGCAGGAACAGT	23	NC_039264.1	-	3526851	3526925	tgtgccctcttgtgcctgctaaactggtatcagtttcttgaataaatgcTGGCTCAGTTCAGCAGGAACAGGagt	3'	Diff	gp1	68	46.7	2125.96	2659.61	2822.18	2544.46	2666.05	2850.78	middle
ipu-miR-25	CATTGCACTTGTCTCGGTCTGA	22	NC_039281.1	+	8909459	8909518	aggcggagacttgggcagttgctggctttcccacaaggCATTGCACTTGTCTCGGTCTGA	3'	Yes	gp1	58	56.7	2260.79	3527.84	2766.98	3343.75	1146.99	3290.33	middle
oni-miR-25	CATTGCACTTGTCTCGGTCTGA	22	NW_020526669.1	+	79633	79692	aggcggagacttgggcagttgctggctttcccacaaggCATTGCACTTGTCTCGGTCTGA	3'	Yes	gp1	58	56.7	2260.79	3527.84	2766.98	3343.75	1146.99	3290.33	middle
dre-miR-25-5p_2ss19CT23CT	AGGCGGAGACTTGGGCAGTTGCT	23	NC_039256.1	+	33529742	33529836	tagctggtgttgagAGGCGGAGACTTGGGCAGTTGCTggctttcccacaaggCATTGCACTTGTCTCGGTCTGAcagtgccggcacaaatcatct	5'	Diff	gp1	82	54.7	189.875	91.5591	66.0048	148.282	187.844	126.283	middle
dre-miR-25-3p	CATTGCACTTGTCTCGGTCTGA	22	NC_039256.1	+	33529742	33529836	tagctggtgttgagAGGCGGAGACTTGGGCAGTTGCTggctttcccacaaggCATTGCACTTGTCTCGGTCTGAcagtgccggcacaaatcatct	3'	Yes	gp1	82	54.7	2260.79	3527.84	2766.98	3343.75	1146.99	3290.33	middle
ccr-miR-26a	TTCAAGTAATCCAGGATAGGCT	22	NC_039244.1	-	14816366	14816449	agtggctgttccctcgTTCAAGTAATCCAGGATAGGCTggctgtcctgggaggCCTATTCATGATTACTTGCACTaggtggcag	5'	Yes	gp1	79	52.4	38535.2	87359.8	68080.3	79322.5	32472	74894.3	high
ccr-mir-26a-p3	CCTATTCATGATTACTTGCACT	22	NC_039244.1	-	14816366	14816449	agtggctgttccctcgTTCAAGTAATCCAGGATAGGCTggctgtcctgggaggCCTATTCATGATTACTTGCACTaggtggcag	3'	New	gp1	79	52.4	2.82551	0	2.47518	4.87059	5.69225	4.88386	low
dre-miR-26b_1ss21TC	TTCAAGTAATCCAGGATAGGCT	22	NC_039269.1	-	14757965	14758061	gcatttggcctctgcctggTTCAAGTAATCCAGGATAGGTTagtttccactagtacggCCTATACTTGATTACTTGTTTCaggaggaggctatgagc	5'	Diff	gp1	97	46.4	38535.2	87359.8	68080.3	79322.5	32472	74894.3	high
oha-miR-26-3-3p_R+4	CCTATTCTTGATTACTTGTTTC	22	NC_039269.1	-	14757965	14758061	gcatttggcctctgcctggTTCAAGTAATCCAGGATAGGTTagtttccactagtacggCCTATACTTGATTACTTGTTTCaggaggaggctatgagc	3'	Diff	gp1	97	46.4	5.65103	4.44462	4.53783	10.2824	34.1535	8.37233	middle
ipu-miR-26a	TTCAAGTAATCCAGGATAGGCT	22	NC_039269.1	-	21221216	21221273	TTCAAGTAATCCAGGATAGGCTgtctgtcctcgaggCCTATTCATGATTACTTGCACT	5'	Yes	gp1	52	44.8	38535.2	87359.8	68080.3	79322.5	32472	74894.3	high
ipu-mir-26a-2-p3	CCTATTCATGATTACTTGCACT	22	NC_039269.1	-	21221216	21221273	TTCAAGTAATCCAGGATAGGCTgtctgtcctcgaggCCTATTCATGATTACTTGCACT	3'	New	gp1	52	44.8	2.82551	0	2.47518	4.87059	5.69225	4.88386	low
oni-miR-26a	TTCAAGTAATCCAGGATAGGCT	22	NC_039276.1	-	5944163	5944222	TTCAAGTAATCCAGGATAGGCTtgtaatgtcaggaaagCCTATTCGGGATGACTTGGTTC	5'	Yes	gp1	56	43.3	38535.2	87359.8	68080.3	79322.5	32472	74894.3	high
oni-mir-26a-1-p3	CCTATTCGGGATGACTTGGTTC	22	NC_039276.1	-	5944163	5944222	TTCAAGTAATCCAGGATAGGCTtgtaatgtcaggaaagCCTATTCGGGATGACTTGGTTC	3'	New	gp1	56	43.3	229.997	328.902	413.768	538.47	390.631	355.824	middle
ipu-miR-26a	TTCAAGTAATCCAGGATAGGCT	22	NC_039266.1	-	216038	216098	TTCAAGTAATCCAGGATAGGCTttgtggatcagggtcggCCTGTTCTTGGTTACTTGCACT	5'	Yes	gp1	55	47.5	38535.2	87359.8	68080.3	79322.5	32472	74894.3	high
ipu-mir-26a-3-p3	CCTGTTCTTGGTTACTTGCACT	22	NC_039266.1	-	216038	216098	TTCAAGTAATCCAGGATAGGCTttgtggatcagggtcggCCTGTTCTTGGTTACTTGCACT	3'	New	gp1	55	47.5	32.776	38.2237	30.5272	21.6471	54.0764	43.2571	middle
ssa-miR-26a-5p	TTCAAGTAATCCAGGATAGGCT	22	NW_020523286.1	-	2092322	2092382	TTCAAGTAATCCAGGATAGGTTtgttcccactaatacggCCTATTCTTGATTACTTGTTTC	5'	Yes	gp1	55	37.7	38535.2	87359.8	68080.3	79322.5	32472	74894.3	high
ssa-miR-26a-4-3p	CCTATTCTTGATTACTTGTTTC	22	NW_020523286.1	-	2092322	2092382	TTCAAGTAATCCAGGATAGGTTtgttcccactaatacggCCTATTCTTGATTACTTGTTTC	3'	Yes	gp1	55	37.7	5.65103	4.44462	4.53783	10.2824	34.1535	8.37233	middle
dre-miR-26a-5p	TTCAAGTAATCCAGGATAGGCT	22	NC_039251.1	-	11040871	11040948	tttggcctgtTTCAAGTAATCCAGGATAGGCTtgtgatgtccggaaagCCTATTCGGGATGACTTGGTTCaggaatga	5'	Yes	gp1	68	46.2	38535.2	87359.8	68080.3	79322.5	32472	74894.3	high
dre-miR-26a-3p	CCTATTCGGGATGACTTGGTTC	22	NC_039251.1	-	11040871	11040948	tttggcctgtTTCAAGTAATCCAGGATAGGCTtgtgatgtccggaaagCCTATTCGGGATGACTTGGTTCaggaatga	3'	Yes	gp1	68	46.2	229.997	328.902	413.768	538.47	390.631	355.824	middle
ipu-miR-27e	TTCACAGTGGCTAAGTTCAGT	21	NW_020525947.1	+	6853	6916	agagcttagctaattggtgagcactgatcccttaagaatactgTTCACAGTGGCTAAGTTCAGT	3'	Yes	gp1	60	42.2	3690.53	6236.9	6010.72	4142.23	4385.68	5915.04	high
gmo-miR-27b-5p_L+1R-3	CAGAGCTTAGCTGATTGGTGA	21	NC_039250.1	+	18996576	18996658	agcaggtgCAGAGCTTAGCTGATTGGTGAacagtgattgaactctttgTTCACAGTGGCTAAGTTCTGCacctgatgagagga	5'	Diff	gp1	72	47	143.348	192.452	142.46	130.604	229.825	165.47	middle
oni-miR-27b	TTCACAGTGGCTAAGTTCTGC	21	NC_039250.1	+	18996576	18996658	agcaggtgCAGAGCTTAGCTGATTGGTGAacagtgattgaactctttgTTCACAGTGGCTAAGTTCTGCacctgatgagagga	3'	Yes	gp1	72	47	6791.43	6940.71	8300.06	12161	4359.47	11272.1	high
tni-mir-27b-p5	CAGAGCTTAGCTGATTGGTGA	21	NW_020528306.1	+	1649876	1649946	aggcgCAGAGCTTAGCTGATTGGTGAacagtgattgaactctttgTTCACAGTGGCTAAGTTCTGCacctg	5'	New	gp1	70	47.9	143.348	192.452	142.46	130.604	229.825	165.47	middle
tni-miR-27b_R-1	TTCACAGTGGCTAAGTTCTGC	21	NW_020528306.1	+	1649876	1649946	aggcgCAGAGCTTAGCTGATTGGTGAacagtgattgaactctttgTTCACAGTGGCTAAGTTCTGCacctg	3'	Diff	gp1	70	47.9	6791.43	6940.71	8300.06	12161	4359.47	11272.1	high
gmo-miR-27a-5p_R-1	AGAGCTTAGCTAATTGGTGAGC	22	NC_039264.1	-	3529039	3529130	cacttgctaaaggcgcAGAGCTTAGCTAATTGGTGAGCattgatcccttaagaatactgTTCACAGTGGCTAAGTTCAGTgcctgaagtgaa	5'	Diff	gp1	88	44.6	65.5519	147.561	99.8323	79.0117	159.383	131.864	middle
oni-miR-27e	TTCACAGTGGCTAAGTTCAGT	21	NC_039264.1	-	3529039	3529130	cacttgctaaaggcgcAGAGCTTAGCTAATTGGTGAGCattgatcccttaagaatactgTTCACAGTGGCTAAGTTCAGTgcctgaagtgaa	3'	Yes	gp1	88	44.6	3690.53	6236.9	6010.72	4142.23	4385.68	5915.04	high
ssa-miR-27a-3p_R-1	TTCACAGTGGCTAAGTTCCGC	21	NC_039263.1	-	3981402	3981466	caggacttagctcactctgtgaacagatctcgcatagcctatgTTCACAGTGGCTAAGTTCCGCt	3'	Diff	gp1	59	49.2	1990.13	2960.11	4005.14	4159.82	1083.82	4797.63	middle
dre-miR-27a-5p_R-3	AGGACTTAGCTCACTCTGTGA	21	NC_039269.1	+	12554219	12554325	tgaagtttcgtgaggtgcAGGACTTAGCTCACTCTGTGAacagatctcggatatcctatgTTCACAGTGGCTAAGTTCCGCtcctctgaggcccacactcaaaatca	5'	Diff	gp1	88	48.6	11219.6	7832.31	8249.78	9406.73	9338.14	13094.3	high
dre-miR-27a-3p_R-1	TTCACAGTGGCTAAGTTCCGC	21	NC_039269.1	+	12554219	12554325	tgaagtttcgtgaggtgcAGGACTTAGCTCACTCTGTGAacagatctcggatatcctatgTTCACAGTGGCTAAGTTCCGCtcctctgaggcccacactcaaaatca	3'	Diff	gp1	88	48.6	1990.13	2960.11	4005.14	4159.82	1083.82	4797.63	middle
ccr-mir-27d-p5	CAGAGCTTAGCTGATTGGTGA	21	NC_039252.1	-	5679925	5680014	ttctgagcgggtgCAGAGCTTAGCTGATTGGTGAacgtgcacggtttgcttttttgTTCACAGTGGCTAAGTTCTTCacctgaaaagaaa	5'	New	gp1	89	45.6	143.348	192.452	142.46	130.604	229.825	165.47	middle
dre-miR-27d_R-1	TTCACAGTGGCTAAGTTCTTC	21	NC_039252.1	-	5679925	5680014	ttctgagcgggtgCAGAGCTTAGCTGATTGGTGAacgtgcacggtttgcttttttgTTCACAGTGGCTAAGTTCTTCacctgaaaagaaa	3'	Diff	gp1	89	45.6	3532.3	6678.84	4063.51	2152.41	4781.29	3491.43	high
ccr-miR-27c-5p_R-2	CAGGACTTAACCCACTTGTGA	21	NC_039245.1	-	21931122	21931230	ttctttgctggttgtgtggtgtCAGGACTTAACCCACTTGTGAacactgcattgaacttctttgTTCACAGTGGTTAAGTTCTGCCatccttagaccaaaatcagcaaa	5'	Diff	gp1	106	42.2	1998.2	996.483	1410.03	2568.42	2602.78	2167.74	middle
dre-miR-27c-3p_R+1	TTCACAGTGGTTAAGTTCTGCC	22	NC_039245.1	-	21931122	21931230	ttctttgctggttgtgtggtgtCAGGACTTAACCCACTTGTGAacactgcattgaacttctttgTTCACAGTGGTTAAGTTCTGCCatccttagaccaaaatcagcaaa	3'	Diff	gp1	106	42.2	12210.4	12941.1	12554.4	23760.5	6506.72	20428	high
ipu-mir-29a-p3	TAGCACCATTTGAAATCGGT	20	NW_020523328.1	-	1060109	1060169	actgatttcctctggtgttcagagtggactggggttttcTAGCACCATTTGAAATCGGTcg	3'	New	gp1	59	47.5	38.3956	59.8542	42.8344	28.6823	43.4034	30.2722	middle
dre-miR-29b3-5p_1ss19TC	GCTGGTTTCAAGTGGTGTCTTAGA	24	NC_039265.1	-	15629115	15629180	aGCTGGTTTCAAGTGGTGTCTTAGAgtgctgatgaaatgaatcTAGCACCATTTGAAATCAGTGTt	5'	Diff	gp1	62	39.4	73.4634	73.7807	94.8819	87.6706	173.614	80.2349	middle
dre-miR-29b	TAGCACCATTTGAAATCAGTGT	22	NC_039265.1	-	15629115	15629180	aGCTGGTTTCAAGTGGTGTCTTAGAgtgctgatgaaatgaatcTAGCACCATTTGAAATCAGTGTt	3'	Yes	gp1	62	39.4	353.723	487.96	510.066	305.44	211.894	414.353	middle
gmo-miR-29a-5p_R+1_1ss13CT	ACTGATTTCTTTTGGTGTTCAGA	23	NC_039290.1	+	5006053	5006120	aggttgACTGATTTCTTTTGGTGTTCAGAgtcttttggggtttcTAGCACCATTTGAAATCGGTTAca	5'	Diff	gp1	62	39.7	0	0	4.1253	0	0	0	low
gmo-miR-29d-3p_R+2	TAGCACCATTTGAAATCGGTTA	22	NC_039290.1	+	5006053	5006120	aggttgACTGATTTCTTTTGGTGTTCAGAgtcttttggggtttcTAGCACCATTTGAAATCGGTTAca	3'	Diff	gp1	62	39.7	2669.51	2701.88	5207.85	1933.98	1673.76	2275.8	high
ssa-miR-29b-3-5p_R+1	ACCGATTTCTTTTGGTGTTCAGAG	24	NC_039265.1	-	15628937	15629020	ccaaggttgACCGATTTCTTTTGGTGTTCAGAGtcttttggggtttcTAGCACCATTTGAAATCGGTTAcaatgaaggacagat	5'	Diff	gp1	73	41.7	157.099	263.121	237.617	308.471	180.729	240.007	middle
oni-miR-29a	TAGCACCATTTGAAATCGGTTA	22	NC_039265.1	-	15628937	15629020	ccaaggttgACCGATTTCTTTTGGTGTTCAGAGtcttttggggtttcTAGCACCATTTGAAATCGGTTAcaatgaaggacagat	3'	Yes	gp1	73	41.7	2669.51	2701.88	5207.85	1933.98	1673.76	2275.8	high
ccr-mir-29a-p5	ACTGATTTCCTCTGGTGCTTAGA	23	NC_039271.1	+	1272472	1272574	cccatctctccccaccaaaggatgACTGATTTCCTCTGGTGCTTAGAgtctcttttatcatcTAGCACCATTTGAAATCGGTTAtaatgactggggatcaatt	5'	New	gp1	64	42.7	5882.72	4081.05	7191.23	5273.22	10919.2	7473.7	high
ccr-miR-29a	TAGCACCATTTGAAATCGGTTA	22	NC_039271.1	+	1272472	1272574	cccatctctccccaccaaaggatgACTGATTTCCTCTGGTGCTTAGAgtctcttttatcatcTAGCACCATTTGAAATCGGTTAtaatgactggggatcaatt	3'	Yes	gp1	64	42.7	2669.51	2701.88	5207.85	1933.98	1673.76	2275.8	high
dre-mir-29b-1-p5	GCTGAATTCAGATGGTGCCATAGA	24	NC_039273.1	-	5292892	5292971	ctgctcctggaaGCTGAATTCAGATGGTGCCATAGAgtactttatggcatcTAGCACCATTTGAAATCAGTGTtcttggg	5'	New	gp1	74	45	120.367	159.562	311.048	217.012	411.265	303.148	middle
dre-miR-29b	TAGCACCATTTGAAATCAGTGT	22	NC_039273.1	-	5292892	5292971	ctgctcctggaaGCTGAATTCAGATGGTGCCATAGAgtactttatggcatcTAGCACCATTTGAAATCAGTGTtcttggg	3'	Yes	gp1	74	45	353.723	487.96	510.066	305.44	211.894	414.353	middle
gmo-miR-29b-2-5p_R-1_1ss11GA	CTGGTTTCACATGGTGGTTTAGA	23	NC_039246.1	-	10026239	10026325	cttcctccggatgCTGGTTTCACATGGTGGTTTAGAtgtgttctaccagtgtcTAGCACCATTTGAAATCAGTGTtcctggggaggg	5'	Diff	gp1	86	49.4	194.395	209.786	426.556	243.529	438.304	474.432	middle
oni-miR-29b	TAGCACCATTTGAAATCAGTGT	22	NC_039246.1	-	10026239	10026325	cttcctccggatgCTGGTTTCACATGGTGGTTTAGAtgtgttctaccagtgtcTAGCACCATTTGAAATCAGTGTtcctggggaggg	3'	Yes	gp1	86	49.4	353.723	487.96	510.066	305.44	211.894	414.353	middle
hsa-miR-29b-3p_R-1	TAGCACCATTTGAAATCAGTGT	22	NC_039271.1	+	1271251	1271333	cttcttccggatgctggtttcacatggtggtttagatgtattctaccagtgtcTAGCACCATTTGAAATCAGTGTtcttgggg	3'	Diff	gp1	77	44.6	353.723	487.96	510.066	305.44	211.894	414.353	middle
ipu-miR-29b	GCTGAATTCAGATGGTGCCATAGA	24	NC_039248.1	+	12983243	12983303	GCTGAATTCAGATGGTGCCATAGAgtactttatggcatcTAGCACCATTTGAAATCAGTGT	5'	Yes	gp1	59	41	120.367	159.562	311.048	217.012	411.265	303.148	middle
ipu-mir-29b-p3	TAGCACCATTTGAAATCAGTGT	22	NC_039248.1	+	12983243	12983303	GCTGAATTCAGATGGTGCCATAGAgtactttatggcatcTAGCACCATTTGAAATCAGTGT	3'	New	gp1	59	41	353.723	487.96	510.066	305.44	211.894	414.353	middle
ccr-miR-30b	TGTAAACATCCTACACTCAGCT	22	NC_039283.1	+	17097646	17097741	atattccagtgtagtcgtTGTAAACATCCTACACTCAGCTgtaatctgcaggtgaggctgggggagggtgtttgctgtgactgactggagctcctc	5'	Yes	gp1	87	51	23292.4	35146.3	28666.4	26584.7	20552.8	21087.8	high
dre-miR-30c-5p_R+1	TGTAAACATCCTACACTCTCAGC	23	NC_039280.1	-	7158155	7158234	cttcagggagTGTAAACATCCTACACTCTCAGCtggagcccagcctgaggCCGGGAGTGGGATGTTTGCGCTctctggct	5'	Diff	gp1	76	58.8	26542.3	28320.7	27878.1	35140.7	26050.1	21771.9	high
dre-miR-30c-3p_1ss2CT	CTGGGAGTGGGATGTTTGCGCT	22	NC_039280.1	-	7158155	7158234	cttcagggagTGTAAACATCCTACACTCTCAGCtggagcccagcctgaggCCGGGAGTGGGATGTTTGCGCTctctggct	3'	Diff	gp1	76	58.8	75.7238	94.2259	70.1301	103.906	38.4227	55.1179	middle
dre-miR-30e-5p_R+1	TGTAAACATCCTTGACTGGAAGC	23	NC_039280.1	-	7161865	7161944	tacgggctacTGTAAACATCCTTGACTGGAAGCtggtgcttaagaaggagCTTTCAGTCGGATGTTTGCAGCagccaact	5'	Diff	gp1	72	48.8	5693.22	6696.97	6611.59	7611.83	3680.23	5822.45	high
dre-miR-30e-3p_1ss22CT	CTTTCAGTCGGATGTTTGCAGT	22	NC_039280.1	-	7161865	7161944	tacgggctacTGTAAACATCCTTGACTGGAAGCtggtgcttaagaaggagCTTTCAGTCGGATGTTTGCAGCagccaact	3'	Diff	gp1	72	48.8	2096.16	2868.32	2325.3	2873.65	2358.96	1969.59	middle
ipu-mir-30d-p5	TGTAAACATCCCCGACTGGAAG	22	NC_039258.1	-	27128050	27128114	TGTAAACATCCCCGACTGGAAGctgtgctatccgtaaaacaagCTTTCAGTTGGATGTTTGCTGT	5'	New	gp1	61	44.6	45239.9	41718.8	36237.3	45545.9	45297.2	32038.9	high
ipu-miR-30d	CTTTCAGTTGGATGTTTGCTGT	22	NC_039258.1	-	27128050	27128114	TGTAAACATCCCCGACTGGAAGctgtgctatccgtaaaacaagCTTTCAGTTGGATGTTTGCTGT	3'	Yes	gp1	61	44.6	96.0675	255.921	124.172	121.765	59.7687	139.19	middle
oni-miR-30b_R-1	TGTAAACATCCTACACTCTCAGC	23	NC_039261.1	-	8346169	8346228	TGTAAACATCCTACACTCTCAGCtgtgacatcaccaagCTGGGAGAGGGATGTTTACTCt	5'	Diff	gp1	56	46.7	26542.3	28320.7	27878.1	35140.7	26050.1	21771.9	high
cpo-miR-30c-3p_R-1_1ss12CA	CTGGGAGAGGGATGTTTACTC	21	NC_039261.1	-	8346169	8346228	TGTAAACATCCTACACTCTCAGCtgtgacatcaccaagCTGGGAGAGGGATGTTTACTCt	3'	Diff	gp1	56	46.7	18.0833	18.6674	9.90073	19.4823	17.0768	13.9539	middle
ssa-miR-30c-5p_R-1	TGTAAACATCCTTGACTGGAAGC	23	NC_039261.1	-	8346951	8347016	TGTAAACATCCTTGACTGGAAGCtgggtgtagggtttgtgaaggCTTTCAGTCGGATGTTTGCAGC	5'	Diff	gp1	64	48.5	5693.22	6696.97	6611.59	7611.83	3680.23	5822.45	high
ssa-miR-30c-3p_1ss22CT	CTTTCAGTCGGATGTTTGCAGT	22	NC_039261.1	-	8346951	8347016	TGTAAACATCCTTGACTGGAAGCtgggtgtagggtttgtgaaggCTTTCAGTCGGATGTTTGCAGC	3'	Diff	gp1	64	48.5	2096.16	2868.32	2325.3	2873.65	2358.96	1969.59	middle
oni-miR-30a_R-1	TGTAAACATCCTTGACTGGAAGC	23	NC_039255.1	-	11275847	11275908	TGTAAACATCCTTGACTGGAAGCtggtgcttgagatggagCTTTCAGTCGGATGTTTGCAGC	5'	Diff	gp1	60	48.4	5693.22	6696.97	6611.59	7611.83	3680.23	5822.45	high
gmo-miR-30e-3p_R+1	CTTTCAGTCGGATGTTTGCAGT	22	NC_039255.1	-	11275847	11275908	TGTAAACATCCTTGACTGGAAGCtggtgcttgagatggagCTTTCAGTCGGATGTTTGCAGC	3'	Diff	gp1	60	48.4	2096.16	2868.32	2325.3	2873.65	2358.96	1969.59	middle
ccr-miR-30d_R-1	TGTAAACATCCCCGACTGGAAG	22	NC_039283.1	+	17097393	17097498	ttcatatgctggatgttcatgacTGTAAACATCCCCGACTGGAAGctgtgctaaatctaaaacaagCTTTCAGTTGGATGTTTGCTGCcatcgtccagttctttcg	5'	Diff	gp1	92	43.4	45239.9	41718.8	36237.3	45545.9	45297.2	32038.9	high
dno-miR-30d-3p_2ss9CT10AG	CTTTCAGTTGGATGTTTGCTGC	22	NC_039283.1	+	17097393	17097498	ttcatatgctggatgttcatgacTGTAAACATCCCCGACTGGAAGctgtgctaaatctaaaacaagCTTTCAGTTGGATGTTTGCTGCcatcgtccagttctttcg	3'	Diff	gp1	92	43.4	163.88	243.476	192.652	179.129	54.0764	167.795	middle
dre-miR-31_R+1	TGGCAAGATGTTGGCATAGCTGT	23	NC_039274.1	-	18395851	18395913	aTGGCAAGATGTTGGCATAGCTGTttgtatttatggcccTGCTATGCCTCCATATTGCCATTt	5'	Diff	gp1	61	42.9	820.529	1842.74	1413.33	890.776	1094.34	2103.55	middle
dre-mir-31-p3	TGCTATGCCTCCATATTGCCATT	23	NC_039274.1	-	18395851	18395913	aTGGCAAGATGTTGGCATAGCTGTttgtatttatggcccTGCTATGCCTCCATATTGCCATTt	3'	New	gp1	61	42.9	613.702	595.579	781.332	439.435	829.646	980.958	middle
oni-miR-33a-5p_R-1	GTGCATTGTAGTTGCATTGC	20	NC_039245.1	+	25182387	25182441	GTGCATTGTAGTTGCATTGCatgtgtctcaactgtgCAATGTTCCTGCAGTGCAA	5'	Diff	gp1	53	45.5	77.9842	111.115	94.0569	106.071	31.3074	101.166	middle
oni-miR-33b-3p_R-2_1ss7AT	CAATGTTCCTGCAGTGCAA	19	NC_039245.1	+	25182387	25182441	GTGCATTGTAGTTGCATTGCatgtgtctcaactgtgCAATGTTCCTGCAGTGCAA	3'	Diff	gp1	53	45.5	31.6458	22.2231	17.3263	41.1294	29.8843	20.2331	middle
dre-miR-34a	TGGCAGTGTCTTAGCTGGTTGT	22	NW_020523286.1	+	996727	996824	ctgctgtgagtggttctcTGGCAGTGTCTTAGCTGGTTGTTGTGTGGAGTGAGAACGAAGCaatcagcaagtatactgccgcagaaactcgtcacctt	5'	Yes	gp1	90	50	209.653	384.015	252.056	252.188	131.633	210.006	middle
dre-mir-34a-p3	TGTGTGGAGTGAGAACGAAGC	21	NW_020523286.1	+	996727	996824	ctgctgtgagtggttctcTGGCAGTGTCTTAGCTGGTTGTTGTGTGGAGTGAGAACGAAGCaatcagcaagtatactgccgcagaaactcgtcacctt	3'	New	gp1	90	50	21.4739	15.1117	12.3759	17.3176	19.9229	16.3958	middle
dre-miR-34c-5p_1ss9CT	AGGCAGTGTAGTTAGTTGATTAC	23	NC_039272.1	+	26117505	26117581	ctgtgtggtcatcAGGCAGTGTAGTTAGTTGATTACaatccttaaagtAATCACTAACCTCACTACCAGGtgaaggc	5'	Diff	gp1	73	42.9	50.8593	0	39.6029	15.1529	15.6537	59.304	middle
dre-miR-34c-3p	AATCACTAACCTCACTACCAGG	22	NC_039272.1	+	26117505	26117581	ctgtgtggtcatcAGGCAGTGTAGTTAGTTGATTACaatccttaaagtAATCACTAACCTCACTACCAGGtgaaggc	3'	Yes	gp1	73	42.9	6.78124	0	0	0	0	0	low
oni-miR-34	TGGCAGTGTCTTAGCTGGTTGT	22	NC_039298.1	+	5516886	5516958	tcttTGGCAGTGTCTTAGCTGGTTGTTGTGTGGAGTGAGAACGAAGCaatcagcaagtatactgccgcagaaa	5'	Yes	gp1	71	46.6	209.653	384.015	252.056	252.188	131.633	210.006	middle
ccr-mir-34-p3	TGTGTGGAGTGAGAACGAAGC	21	NC_039298.1	+	5516886	5516958	tcttTGGCAGTGTCTTAGCTGGTTGTTGTGTGGAGTGAGAACGAAGCaatcagcaagtatactgccgcagaaa	3'	New	gp1	71	46.6	21.4739	15.1117	12.3759	17.3176	19.9229	16.3958	middle
oni-miR-92b	TATTGCACTCGTCCCGGCCTCC	22	NC_039258.1	-	5287828	5287895	aggtgtgggatgttgtgcactgttgttcaatctcccgccaaTATTGCACTCGTCCCGGCCTCCctgac	3'	Yes	gp1	62	55.9	210.218	179.118	205.853	352.847	396.323	224.658	middle
fru-miR-92	TATTGCACTTGTCCCGGCCTGT	22	NC_039243.1	-	20589892	20589951	caggttgggattagtagcaatgctgtgtgtttggaaggTATTGCACTTGTCCCGGCCTGT	3'	Yes	gp1	59	50	15512.8	21133	18515.2	21308.3	10442	18068.8	high
ccr-miR-92b	TATTGCACTCGTCCCGGCCTCC	22	NC_039283.1	+	5201532	5201639	gtgtgtttatagtcctgcggtctggcaggtgtgggatgttgtgcactgttgtttaatctcccgccaaTATTGCACTCGTCCCGGCCTCCctgaccacgaggaacacgc	3'	Yes	gp1	108	55.6	210.218	179.118	205.853	352.847	396.323	224.658	middle
dre-miR-92a-3p	TATTGCACTTGTCCCGGCCTGT	22	NC_039251.1	+	5744787	5744873	tccctgtctttgcaggttgggatcagccgcaatgctctgcgctggaagTATTGCACTTGTCCCGGCCTGTgaagagcatgggaaatt	3'	Yes	gp1	83	54	15512.8	21133	18515.2	21308.3	10442	18068.8	high
dre-miR-92a-5p_1ss12GA	AGGTTGGGATTAGTAGCAATGCT	23	NC_039268.1	+	21562386	21562471	tggtccctttctgcacAGGTTGGGATTGGTAGCAATGCTgtgtgttttggaaggTATTGCACTTGTCCCGGCCTGTagaggattgt	5'	Diff	gp1	81	50	268.989	226.676	255.769	244.612	375.689	366.987	middle
oni-miR-92a	TATTGCACTTGTCCCGGCCTGT	22	NC_039268.1	+	21562386	21562471	tggtccctttctgcacAGGTTGGGATTGGTAGCAATGCTgtgtgttttggaaggTATTGCACTTGTCCCGGCCTGTagaggattgt	3'	Yes	gp1	81	50	15512.8	21133	18515.2	21308.3	10442	18068.8	high
dre-miR-93_R+1	AAAAGTGCTGTTTGTGCAGGTAG	23	NC_039256.1	+	33529505	33529577	cgggtgttAAAAGTGCTGTTTGTGCAGGTAGctgtgttcatctctACTGTAGAAGCAGCACTTCACGAcacac	5'	Diff	gp1	68	47.9	3109.2	2640.1	2886.06	3040.33	2047.79	3007.06	middle
ccr-mir-93-p3	ACTGTAGAAGCAGCACTTCACGA	23	NC_039256.1	+	33529505	33529577	cgggtgttAAAAGTGCTGTTTGTGCAGGTAGctgtgttcatctctACTGTAGAAGCAGCACTTCACGAcacac	3'	New	gp1	68	47.9	201.177	138.672	230.192	186.165	128.076	233.03	middle
oni-miR-96	TTTGGCACTAGCACATTTTTGCT	23	NC_039246.1	-	15956333	15956427	ctcttctttgcctgtTTTGGCACTAGCACATTTTTGCTtttttatatatacgttgagCAATTATGTGTAGTGCCAATATgggacaagacagaaat	5'	Yes	gp1	91	35.8	20.3437	52.002	84.1562	21.6471	29.1728	63.839	middle
gmo-miR-96-3p_1ss12GA	CAATTATGTGTAGTGCCAATAT	22	NC_039246.1	-	15956333	15956427	ctcttctttgcctgtTTTGGCACTAGCACATTTTTGCTtttttatatatacgttgagCAATTATGTGTAGTGCCAATATgggacaagacagaaat	3'	Diff	gp1	91	35.8	0	2.66677	0	0	3.55766	0	low
dre-miR-96-5p	TTTGGCACTAGCACATTTTTGCT	23	NC_039271.1	+	2268301	2268408	ctcttctttgcctgtTTTGGCACTAGCACATTTTTGCTtttttatatatacgttgagCAATTATGTGTAGTGCCAATATgggacaagacagaaatgctgctaaaaaaa	5'	Yes	gp1	91	35.2	20.3437	52.002	84.1562	21.6471	29.1728	63.839	middle
dre-miR-96-3p	CAATTATGTGTAGTGCCAATAT	22	NC_039271.1	+	2268301	2268408	ctcttctttgcctgtTTTGGCACTAGCACATTTTTGCTtttttatatatacgttgagCAATTATGTGTAGTGCCAATATgggacaagacagaaatgctgctaaaaaaa	3'	Yes	gp1	91	35.2	0	2.66677	0	0	3.55766	0	low
dre-miR-99_R-1	AACCCGTAGATCCGATCTTGT	21	NC_039252.1	-	15041651	15041730	cacttgtcacaAACCCGTAGATCCGATCTTGTggcgtaatctgcaaccCAAGCTCGATTCTGTGGGTCTctgtcactgtg	5'	Diff	gp1	80	51.2	58302.8	71279.5	74328.4	55669	72955.5	61546.3	high
dre-mir-99-2-p3	CAAGCTCGATTCTGTGGGTCT	21	NC_039252.1	-	15041651	15041730	cacttgtcacaAACCCGTAGATCCGATCTTGTggcgtaatctgcaaccCAAGCTCGATTCTGTGGGTCTctgtcactgtg	3'	New	gp1	80	51.2	28.2551	168.007	86.6313	153.694	36.9996	113.724	middle
dre-miR-99_R+1	AACCCGTAGATCCGATCTTGTGA	23	NC_039257.1	-	6168943	6169026	gccacttgtcattAACCCGTAGATCCGATCTTGTGAtaagtttgatggcaCAAGCTCGTTTCTATGGGTCTCtgtctctgtggt	5'	Diff	gp1	84	46.4	167214	174006	225876	171394	252009	190439	high
dre-mir-99-1-p3_1ss9AT	CAAGCTCGTTTCTATGGGTCTC	22	NC_039257.1	-	6168943	6169026	gccacttgtcattAACCCGTAGATCCGATCTTGTGAtaagtttgatggcaCAAGCTCGTTTCTATGGGTCTCtgtctctgtggt	3'	New	gp1	84	46.4	59.9009	89.7813	136.96	92	35.5766	111.631	middle
oni-miR-100	AACCCGTAGATCCGAACTTGTG	22	NC_039247.1	-	10785380	10785442	cacaAACCCGTAGATCCGAACTTGTGgtgactctgtgcaCAAGCTCGTGTCTATAGGTATGtg	5'	Yes	gp1	63	49.2	103188	96976	111917	135740	154750	116881	high
dno-miR-100-3p	CAAGCTCGTGTCTATAGGTATG	22	NC_039247.1	-	10785380	10785442	cacaAACCCGTAGATCCGAACTTGTGgtgactctgtgcaCAAGCTCGTGTCTATAGGTATGtg	3'	Yes	gp1	63	49.2	426.653	470.685	525.151	632.094	328.728	601.761	middle
dre-miR-100-5p	AACCCGTAGATCCGAACTTGTG	22	NC_039257.1	-	11871370	11871465	gaagagacctgcctgctgacacaAACCCGTAGATCCGAACTTGTGgtgactgtccacaCAAGCTTGTATCTATAGGTATCtgtctgtgtggccttc	5'	Yes	gp1	96	50	103188	96976	111917	135740	154750	116881	high
dre-miR-100-3p	CAAGCTTGTATCTATAGGTATC	22	NC_039257.1	-	11871370	11871465	gaagagacctgcctgctgacacaAACCCGTAGATCCGAACTTGTGgtgactgtccacaCAAGCTTGTATCTATAGGTATCtgtctgtgtggccttc	3'	Yes	gp1	96	50	5.65103	6.22247	0	19.4823	8.53838	5.58155	middle
dre-miR-100-5p	AACCCGTAGATCCGAACTTGTG	22	NC_039272.1	+	14681104	14681182	tgccagctgccacaAACCCGTAGATCCGAACTTGTGgtgactctatgcaCAAGCTCGTGTCTATAGGTATGtgtctgcg	5'	Yes	gp1	73	51.9	103188	96976	111917	135740	154750	116881	high
dre-miR-100-2-3p	CAAGCTCGTGTCTATAGGTATG	22	NC_039272.1	+	14681104	14681182	tgccagctgccacaAACCCGTAGATCCGAACTTGTGgtgactctatgcaCAAGCTCGTGTCTATAGGTATGtgtctgcg	3'	Yes	gp1	73	51.9	426.653	470.685	525.151	632.094	328.728	601.761	middle
gmo-miR-101b-5p_R-1_1ss14TC	TCAGTTATCATGGCACCGGTGC	22	NW_020523502.1	-	342968	343065	ctccgccgtcatgaattgtccatttTCAGTTATCATGGTACCGGTGCtgtgtgcctgtcaaGTACAGTACTATGATAACTGAAgattgacggtgccaa	5'	Diff	gp1	91	45.9	126.583	88.0034	82.506	81.1764	55.4995	48.8386	middle
oni-miR-101b	GTACAGTACTATGATAACTGAA	22	NW_020523502.1	-	342968	343065	ctccgccgtcatgaattgtccatttTCAGTTATCATGGTACCGGTGCtgtgtgcctgtcaaGTACAGTACTATGATAACTGAAgattgacggtgccaa	3'	Yes	gp1	91	45.9	354.32	399.127	426.144	187.247	132.345	390.011	middle
gmo-miR-101a-5p_R-1	TCAGTTATCACAGTGCTGATGC	22	NC_039273.1	-	12559835	12559892	TCAGTTATCACAGTGCTGATGCtgtccatcttaaaggTACAGTACTGTGATAACTGAa	5'	Diff	gp1	57	39.7	276.335	515.576	458.734	553.082	182.864	485.944	middle
gmo-miR-101a-3p_R-2	TACAGTACTGTGATAACTGA	20	NC_039273.1	-	12559835	12559892	TCAGTTATCACAGTGCTGATGCtgtccatcttaaaggTACAGTACTGTGATAACTGAa	3'	Diff	gp1	57	39.7	8249.94	11922.2	8915.19	7393.01	5528.6	10545.3	high
ssa-miR-101a-5p_R-1_1ss12TA	TCAGTTATCACAGTGCTGATGC	22	NC_039248.1	+	19644864	19644967	tgcttgatttgacaggctgccctggtTCAGTTATCACAGTGCTGATGCtgtccatcttaaaggTACAGTACTGTGATAACTGAAGgatggctgccatcttgaca	5'	Diff	gp1	81	46.2	276.335	515.576	458.734	553.082	182.864	485.944	middle
oni-miR-101a	TACAGTACTGTGATAACTGAAG	22	NC_039248.1	+	19644864	19644967	tgcttgatttgacaggctgccctggtTCAGTTATCACAGTGCTGATGCtgtccatcttaaaggTACAGTACTGTGATAACTGAAGgatggctgccatcttgaca	3'	Yes	gp1	81	46.2	75845.9	109209	97144.3	85467.4	47536	102465	high
cpo-miR-103-3p	AGCAGCATTGTACAGGGCTATGA	23	NC_039280.1	-	10819181	10819244	gcttctttacggtgctgccttgtgaaatctggatcaAGCAGCATTGTACAGGGCTATGAgagac	3'	Yes	gp1	54	48.4	1120.6	887.114	931.175	940.724	1104.08	921.289	middle
ipu-miR-103	AGCAGCATTGTACAGGGCTATGA	23	NC_039256.1	-	23936597	23936665	gctttgagcctctttacaatgctgccttgtagacccagaatcaAGCAGCATTGTACAGGGCTATGAaag	3'	Yes	gp1	56	46.4	1120.6	887.114	931.175	940.724	1104.08	921.289	middle
ccr-miR-103	AGCAGCATTGTACAGGGCTATGA	23	NW_020527513.1	+	649632	649715	tactctgagctttgagcctctttacaatgctgccttgtagacccagaatcaAGCAGCATTGTACAGGGCTATGAaagcacagag	3'	Yes	gp1	82	46.4	1120.6	887.114	931.175	940.724	1104.08	921.289	middle
gmo-miR-103-2-5p_R+1	AGCCTCTTTACAGTGCTGCCTTG	23	NC_039255.1	+	17654563	17654643	ttgcccttgtctgtcAGCCTCTTTACGGTGCTGCCTTGtggaatctggatcaAGCAGCATTGTACAGGGCTATGAgagacc	5'	Diff	gp1	72	51.9	73.4634	138.672	102.307	140.706	29.8843	90.0026	middle
oni-miR-103	AGCAGCATTGTACAGGGCTATGA	23	NC_039255.1	+	17654563	17654643	ttgcccttgtctgtcAGCCTCTTTACGGTGCTGCCTTGtggaatctggatcaAGCAGCATTGTACAGGGCTATGAgagacc	3'	Yes	gp1	72	51.9	1120.6	887.114	931.175	940.724	1104.08	921.289	middle
dre-miR-107a-5p	AGCTTCTTTACAGTGTTGTCTTG	23	NC_039279.1	+	12104154	12104243	actctgtgtgctttgAGCTTCTTTACAGTGTTGTCTTGtggcatggagatcaAGCAGCATTGTACAGGGCTATCacagcacactgaacag	5'	Yes	gp1	84	46.7	47.4686	69.336	85.8063	74.6823	7.11532	94.8864	middle
oni-miR-107	AGCAGCATTGTACAGGGCTATC	22	NC_039279.1	+	12104154	12104243	actctgtgtgctttgAGCTTCTTTACAGTGTTGTCTTGtggcatggagatcaAGCAGCATTGTACAGGGCTATCacagcacactgaacag	3'	Yes	gp1	84	46.7	1624.11	1278.91	1210.46	1092.43	1257.42	1331.3	middle
ipu-miR-107b	AGCAGCATTGTACAGGGCT	19	NC_039256.1	-	12940186	12940239	cttctctacagtgttgccttgtagcctggtgatcaAGCAGCATTGTACAGGGCT	3'	Yes	gp1	49	50	0	1.52387	1.41439	1.85546	0	2.19275	low
dre-miR-107b_R+1	AGCAGCATTGTACAGGGCTTTC	22	NC_039259.1	-	18927590	18927675	tctggccactctgggcttctctacagtgttgccttgtagcctggtgatcaAGCAGCATTGTACAGGGCTTTCagggtgtacagaac	3'	Diff	gp1	84	52.3	264.468	677.995	385.067	385.008	102.461	254.06	middle
gmo-miR-122-5p_R+1	TGGAGTGTGACAATGGTGTTTGT	23	NC_039263.1	+	19862976	19863047	gagctgTGGAGTGTGACAATGGTGTTTGTatcctgtgttgtcaaacgccattatcacactaaatagccacgg	5'	Diff	gp1	65	45.8	107.935	69.336	63.8047	98.3137	167.921	55.3504	middle
oha-miR-122-5p_R-2	TGGAGTGTGACAATGGTGTTTGT	23	NC_039288.1	+	5296255	5296322	ggagctgTGGAGTGTGACAATGGTGTTTGTatcctgtgttgtcaaacgccattatcacactaaatagc	5'	Diff	gp1	65	44.1	107.935	69.336	63.8047	98.3137	167.921	55.3504	middle
oni-miR-122_R+1	TGGAGTGTGACAATGGTGTTTGT	23	NC_039288.1	+	15870724	15870781	TGGAGTGTGACAATGGTGTTTGTatcctgtgttgtcaaacgccattatcacactaaat	5'	Diff	gp1	51	39.7	107.935	69.336	63.8047	98.3137	167.921	55.3504	middle
ccr-miR-124b	TCAAGGTCCGCCGTGAACACGC	22	NW_020525031.1	+	522394	522479	aaggcccctctcttggcattcaccgcgtgccttaattgtatggatattaaaTCAAGGTCCGCCGTGAACACGCagagtggcgggcc	3'	Yes	gp1	84	54.7	57.6405	51.1131	53.6289	86.5882	45.538	65.5833	middle
oni-miR-124a_R+1	TAAGGCACGCGGTGAATGCCA	21	NC_039266.1	+	17236045	17236126	actctggctctccgtgttcacagcggaccttgatttaatgtcttacaatTAAGGCACGCGGTGAATGCCAagagcggagcct	3'	Diff	gp1	78	51.2	8.70259	9.68927	8.18872	9.95764	11.5268	8.49443	middle
oni-miR-124a_R+1	TAAGGCACGCGGTGAATGCCA	21	NC_039262.1	-	137464	137546	cctgcttttcttcgtgttcacagcggaccttgatttaaatgtccatacaatTAAGGCACGCGGTGAATGCCAagagagatggc	3'	Diff	gp1	81	47	8.70259	9.68927	8.18872	9.95764	11.5268	8.49443	middle
cpo-miR-124-3p_R-1	TAAGGCACGCGGTGAATGCCA	21	NC_039265.1	+	8142927	8142986	cgtgttcacagcggaccttgatttaatgttcatacaatTAAGGCACGCGGTGAATGCCAa	3'	Diff	gp1	56	45	8.70259	9.68927	8.18872	9.95764	11.5268	8.49443	middle
oni-miR-124a_R+1	TAAGGCACGCGGTGAATGCCA	21	NW_020528079.1	+	422485	422553	ctctgcgtgttcacagcggaccttgatttaatgtccatacaatTAAGGCACGCGGTGAATGCCAagaga	3'	Diff	gp1	68	47.8	8.70259	9.68927	8.18872	9.95764	11.5268	8.49443	middle
hsa-miR-124-3p_R-1	TAAGGCACGCGGTGAATGCCA	21	NC_039250.1	+	22279438	22279513	ctctgcgtgttcacggcggaccttgatttaatatctatacaatTAAGGCACGCGGTGAATGCCAagagaggggcct	3'	Diff	gp1	68	50	8.70259	9.68927	8.18872	9.95764	11.5268	8.49443	middle
dre-miR-124-3p_R-1	TAAGGCACGCGGTGAATGCCA	21	NC_039291.1	-	11249474	11249580	gatttgagactctggctctccgtgttcacagcggaccttgatttaatgtcttacaatTAAGGCACGCGGTGAATGCCAagagcggggccttccaccatcagcaggcc	3'	Diff	gp1	69	53.3	8.70259	9.68927	8.18872	9.95764	11.5268	8.49443	middle
dre-miR-124-3p_R-1	TAAGGCACGCGGTGAATGCCA	21	NC_039269.1	-	22904436	22904507	ggctctcgctgtacgtgttcacagtggaccttgatttaatgtatttcaatTAAGGCACGCGGTGAATGCCAa	3'	Diff	gp1	55	45.8	8.70259	9.68927	8.18872	9.95764	11.5268	8.49443	middle
ami-miR-124-3p	TAAGGCACGCGGTGAATGCCA	21	NC_039244.1	-	15530089	15530170	ggctctcgctgtccgtgttcacagtggaccttgatttaatgtatttcaatTAAGGCACGCGGTGAATGCCAagagcgaagcc	3'	Yes	gp1	82	50	8.70259	9.68927	8.18872	9.95764	11.5268	8.49443	middle
oni-miR-124a_R+1	TAAGGCACGCGGTGAATGCCA	21	NW_020525031.1	-	522388	522492	gggtggtgacatgggcccgccactctgcgtgttcacggcggaccttgatttaatatccatacaatTAAGGCACGCGGTGAATGCCAagagaggggccttaaaacg	3'	Diff	gp1	86	54.3	8.70259	9.68927	8.18872	9.95764	11.5268	8.49443	middle
oni-miR-124a_R+1	TAAGGCACGCGGTGAATGCCA	21	NC_039259.1	+	10589894	10589976	ggtttttgctctttgtgttcacagtggaccttgatttaatttcaatacaatTAAGGCACGCGGTGAATGCCAagagagaagcc	3'	Diff	gp1	83	42.2	8.70259	9.68927	8.18872	9.95764	11.5268	8.49443	middle
ccr-miR-124a_R+2_1ss12TC	TCAAGGTCCGCCGTGAACACGA	22	NC_039262.1	+	137472	137541	tcttggcattcaccgcgtgccttaattgtatggacatttaaaTCAAGGTCCGCTGTGAACACGAagaaaa	3'	Diff	gp1	67	42.9	0	2.22231	0	0	0	0	low
oni-miR-125b	TCCCTGAGACCCTAACTTGTGA	22	NC_039252.1	-	15032039	15032102	ggTCCCTGAGACCCTAACTTGTGAgctttttgtgctgaaaatcACAGGTTAAGCTCTTGGGACC	5'	Yes	gp1	64	48.4	69598.1	40122.9	66146.9	79196.4	98003.5	62291.7	high
ccr-mir-125b-p3	ACAGGTTAAGCTCTTGGGACC	21	NC_039252.1	-	15032039	15032102	ggTCCCTGAGACCCTAACTTGTGAgctttttgtgctgaaaatcACAGGTTAAGCTCTTGGGACC	3'	New	gp1	64	48.4	0	2.66677	4.53783	2.70588	4.98072	4.18617	low
oni-miR-125a	TCCCTGAGACCCTTAACCTGTG	22	NC_039258.1	-	27388799	27388881	gtatgtctctttgTCCCTGAGACCCTTAACCTGTGaggtcaaactaggtcACAGGTGAGGTCCTCAGGAACagggctgcatgc	5'	Yes	gp1	83	53	6675.18	4236.91	6423.37	6319.68	8252.82	5600.74	high
ssa-miR-125b-1-3p_R+1_1ss16GA	ACAGGTGAGGTCCTCAGGAAC	21	NC_039258.1	-	27388799	27388881	gtatgtctctttgTCCCTGAGACCCTTAACCTGTGaggtcaaactaggtcACAGGTGAGGTCCTCAGGAACagggctgcatgc	3'	Diff	gp1	83	53	40.6874	18.6674	28.8771	29.2235	36.9996	34.187	middle
oni-miR-125b	TCCCTGAGACCCTAACTTGTGA	22	NC_039247.1	-	10778053	10778138	gtgcccctctcctTCCCTGAGACCCTAACTTGTGAcgttctgcttcgatgtccACGGGTTGGGTTCTCGGGAGCTgtgagaggcac	5'	Yes	gp1	86	59.3	69598.1	40122.9	66146.9	79196.4	98003.5	62291.7	high
dre-miR-125b-2-3p_L+1	ACGGGTTGGGTTCTCGGGAGCT	22	NC_039247.1	-	10778053	10778138	gtgcccctctcctTCCCTGAGACCCTAACTTGTGAcgttctgcttcgatgtccACGGGTTGGGTTCTCGGGAGCTgtgagaggcac	3'	Diff	gp1	86	59.3	254.296	184.896	173.263	291.153	177.883	161.167	middle
gmo-miR-125b-5p	TCCCTGAGACCCTAACTTGTGA	22	NC_039277.1	-	13472714	13472823	gtgcggacaccgctgcactcctcctggTCCCTGAGACCCTAACTTGTGAgctttgtgtgctaaaaatcACAGGTTAAGCTCTTGGGACCTgggcagagggcaaaagcact	5'	Yes	gp1	109	54.5	69598.1	40122.9	66146.9	79196.4	98003.5	62291.7	high
dre-miR-125b-3-3p	ACAGGTTAAGCTCTTGGGACCT	22	NC_039277.1	-	13472714	13472823	gtgcggacaccgctgcactcctcctggTCCCTGAGACCCTAACTTGTGAgctttgtgtgctaaaaatcACAGGTTAAGCTCTTGGGACCTgggcagagggcaaaagcact	3'	Yes	gp1	109	54.5	6.78124	19.5563	11.1383	10.2824	12.096	16.047	middle
oni-miR-125a	TCCCTGAGACCCTTAACCTGTG	22	NC_039286.1	-	3691091	3691151	gtgTCCCTGAGACCCTTAACCTGTGatgtcttcaaaggtcaCAGGTGAGGTCCTTGGGAAC	5'	Yes	gp1	53	52.5	6675.18	4236.91	6423.37	6319.68	8252.82	5600.74	high
ssa-miR-125b-2-3p	CAGGTGAGGTCCTTGGGAAC	20	NC_039286.1	-	3691091	3691151	gtgTCCCTGAGACCCTTAACCTGTGatgtcttcaaaggtcaCAGGTGAGGTCCTTGGGAAC	3'	Yes	gp1	53	52.5	2.82551	8.44477	0	0	0	3.83732	low
dre-miR-125c-5p	TCCCTGAGACCCTAACTCGTGA	22	NC_039257.1	-	6165475	6165564	tgccctcctcttgtTCCCTGAGACCCTAACTCGTGAgttcttctttcaaaatcACGGGTCAGGAGCTTGGGAGAcaggtggagggcttta	5'	Yes	gp1	85	52.2	96149.7	51227.9	91227.4	51587.5	108193	62576.2	high
dre-miR-125c-3p_R-1_1ss4GA	ACGAGTCAGGAGCTTGGGAGA	21	NC_039257.1	-	6165475	6165564	tgccctcctcttgtTCCCTGAGACCCTAACTCGTGAgttcttctttcaaaatcACGGGTCAGGAGCTTGGGAGAcaggtggagggcttta	3'	Diff	gp1	85	52.2	301.765	128.005	392.729	195.906	214.883	258.147	middle
gmo-miR-125a-5p_R-1	TCCCTGAGACCCTTAACCTGTG	22	NW_020523343.1	-	8220	8307	tgtatgtctgtgTCCCTGAGACCCTTAACCTGTGatgtcttcaaaggtcaCAGGTGAGGTCCTTGGGAACAcagctgtatatgatgac	5'	Diff	gp1	81	47.7	6675.18	4236.91	6423.37	6319.68	8252.82	5600.74	high
gmo-miR-125a-3p_L-1	CAGGTGAGGTCCTTGGGAACA	21	NW_020523343.1	-	8220	8307	tgtatgtctgtgTCCCTGAGACCCTTAACCTGTGatgtcttcaaaggtcaCAGGTGAGGTCCTTGGGAACAcagctgtatatgatgac	3'	Diff	gp1	81	47.7	11.8672	14.6672	4.1253	8.65882	0	8.02349	middle
oni-miR-125b	TCCCTGAGACCCTAACTTGTGA	22	NC_039257.1	-	11864314	11864455	tgttacaggttggcagtcggtctgcaaatgtgcctctcacaaTCCCTGAGACCCTAACTTGTGAcgttttcctgttatgtgcACGGGTTAGGTTCTTGGGAGCtgagaggggcgctctgtcatcagcctgccggcgttggaa	5'	Yes	gp1	86	54.2	69598.1	40122.9	66146.9	79196.4	98003.5	62291.7	high
dre-miR-125b-1-3p_R-1	ACGGGTTAGGTTCTTGGGAGC	21	NC_039257.1	-	11864314	11864455	tgttacaggttggcagtcggtctgcaaatgtgcctctcacaaTCCCTGAGACCCTAACTTGTGAcgttttcctgttatgtgcACGGGTTAGGTTCTTGGGAGCtgagaggggcgctctgtcatcagcctgccggcgttggaa	3'	Diff	gp1	86	54.2	346.973	179.563	282.996	358.259	136.614	267.217	middle
oni-miR-126	CATTATTACTTTTGGTACGCG	21	NC_039263.1	+	22902516	22902574	CATTATTACTTTTGGTACGCGctatgccactctcaacTCGTACCGTGAGTAATAGTGCA	5'	Yes	gp1	57	44.1	790.014	1615.17	1208.16	952.47	367.625	989.331	middle
gmo-miR-126-3p	TCGTACCGTGAGTAATAATGCA	22	NC_039263.1	+	22902516	22902574	CATTATTACTTTTGGTACGCGctatgccactctcaacTCGTACCGTGAGTAATAGTGCA	3'	Yes	gp1	57	44.1	91820.2	87882.8	83411.3	68202.3	53627.7	71674.1	high
dre-miR-126a-5p	CATTATTACTTTTGGTACGCG	21	NW_020524671.1	+	144544	144626	gcctcacggttCATTATTACTTTTGGTACGCGctatgccactctcaacTCGTACCGTGAGTAATAGTGCactgtgactggtga	5'	Yes	gp1	81	48.2	790.014	1615.17	1208.16	952.47	367.625	989.331	middle
dre-miR-126b-3p_R-1	TCGTACCGTGAGTAATAGTGC	21	NW_020524671.1	+	144544	144626	gcctcacggttCATTATTACTTTTGGTACGCGctatgccactctcaacTCGTACCGTGAGTAATAGTGCactgtgactggtga	3'	Diff	gp1	81	48.2	21925.4	20418.4	20151.8	16187.7	13681.6	18383.5	high
dre-miR-126a-5p	CATTATTACTTTTGGTACGCG	21	NC_039250.1	-	7813413	7813507	ttttaactgcttcacagtcCATTATTACTTTTGGTACGCGctaggccagactcaaacTCGTACCGTGAGTAATAATGCActgtggcagtgtgttt	5'	Yes	gp1	84	43.2	790.014	1615.17	1208.16	952.47	367.625	989.331	middle
dre-miR-126a-3p_R+1	TCGTACCGTGAGTAATAATGCA	22	NC_039250.1	-	7813413	7813507	ttttaactgcttcacagtcCATTATTACTTTTGGTACGCGctaggccagactcaaacTCGTACCGTGAGTAATAATGCActgtggcagtgtgttt	3'	Diff	gp1	84	43.2	91820.2	87882.8	83411.3	68202.3	53627.7	71674.1	high
fru-miR-128_R-1	TCACAGTGAACCGGTCTCTTT	21	NC_039261.1	-	7997844	7997911	agagggggccgatacactgtaagagatggtggcactggtcTCACAGTGAACCGGTCTCTTTtcctgct	3'	Diff	gp1	62	54.4	3165.03	3616.85	3078.8	4094.11	5253.95	3175.63	high
gmo-miR-128-3p	TCACAGTGAACCGGTCTCTTT	21	NC_039251.1	-	4633840	4633920	gagcggctggacgcggggccgaggcactgtctgagacgtcctctgattcTCACAGTGAACCGGTCTCTTTtccagcggctc	3'	Yes	gp1	81	63	3165.03	3616.85	3078.8	4094.11	5253.95	3175.63	high
ssa-miR-128-3-5p_2ss9GA13GA	CGGGGCCGAGGCACTGTCTGAGA	23	NC_039276.1	-	4736454	4736537	gagcggctggatgCGGGGCCGAGGCACTGTCTGAGAcaccctacgattcTCACAGTGAACCGGTCTCTTTtccagcccctcact	5'	Diff	gp1	81	60.7	44.078	29.3345	37.1277	27.0588	209.19	39.7686	middle
ssa-miR-128-3p	TCACAGTGAACCGGTCTCTTT	21	NC_039276.1	-	4736454	4736537	gagcggctggatgCGGGGCCGAGGCACTGTCTGAGAcaccctacgattcTCACAGTGAACCGGTCTCTTTtccagcccctcact	3'	Yes	gp1	81	60.7	3165.03	3616.85	3078.8	4094.11	5253.95	3175.63	high
dre-miR-128-5p_1ss11GT	CGGGGCCGTGTCACTGTATGAGA	23	NC_039264.1	+	5008711	5008795	ggagcgctgggagaCGGGGCCGTGTCACTGTATGAGAttcgtagtctttcTCACAGTGAACCGGTCTCTTTtcccagccctcact	5'	Diff	gp1	81	56.5	316.458	149.339	202.965	229.459	601.956	242.1	middle
dre-miR-128-3p_R-1	TCACAGTGAACCGGTCTCTTT	21	NC_039264.1	+	5008711	5008795	ggagcgctgggagaCGGGGCCGTGTCACTGTATGAGAttcgtagtctttcTCACAGTGAACCGGTCTCTTTtcccagccctcact	3'	Diff	gp1	81	56.5	3165.03	3616.85	3078.8	4094.11	5253.95	3175.63	high
ssa-miR-128-4-5p_1ss9TA	GGGGGCCGATACACTGTAAGA	21	NC_039286.1	+	2095465	2095532	ggaGGGGGCCGTTACACTGTAAGAgatggtggcactggtcTCACAGTGAACCGGTCTCTTTtcctgct	5'	Diff	gp1	64	55.9	5.65103	5.33354	5.77542	35.7176	34.1535	0	middle
oni-miR-128	TCACAGTGAACCGGTCTCTTT	21	NC_039286.1	+	2095465	2095532	ggaGGGGGCCGTTACACTGTAAGAgatggtggcactggtcTCACAGTGAACCGGTCTCTTTtcctgct	3'	Yes	gp1	64	55.9	3165.03	3616.85	3078.8	4094.11	5253.95	3175.63	high
dno-miR-129-5p	CTTTTTGCGGTCTGGGCTTGC	21	NC_039260.1	+	5131027	5131092	CTTTTTGCGGTCTGGGCTTGCtgttccaaaactcactagtcaggAAGCCCTTACCCCAAAAAGTAT	5'	Yes	gp1	63	47	12.6583	23.6454	12.2109	20.9976	5.97687	11.3026	middle
dno-miR-129-3p	AAGCCCTTACCCCAAAAAGTAT	22	NC_039260.1	+	5131027	5131092	CTTTTTGCGGTCTGGGCTTGCtgttccaaaactcactagtcaggAAGCCCTTACCCCAAAAAGTAT	3'	Yes	gp1	63	47	10.1719	10.2226	8.8694	12.9882	12.096	9.41887	middle
dre-miR-129-5p_R-1	CTTTTTGCGGTCTGGGCTTGC	21	NC_039285.1	+	5240084	5240171	gtccttcacgggtCTTTTTGCGGTCTGGGCTTGCtgttccataactcactagtcaggAAGCCCTTACCCCAAAAAGTATctgtgtggg	5'	Diff	gp1	86	51.1	12.6583	23.6454	12.2109	20.9976	5.97687	11.3026	middle
dre-miR-129-3-3p_1ss20TC	AAGCCCTTACCCCAAAAAGCAT	22	NC_039285.1	+	5240084	5240171	gtccttcacgggtCTTTTTGCGGTCTGGGCTTGCtgttccataactcactagtcaggAAGCCCTTACCCCAAAAAGTATctgtgtggg	3'	Diff	gp1	86	51.1	38.427	49.6316	33.0712	48.3451	58.1084	17.7912	middle
gmo-miR-129-3-5p	CTTTTTGCGGTCTGGGCTTGC	21	NC_039249.1	-	23179922	23180008	gtctttcacgaatCTTTTTGCGGTCTGGGCTTGCtgttctcaactatcaatgggAAGCCCTTACCCCAAAAAGCATttgcggagggc	5'	Yes	gp1	87	49.4	12.6583	23.6454	12.2109	20.9976	5.97687	11.3026	middle
gmo-miR-129-3p	AAGCCCTTACCCCAAAAAGCAT	22	NC_039249.1	-	23179922	23180008	gtctttcacgaatCTTTTTGCGGTCTGGGCTTGCtgttctcaactatcaatgggAAGCCCTTACCCCAAAAAGCATttgcggagggc	3'	Yes	gp1	87	49.4	38.427	49.6316	33.0712	48.3451	58.1084	17.7912	middle
oni-miR-129	CTTTTTGCGGTCTGGGCTTGC	21	NC_039246.1	-	23528644	23528750	tccctgtcttgtccttttcaggtCTTTTTGCGGTCTGGGCTTGCtgttccttgaaccagtagccaggAAGCCCTTACCCCAAAAAGTATctgcagaggaccaaaaca	5'	Yes	gp1	103	49.5	12.6583	23.6454	12.2109	20.9976	5.97687	11.3026	middle
dre-miR-129-3-3p	AAGCCCTTACCCCAAAAAGTAT	22	NC_039246.1	-	23528644	23528750	tccctgtcttgtccttttcaggtCTTTTTGCGGTCTGGGCTTGCtgttccttgaaccagtagccaggAAGCCCTTACCCCAAAAAGTATctgcagaggaccaaaaca	3'	Yes	gp1	103	49.5	10.1719	10.2226	8.8694	12.9882	12.096	9.41887	middle
oni-miR-129	CTTTTTGCGGTCTGGGCTTGC	21	NC_039267.1	-	12430793	12430887	tttgtctttcgcgaatCTTTTTGCGGTCTGGGCTTGCtgttcataagtatctagctgggAAGCCCTTACCCCAAAAAGCATttgcggaaggcgca	5'	Yes	gp1	89	48.4	12.6583	23.6454	12.2109	20.9976	5.97687	11.3026	middle
gmo-miR-129-3p	AAGCCCTTACCCCAAAAAGCAT	22	NC_039267.1	-	12430793	12430887	tttgtctttcgcgaatCTTTTTGCGGTCTGGGCTTGCtgttcataagtatctagctgggAAGCCCTTACCCCAAAAAGCATttgcggaaggcgca	3'	Yes	gp1	89	48.4	38.427	49.6316	33.0712	48.3451	58.1084	17.7912	middle
ssa-miR-130b-2-5p_L-1_1ss18CA	GCCCCTTTTATATTGTACTACT	22	NC_039252.1	-	13889037	13889120	gtctgtccagtGCCCCTTTTATATTGTACTACTgataacccagttattaaagCAGTGCAATGTTAAAAGGGCAttggccaggga	5'	Diff	gp1	81	42.9	27.1249	13.3339	30.5272	27.0588	52.6533	24.4193	middle
dre-miR-130a_R-1	CAGTGCAATGTTAAAAGGGCA	21	NC_039252.1	-	13889037	13889120	gtctgtccagtGCCCCTTTTATATTGTACTACTgataacccagttattaaagCAGTGCAATGTTAAAAGGGCAttggccaggga	3'	Diff	gp1	81	42.9	171.791	209.786	277.22	175.341	92.4991	173.028	middle
dre-mir-130b-p5	ACTCTTTCCCTGTTGCACTACT	22	NC_039294.1	-	4369306	4369402	gtttgtctgttgcctgacACTCTTTCCCTGTTGCACTACTgtgggagctgcagctagCAGTGCAATAATGAAAGGGCAtcagtccactggaccagac	5'	New	gp1	97	51.5	643.087	757.807	720.69	622.894	716.512	765.022	middle
dre-miR-130b_R-1	CAGTGCAATAATGAAAGGGCA	21	NC_039294.1	-	4369306	4369402	gtttgtctgttgcctgacACTCTTTCCCTGTTGCACTACTgtgggagctgcagctagCAGTGCAATAATGAAAGGGCAtcagtccactggaccagac	3'	Diff	gp1	97	51.5	336.801	524.465	405.105	342.023	333.708	432.222	middle
ssa-miR-130d-2-5p_R-1_2ss9AT13CT	GCCCTTTTTCTGTTGTACTAC	21	NC_039247.1	-	5253126	5253211	tactgttgttgtccaggGCCCTTTTTCTGTTGTACTACtgtgcagtcagatgagCAGTGCAATATTAAAAGGGCAttggatgacaa	5'	Diff	gp1	81	43	13.5625	12.1486	12.6509	12.9882	17.0768	10.4654	middle
oni-miR-130a	CAGTGCAATATTAAAAGGGCA	21	NC_039247.1	-	5253126	5253211	tactgttgttgtccaggGCCCTTTTTCTGTTGTACTACtgtgcagtcagatgagCAGTGCAATATTAAAAGGGCAttggatgacaa	3'	Yes	gp1	81	43	205.321	359.421	331.124	262.651	269.908	342.103	middle
oni-miR-130b-5p	ACTCTTTCCCTGTTGCACTACT	22	NC_039247.1	-	5247923	5247996	tgcctgacACTCTTTCCCTGTTGCACTACTgtgggagctgcagctagCAGTGCAATAATGAAAGGGCAtcagtc	5'	Yes	gp1	69	51.4	643.087	757.807	720.69	622.894	716.512	765.022	middle
oni-miR-130b-3p_R-1	CAGTGCAATAATGAAAGGGCA	21	NC_039247.1	-	5247923	5247996	tgcctgacACTCTTTCCCTGTTGCACTACTgtgggagctgcagctagCAGTGCAATAATGAAAGGGCAtcagtc	3'	Diff	gp1	69	51.4	336.801	524.465	405.105	342.023	333.708	432.222	middle
dre-miR-130c-5p_R-1	GCCCTTTTTCTGTTGTACTAC	21	NC_039252.1	+	7676236	7676354	tgtatggttatactgaccatgttttgtccattGCCCTTTTTCTGTTGTACTACtggccaatcagaagagCAGTGCAATATTAAAAGGGCAttggctgatagaacagagccctccacctc	5'	Diff	gp1	84	43.7	13.5625	12.1486	12.6509	12.9882	17.0768	10.4654	middle
dre-miR-130c-3p_R-1	CAGTGCAATATTAAAAGGGCA	21	NC_039252.1	+	7676236	7676354	tgtatggttatactgaccatgttttgtccattGCCCTTTTTCTGTTGTACTACtggccaatcagaagagCAGTGCAATATTAAAAGGGCAttggctgatagaacagagccctccacctc	3'	Diff	gp1	84	43.7	205.321	359.421	331.124	262.651	269.908	342.103	middle
dre-miR-130c-5p_R-1	GCCCTTTTTCTGTTGTACTAC	21	NC_039294.1	-	4374457	4374537	ttgttgaccaggGCCCTTTTTCTGTTGTACTACtgtgcagtcagatgagCAGTGCAATATTAAAAGGGCAttggctgacaa	5'	Diff	gp1	81	44.4	13.5625	12.1486	12.6509	12.9882	17.0768	10.4654	middle
dre-miR-130c-3p_R-1	CAGTGCAATATTAAAAGGGCA	21	NC_039294.1	-	4374457	4374537	ttgttgaccaggGCCCTTTTTCTGTTGTACTACtgtgcagtcagatgagCAGTGCAATATTAAAAGGGCAttggctgacaa	3'	Diff	gp1	81	44.4	205.321	359.421	331.124	262.651	269.908	342.103	middle
ipu-miR-132a	ACCGTGGCTTTAGATTGTTACT	22	NC_039252.1	+	15997044	15997104	ACCGTGGCTTTAGATTGTTACTgtagcattggcacgtggTAACAGTCTACAGCCATGGTCG	5'	Yes	gp1	59	49.2	119.048	93.337	84.4312	115.09	190.69	111.864	middle
ipu-miR-132b	TAACAGTCTACAGCCATGGTCG	22	NC_039252.1	+	15997044	15997104	ACCGTGGCTTTAGATTGTTACTgtagcattggcacgtggTAACAGTCTACAGCCATGGTCG	3'	Yes	gp1	59	49.2	248.269	249.195	201.04	294.761	68.307	240.937	middle
ssa-miR-132-5p	ACCGTGGCTTTAGATTGTTACT	22	NC_039277.1	+	12904949	12905009	ACCGTGGCTTTAGATTGTTACTgtagcgatggcacatggTAACAGTCTACAGCCATGGTCG	5'	Yes	gp1	59	49.2	119.048	93.337	84.4312	115.09	190.69	111.864	middle
ssa-miR-132-3p	TAACAGTCTACAGCCATGGTCG	22	NC_039277.1	+	12904949	12905009	ACCGTGGCTTTAGATTGTTACTgtagcgatggcacatggTAACAGTCTACAGCCATGGTCG	3'	Yes	gp1	59	49.2	248.269	249.195	201.04	294.761	68.307	240.937	middle
oni-miR-132c_L-1R-1_1ss8AG	GCCATGGCTGTAGACTGTTAC	21	NC_039252.1	-	15996703	15996769	aGCCATGACTGTAGACTGTTACtgtactgttggactccataagcagtaagcagtctagagccaaggt	5'	Diff	gp1	66	46.3	0	0	2.06265	0	0	0	low
oni-miR-132b-5p	ACCGTGGCTTTAGATTGTTACT	22	NC_039257.1	-	5986673	5986764	cttgctgtctccatggtgACCGTGGCATTAGATTGTTACTgtagcaacagcacttctggTAACAGTCTACAGCCATGGTCGctaggtggcag	5'	Yes	gp1	88	51.1	119.048	93.337	84.4312	115.09	190.69	111.864	middle
oni-miR-132a_R+1	TAACAGTCTACAGCCATGGTCG	22	NC_039257.1	-	5986673	5986764	cttgctgtctccatggtgACCGTGGCATTAGATTGTTACTgtagcaacagcacttctggTAACAGTCTACAGCCATGGTCGctaggtggcag	3'	Diff	gp1	88	51.1	248.269	249.195	201.04	294.761	68.307	240.937	middle
ccr-miR-132b	ACCATGGCTGTAGACTGTTACC	22	NC_039282.1	-	8868731	8868831	gaagtttctgtcccctagcgACCATGGCTGTAGACTGTTACCagaagtgctgttgctaCAGTAACAATCTAATGCCACGGtagccatggagacagcaagag	5'	Yes	gp1	88	49.5	917.727	606.246	1052.36	861.553	1061.61	1107.94	middle
ccr-mir-132b-p3_1ss15TA	CAGTAACAATCTAAAGCCACGG	22	NC_039282.1	-	8868731	8868831	gaagtttctgtcccctagcgACCATGGCTGTAGACTGTTACCagaagtgctgttgctaCAGTAACAATCTAATGCCACGGtagccatggagacagcaagag	3'	New	gp1	88	49.5	16.9531	33.7791	33.8275	7.57647	7.11532	25.8147	middle
dre-miR-133a-2-5p_R+1	AGCTGGTAAAATGGAACCAAAT	22	NC_039269.1	-	23637062	23637157	caaaccacaatgctttgctaaAGCTGGTAAAATGGAACCAAATcacctcttcaatggatTTGGTCCCCTTCAACCAGCTGTagctatgctttgatg	5'	Diff	gp1	86	42.7	4958.87	4720.56	3653.37	11839.2	7387.12	4111.75	high
oni-miR-133b_L-1R+2	TTGGTCCCCTTCAACCAGCTGT	22	NC_039269.1	-	23637062	23637157	caaaccacaatgctttgctaaAGCTGGTAAAATGGAACCAAATcacctcttcaatggatTTGGTCCCCTTCAACCAGCTGTagctatgctttgatg	3'	Diff	gp1	86	42.7	40464.7	64615	38320.8	167020	76815.9	40915	high
oha-miR-133a-1-5p_1ss17TC	AGCTGGTAAAATGGAACCAAAT	22	NC_039244.1	-	10116355	10116442	caatgctttgctaaAGCTGGTAAAATGGAACCAAATcaccttttcaatggatTTGGTCCCCTTCAACCAGCTGTagctatgctttgat	5'	Diff	gp1	86	40.9	4958.87	4720.56	3653.37	11839.2	7387.12	4111.75	high
oni-miR-133b_L-1R+2	TTGGTCCCCTTCAACCAGCTGT	22	NC_039244.1	-	10116355	10116442	caatgctttgctaaAGCTGGTAAAATGGAACCAAATcaccttttcaatggatTTGGTCCCCTTCAACCAGCTGTagctatgctttgat	3'	Diff	gp1	86	40.9	40464.7	64615	38320.8	167020	76815.9	40915	high
gmo-miR-133a-5p	AGCTGGTAAAATGGAACCAAAT	22	NC_039265.1	+	7556180	7556274	cctaaaatgctttgctaaAGCTGGTAAAATGGAACCAAATcaactgttttatggatTTGGTCCCCTTCAACCAGCTGTagctgtgcattgatcac	5'	Yes	gp1	84	41.1	4958.87	4720.56	3653.37	11839.2	7387.12	4111.75	high
gmo-miR-133a-3p	TTGGTCCCCTTCAACCAGCTGT	22	NC_039265.1	+	7556180	7556274	cctaaaatgctttgctaaAGCTGGTAAAATGGAACCAAATcaactgttttatggatTTGGTCCCCTTCAACCAGCTGTagctgtgcattgatcac	3'	Yes	gp1	84	41.1	40464.7	64615	38320.8	167020	76815.9	40915	high
dre-miR-133c-5p_L+2R-1	TTGCTGGTAAAACGGAACCAAGT	23	NC_039259.1	+	25331645	25331731	gaaacacgtcttagTTGCTGGTAAAACGGAACCAAGTcaggtgtttgagagaggTTTGGTCCCTTTCAACCAGCTACtgcgccgtga	5'	Diff	gp1	82	49.4	186.484	341.347	177.388	443.765	425.496	161.865	middle
dre-miR-133c-3p_R+1	TTTGGTCCCTTTCAACCAGCTAT	23	NC_039259.1	+	25331645	25331731	gaaacacgtcttagTTGCTGGTAAAACGGAACCAAGTcaggtgtttgagagaggTTTGGTCCCTTTCAACCAGCTACtgcgccgtga	3'	Diff	gp1	82	49.4	1528.32	3726.15	1966.94	4569.69	2128.55	1160.79	middle
gmo-miR-133b-5p_1ss11CT	GCTGGTCAAATGGAACCAAGTC	22	NC_039262.1	+	16364708	16364801	gaagcagcacgccttgctgtgGCTGGTCAAATGGAACCAAGTCaggtgtttctgtgaggTTTGGTCCCCTTCAACCAGCTactgcgtcgtgaat	5'	Diff	gp1	84	53.2	62.4439	117.116	26.4019	281.141	85.3838	48.8386	middle
oni-miR-133b	TTTGGTCCCCTTCAACCAGCT	21	NC_039262.1	+	16364708	16364801	gaagcagcacgccttgctgtgGCTGGTCAAATGGAACCAAGTCaggtgtttctgtgaggTTTGGTCCCCTTCAACCAGCTactgcgtcgtgaat	3'	Yes	gp1	84	53.2	8869.86	13730.3	6819.74	30470.7	21565.8	8990.32	high
dre-miR-135c_R+1	TATGGCTTTCTATTCCTATGTGA	23	NW_020523328.1	-	54333	54444	caactctaaacactactgtgcttTATGGCTTTCTATTCCTATGTGAttttgatatggtgtctcatgtagggttcaaagccattaggtacagagtggtttatcagcagtggat	5'	Diff	gp1	94	39.3	27.1249	27.5566	35.4776	34.6353	13.7563	33.4893	middle
oni-miR-135a_R+1	TATGGCTTTTTATTCCTATCTGA	23	NC_039250.1	-	10949428	10949508	ctctttgccccgTATGGCTTTTTATTCCTATCTGAgagtgctcaggactcaTATAGGGATGGAAGCCATGCAgggctgggg	5'	Diff	gp1	81	51.9	19.2135	22.2231	28.0521	60.6117	12.8076	30.0009	middle
gmo-miR-135b-3p_L-1	TATAGGGATGGAAGCCATGCA	21	NC_039250.1	-	10949428	10949508	ctctttgccccgTATGGCTTTTTATTCCTATCTGAgagtgctcaggactcaTATAGGGATGGAAGCCATGCAgggctgggg	3'	Diff	gp1	81	51.9	30.5156	49.7797	30.5272	75.7647	21.346	23.0239	middle
dre-miR-135a	TATGGCTTTTTATTCCTATGTGA	23	NC_039292.1	-	13391845	13391937	ctgttgtgtctTATGGCTTTTTATTCCTATGTGAaggtgaataaggttcatgtagggatacaagccactaaacacacagtgataagtcagctt	5'	Yes	gp1	79	38.7	35.0364	130.672	2223.54	12.9882	24.1921	37.6755	middle
oni-miR-135b	TATGGCTTTCTATTCCTATGTGA	23	NC_039253.1	-	5683003	5683097	cttggtcactgctgtgtttTATGGCTTTCTATTCCTATGTGAttttcttctgccatgtcacatagggttcaaagccattgggtacagagtggaag	5'	Yes	gp1	87	43.2	27.1249	27.5566	35.4776	34.6353	13.7563	33.4893	middle
ssa-miR-135b-5p	TATGGCTTTCTATTCCTATGTGA	23	NC_039278.1	-	18172882	18172942	TATGGCTTTCTATTCCTATGTGAttttcttctgacatgtcacatagggtgcaaagccattg	5'	Yes	gp1	58	39.3	27.1249	27.5566	35.4776	34.6353	13.7563	33.4893	middle
dre-miR-137-5p	ACGGGTATTCTTGGGTGGATAATA	24	NC_039244.1	-	12215139	12215223	ggctctcttcggtgACGGGTATTCTTGGGTGGATAATAcggctctcgttgtTATTGCTTAAGAATACGCGTAGttgaggagagtc	5'	Yes	gp1	85	48.2	1.88368	0	1.3751	2.88627	0	3.02334	low
oni-miR-137a_L-1	TATTGCTTAAGAATACGCGTAG	22	NC_039244.1	-	12215139	12215223	ggctctcttcggtgACGGGTATTCTTGGGTGGATAATAcggctctcgttgtTATTGCTTAAGAATACGCGTAGttgaggagagtc	3'	Diff	gp1	85	48.2	15.8229	29.6308	28.0521	28.8627	5.2179	23.9542	middle
dre-miR-137-5p	ACGGGTATTCTTGGGTGGATAATA	24	NW_020527959.1	-	326958	327079	gttctgttgtttctctctgtaaaggactctcttcggtgACGGGTATTCTTGGGTGGATAATAcggctctcgttgtTATTGCTTAAGAATACGCGTAGtcgaggagagtcatgtcggcggcga	5'	Yes	gp1	109	48.4	1.88368	0	1.3751	2.88627	0	3.02334	low
dre-miR-137-3p_L-1R+1	TATTGCTTAAGAATACGCGTAG	22	NW_020527959.1	-	326958	327079	gttctgttgtttctctctgtaaaggactctcttcggtgACGGGTATTCTTGGGTGGATAATAcggctctcgttgtTATTGCTTAAGAATACGCGTAGtcgaggagagtcatgtcggcggcga	3'	Diff	gp1	109	48.4	15.8229	29.6308	28.0521	28.8627	5.2179	23.9542	middle
mmu-miR-137-5p_R+1	ACGGGTATTCTTGGGTGGATAATA	24	NC_039266.1	-	19025103	19025192	taaaggactctcttcggtgACGGGTATTCTTGGGTGGATAATAcggctctcgttgtTATTGCTTAAGAATACGCGTAGtcgaggagagtc	5'	Diff	gp1	85	46.7	1.88368	0	1.3751	2.88627	0	3.02334	low
ccr-miR-137_L-1	TATTGCTTAAGAATACGCGTAG	22	NC_039266.1	-	19025103	19025192	taaaggactctcttcggtgACGGGTATTCTTGGGTGGATAATAcggctctcgttgtTATTGCTTAAGAATACGCGTAGtcgaggagagtc	3'	Diff	gp1	85	46.7	15.8229	29.6308	28.0521	28.8627	5.2179	23.9542	middle
dre-miR-138-5p	AGCTGGTGTTGTGAATCAGGCCG	23	NC_039258.1	+	13089978	13090063	gatggggcagggcAGCTGGTGTTGTGAATCAGGCCGccgtggtgaaagggtacgGCTTCTTCACAACACCAGGGTctcacctcatc	5'	Yes	gp1	86	59.3	83.6352	68.0027	102.72	46	34.8651	58.6063	middle
dre-miR-138-2-3p	GCTTCTTCACAACACCAGGGT	21	NC_039258.1	+	13089978	13090063	gatggggcagggcAGCTGGTGTTGTGAATCAGGCCGccgtggtgaaagggtacgGCTTCTTCACAACACCAGGGTctcacctcatc	3'	Yes	gp1	86	59.3	9.04165	0	10.7258	0	0	4.18617	middle
dre-miR-138-5p	AGCTGGTGTTGTGAATCAGGCCG	23	NC_039260.1	+	8295812	8295904	ggtgtgtgtgctgcAGCTGGTGTTGTGAATCAGGCCGatgtcacacgtccgcgataacccggctatttcacaacaccagggtggcaccacacc	5'	Yes	gp1	93	58.1	83.6352	68.0027	102.72	46	34.8651	58.6063	middle
dre-miR-139-5p_R+5	TCTACAGTGCATGTGTCTCCAGT	23	NC_039282.1	-	19720072	19720150	ctggctgtatTCTACAGTGCATGTGTCTCCAGTgtttctatggcgacTGGGGAGGCAGCGCTGTTGGAATaacagccag	5'	Diff	gp1	79	53.2	1897.62	1668.95	1831.22	1171.11	1437.29	1496.21	middle
dre-miR-139-3p	TGGGGAGGCAGCGCTGTTGGAAT	23	NC_039282.1	-	19720072	19720150	ctggctgtatTCTACAGTGCATGTGTCTCCAGTgtttctatggcgacTGGGGAGGCAGCGCTGTTGGAATaacagccag	3'	Yes	gp1	79	53.2	27.1249	12.4449	18.5639	13.5294	13.5191	25.8147	middle
ccr-miR-139	TCTACAGTGCATGTGTCTCCAGT	23	NW_020526733.1	+	59174	59277	tgtagtttggtctggctgtatTCTACAGTGCATGTGTCTCCAGTgtttctatggcgacTGGGGAGGCAGCGCTGTTGGAATaacagccagaacctctgaacacc	5'	Yes	gp1	97	51	1897.62	1668.95	1831.22	1171.11	1437.29	1496.21	middle
ccr-mir-139-p3	TGGGGAGGCAGCGCTGTTGGAAT	23	NW_020526733.1	+	59174	59277	tgtagtttggtctggctgtatTCTACAGTGCATGTGTCTCCAGTgtttctatggcgacTGGGGAGGCAGCGCTGTTGGAATaacagccagaacctctgaacacc	3'	New	gp1	97	51	27.1249	12.4449	18.5639	13.5294	13.5191	25.8147	middle
gmo-miR-140-5p_R+1	CAGTGGTTTTACCCTATGGTAG	22	NC_039267.1	-	21887618	21887723	tgtgtctgtctcctgtgtcctgtCAGTGGTTTTACCCTATGGTAGgttacgtcatgctgttctACCACAGGGTAGAACCACGGAccggatgtctggaggtgtctgc	5'	Diff	gp1	95	52.8	1039.79	746.696	943.044	3230.82	297.42	2582.86	middle
oni-miR-140_R-1	ACCACAGGGTAGAACCACGGA	21	NC_039267.1	-	21887618	21887723	tgtgtctgtctcctgtgtcctgtCAGTGGTTTTACCCTATGGTAGgttacgtcatgctgttctACCACAGGGTAGAACCACGGAccggatgtctggaggtgtctgc	3'	Diff	gp1	95	52.8	6881.82	5345.1	4147.58	24662.5	3986	17092.8	high
dre-miR-141-3p_1ss10CT	TAACACTGTTTGGTAACGATGC	22	NC_039273.1	-	7822567	7822645	gtctctagggtacatcttacccagcagtgcttggctgttcactgatgttcTAACACTGTTTGGTAACGATGCacactgg	3'	Diff	gp1	75	48.1	7405.67	11467.6	13266.4	4680.45	10036.9	19838.8	high
oni-miR-142_R+1	CATAAAGTAGAAAGCACTACTA	22	NC_039257.1	-	14987108	14987213	gaagagaagaggcgggaacatcagtgcagtcactCATAAAGTAGACAGCACTACTAaacgtctctacacagTGTAGTGTTTCCTACTTTATGGatgagtgtactgt	5'	Diff	gp1	84	43.4	527.429	907.295	558.841	357.176	384.701	570.249	middle
gmo-miR-142-2-3p	TGTAGTGTTTCCTACTTTATGG	22	NC_039257.1	-	14987108	14987213	gaagagaagaggcgggaacatcagtgcagtcactCATAAAGTAGACAGCACTACTAaacgtctctacacagTGTAGTGTTTCCTACTTTATGGatgagtgtactgt	3'	Yes	gp1	84	43.4	1692.29	1397.09	1084.68	831.968	639.43	1053.29	middle
ola-miR-142	TCCATAAAGTAGAAAGCACTAC	22	NC_039294.1	-	3005069	3005161	ggatgtacagtgcagtcaTCCATAAAGTAGAAAGCACTACtaaacccctcgccacagTGTAGTGTTTCCTACTTTATGGatgagtgtactgtt	5'	Yes	gp1	86	43	1060.32	1189.53	1017.16	673.223	720.544	837.815	middle
ola-mir-142-p3	TGTAGTGTTTCCTACTTTATGG	22	NC_039294.1	-	3005069	3005161	ggatgtacagtgcagtcaTCCATAAAGTAGAAAGCACTACtaaacccctcgccacagTGTAGTGTTTCCTACTTTATGGatgagtgtactgtt	3'	New	gp1	86	43	1692.29	1397.09	1084.68	831.968	639.43	1053.29	middle
oni-miR-142_L+2R-1	TCCATAAAGTAGAAAGCACTAC	22	NC_039247.1	+	408339	408427	tacagtgcagtcaTCCATAAAGTAGAAAGCACTACtaaacccctcgccacagTGTAGTGTTTCCTACTTTATGGatgagtgtactgttg	5'	Diff	gp1	86	42.7	1060.32	1189.53	1017.16	673.223	720.544	837.815	middle
gmo-miR-142-2-3p	TGTAGTGTTTCCTACTTTATGG	22	NC_039247.1	+	408339	408427	tacagtgcagtcaTCCATAAAGTAGAAAGCACTACtaaacccctcgccacagTGTAGTGTTTCCTACTTTATGGatgagtgtactgttg	3'	Yes	gp1	86	42.7	1692.29	1397.09	1084.68	831.968	639.43	1053.29	middle
gmo-miR-143-5p_R-2	GGTGCAGTGCTGCATCTCTGG	21	NW_020524730.1	-	540169	540222	GGTGCAGTGCTGCATCTCTGGtcaactgggagtcTGAGATGAAGCACTGTAGCT	5'	Diff	gp1	49	53.7	287.072	200.452	216.991	194.282	84.6723	156.284	middle
gmo-miR-143-3p	TGAGATGAAGCACTGTAGCT	20	NW_020524730.1	-	540169	540222	GGTGCAGTGCTGCATCTCTGGtcaactgggagtcTGAGATGAAGCACTGTAGCT	3'	Yes	gp1	49	53.7	1764.25	2954.78	1716.13	1622.99	1087.93	1664.7	middle
ssa-miR-143-5p_R-1	GGTGCAGTGCTGCATCTCTGG	21	NC_039256.1	-	25674908	25674989	gtcctcagacccaaGGTGCAGTGCTGCATCTCTGGtcaactgggagtcTGAGATGAAGCACTGTAGCTCGggaggaagggca	5'	Diff	gp1	81	57.3	287.072	200.452	216.991	194.282	84.6723	156.284	middle
oni-miR-143_R+1	TGAGATGAAGCACTGTAGCTCT	22	NC_039256.1	-	25674908	25674989	gtcctcagacccaaGGTGCAGTGCTGCATCTCTGGtcaactgggagtcTGAGATGAAGCACTGTAGCTCGggaggaagggca	3'	Diff	gp1	81	57.3	25171.9	54750.6	30264.9	32163.7	11736.7	27637.1	high
dre-miR-144-5p	GGATATCATCGTATACTGTAAGT	23	NC_039272.1	-	10537021	10537102	ctctagacaGGATATCATCGTATACTGTAAGTtcattattgagacaCTACAGTATAGATGATGTACtatccagggggtcaac	5'	Yes	gp1	75	39	1208.76	412.461	243.393	2132.78	1568.93	560.946	middle
dre-miR-144-3p_L+1R-1	CTACAGTATAGATGATGTAC	20	NC_039272.1	-	10537021	10537102	ctctagacaGGATATCATCGTATACTGTAAGTtcattattgagacaCTACAGTATAGATGATGTACtatccagggggtcaac	3'	Diff	gp1	75	39	24.2994	49.7797	35.8901	87.1294	27.7497	29.3032	middle
oni-miR-144a_1ss11TG	GGATATCATCGTATACTGTAAGT	23	NC_039247.1	-	16481569	16481662	tcttgccctctagacaGGATATCATCGTATACTGTAAGTtcattattgagacaCTACAGTATAGATGATGTACtatccagggggtcaatacacc	5'	Diff	gp1	86	40.4	1208.76	412.461	243.393	2132.78	1568.93	560.946	middle
gmo-miR-144-3p_R-1	CTACAGTATAGATGATGTAC	20	NC_039247.1	-	16481569	16481662	tcttgccctctagacaGGATATCATCGTATACTGTAAGTtcattattgagacaCTACAGTATAGATGATGTACtatccagggggtcaatacacc	3'	Diff	gp1	86	40.4	24.2994	49.7797	35.8901	87.1294	27.7497	29.3032	middle
oni-miR-145_R-1	GTCCAGTTTTCCCAGGAATCCC	22	NC_039256.1	-	25674633	25674737	catcatttccccatccccgggGTCCAGTTTTCCCAGGAATCCCttgggcaatcataagggggATTCCTGGAAATACTGTTCTTgggggtggggctggacaactga	5'	Diff	gp1	96	54.3	21180.1	37678.8	27640.3	38550.2	17500.8	21104.6	high
gmo-miR-145-3p_L-2R+1	ATTCCTGGAAATACTGTTCTT	21	NC_039256.1	-	25674633	25674737	catcatttccccatccccgggGTCCAGTTTTCCCAGGAATCCCttgggcaatcataagggggATTCCTGGAAATACTGTTCTTgggggtggggctggacaactga	3'	Diff	gp1	96	54.3	205.697	672.915	346.525	413.459	21.346	259.542	middle
ccr-miR-146a	TGAGAACTGAATTCCATAGATGG	23	NC_039280.1	-	12090958	12091040	agcacttaagcccTGAGAACTGAATTCCATAGATGGtgttcataaagagttcATCTATGGGCTCAGTTCTTCTGgcattgtgt	5'	Yes	gp1	82	42.2	11355.2	23381.4	22867.4	13512.1	2002.25	24761.9	high
ccr-mir-146a-p3	ATCTATGGGCTCAGTTCTTCTG	22	NC_039280.1	-	12090958	12091040	agcacttaagcccTGAGAACTGAATTCCATAGATGGtgttcataaagagttcATCTATGGGCTCAGTTCTTCTGgcattgtgt	3'	New	gp1	82	42.2	1485.09	1197.38	1733.45	554.165	949.183	1955.64	middle
dre-miR-146b	TGAGAACTGAATTCCAAGGGTG	22	NC_039288.1	+	3992287	3992366	gctcttggcttTGAGAACTGAATTCCAAGGGTGtctgttttatattcagccCACGGAGTTCAGTTCTTAAGTttggatgc	5'	Yes	gp1	80	43.8	4405.54	6182.46	2194.66	2980.8	1613.75	2072.15	high
dre-mir-146b-p3	CACGGAGTTCAGTTCTTAAGT	21	NC_039288.1	+	3992287	3992366	gctcttggcttTGAGAACTGAATTCCAAGGGTGtctgttttatattcagccCACGGAGTTCAGTTCTTAAGTttggatgc	3'	New	gp1	80	43.8	1383.37	837.366	395.204	559.576	860.953	501.642	middle
oni-miR-148-5p_R-2_1ss18TC	AAGTTCTGTGATACACTCAGA	21	NC_039276.1	+	22920543	22920628	ctgtggctttccaagtaAAGTTCTGTGATACACTCCGActctaattgcttgcagTCAGTGCATTACAGAACTTTGTtttgggagtt	5'	Diff	gp1	80	41.9	583.751	413.794	590.743	526.023	475.303	657.926	middle
oni-miR-148-3p_R+1_1ss10TG	TCAGTGCATGACAGAACTTTGT	22	NC_039276.1	+	22920543	22920628	ctgtggctttccaagtaAAGTTCTGTGATACACTCCGActctaattgcttgcagTCAGTGCATTACAGAACTTTGTtttgggagtt	3'	Diff	gp1	80	41.9	20245.2	17626.5	18229.2	10146.5	5886.5	17606.7	high
ssa-miR-148a-5p_R-2_2ss13AC18TC	AAGTTCTGTGATCCACTCCGA	21	NC_039251.1	-	33099255	33099333	ctttccaagtaAAGTTCTGTGATCCACTCCGActctaattgtttgcagTCAGTGCATTACAGAACTTTGTtttgggagt	5'	Diff	gp1	77	40.5	261.078	184.896	228.542	181.835	186.421	221.169	middle
dre-miR-148_1ss10TG	TCAGTGCATGACAGAACTTTGT	22	NC_039251.1	-	33099255	33099333	ctttccaagtaAAGTTCTGTGATCCACTCCGActctaattgtttgcagTCAGTGCATTACAGAACTTTGTtttgggagt	3'	Diff	gp1	77	40.5	20245.2	17626.5	18229.2	10146.5	5886.5	17606.7	high
oni-miR-150_R-2_1ss1AT	TCTCCCAATCCTTGTACCAGTG	22	NC_039270.1	+	21832178	21832256	catctcggtcTCTCCCAATCCTTGTACCAGTGtctgatttacagatgacgctggacggggtttggggggggctgaggga	5'	Diff	gp1	75	57	13717.3	18341.2	13195.2	15029.5	15528.5	6545.77	high
dre-mir-152-p5	AAGTTCTGTGATACACTCAGA	21	NC_039245.1	+	3262	3341	ctgttcgcctggctcAAGTTCTGTGATACACTCAGActttgaatcagtggtagTCAGTGCATGACAGAACTTTGgcccgg	5'	New	gp1	73	50	583.751	413.794	590.743	526.023	475.303	657.926	middle
dre-miR-152_R-1	TCAGTGCATGACAGAACTTTG	21	NC_039245.1	+	3262	3341	ctgttcgcctggctcAAGTTCTGTGATACACTCAGActttgaatcagtggtagTCAGTGCATGACAGAACTTTGgcccgg	3'	Diff	gp1	73	50	65555.1	52290.5	51769.1	35521.7	22617.5	56463.4	high
gmo-miR-153b-5p	GTCATTTTTGTGGTTTGCAGCT	22	NC_039248.1	+	7724172	7724318	gagcgatggagcgcagtagcgagtattgcacagctgtctgtGTCATTTTTGTGGTTTGCAGCTagtagtctggttccagTTGCATAGTCACAAAAATGAGCacagacaggtgtggctgcagcaacgctgatgaaacgctccatcgcc	5'	Yes	gp1	86	51	0	2.37046	0	0	0	0	low
oni-miR-153c	TTGCATAGTCACAAAAATGAGC	22	NC_039248.1	+	7724172	7724318	gagcgatggagcgcagtagcgagtattgcacagctgtctgtGTCATTTTTGTGGTTTGCAGCTagtagtctggttccagTTGCATAGTCACAAAAATGAGCacagacaggtgtggctgcagcaacgctgatgaaacgctccatcgcc	3'	Yes	gp1	86	51	9.04165	20.4452	21.4516	58.9882	12.096	32.4428	middle
dre-miR-153c-5p_1ss13AG	GTCATTTTTGTGGTTTGCAGCT	22	NC_039251.1	-	25618853	25619003	gatggagatcggtaggtccctggacgtagcacacctcccagtGTCATTTTTGTGATTTGCAGCTagtagtctgggtccagTTGCATAGTCACAAAAATGATCattggtaggtgtgagtgcagcaggagcgaggcttaacggatgctccatc	5'	Diff	gp1	151	50.3	0	2.37046	0	0	0	0	low
oni-miR-153b_1ss21TG	TTGCATAGTCACAAAAATGAGC	22	NC_039251.1	-	25618853	25619003	gatggagatcggtaggtccctggacgtagcacacctcccagtGTCATTTTTGTGATTTGCAGCTagtagtctgggtccagTTGCATAGTCACAAAAATGATCattggtaggtgtgagtgcagcaggagcgaggcttaacggatgctccatc	3'	Diff	gp1	151	50.3	9.04165	20.4452	21.4516	58.9882	12.096	32.4428	middle
abu-mir-153c-p5	GTCATTTTTGTGGTTTGCAGCT	22	NC_039273.1	-	20378786	20378845	GTCATTTTTGTGGTTTGCAGCTagtagtctggttccagTTGCATAGTCATAAAAATGAGC	5'	New	gp1	57	40	0	2.37046	0	0	0	0	low
abu-miR-153c	TTGCATAGTCATAAAAATGAGC	22	NC_039273.1	-	20378786	20378845	GTCATTTTTGTGGTTTGCAGCTagtagtctggttccagTTGCATAGTCATAAAAATGAGC	3'	Yes	gp1	57	40	0	7.11139	8.2506	0	0	0	low
dre-miR-155_R+1	TTAATGCTAATCGTGATAGGGGT	23	NC_039243.1	-	15768151	15768223	tcaggaTTAATGCTAATCGTGATAGGGGTtttgtattactgaacacctatgctgttagcattagtcctgcgct	5'	Diff	gp1	68	41.1	1166.37	994.706	853.938	751.153	297.42	772.348	middle
ipu-miR-181b_R+1	AACATTCATTGCTGTCGGTGGGT	23	NC_039269.1	-	9351487	9351567	aaaggtcataatcAACATTCATTGCTGTCGGTGGGTttaattttgtaacagCTCTCTGAACAATGAATGTAActatggccc	5'	Diff	gp1	77	38.3	1105.58	802.298	848.659	959.991	412.793	932.648	middle
cpi-miR-181b-1-3p_L-1R+1	CTCACTGAACAATGAATGCAA	21	NC_039269.1	-	9351487	9351567	aaaggtcataatcAACATTCATTGCTGTCGGTGGGTttaattttgtaacagCTCTCTGAACAATGAATGTAActatggccc	3'	Diff	gp1	77	38.3	20.9088	8.66701	6.39422	4.6	7.47108	14.826	middle
oni-miR-181c_R+1	AACATTCAACGCTGTCGGTGAGT	23	NC_039264.1	+	21847427	21847490	AACATTCAACGCTGTCGGTGAGTttgagctaaatagaaaaaaACCATCGACCGTTGACTGTACC	5'	Diff	gp1	60	42.2	3729.71	3301.79	3725.3	4328.93	1880.98	4371.39	middle
gmo-miR-181a-3p_R+1_1ss16TC	ACCATCGACCGTTGACTGTACC	22	NC_039264.1	+	21847427	21847490	AACATTCAACGCTGTCGGTGAGTttgagctaaatagaaaaaaACCATCGACCGTTGACTGTACC	3'	Diff	gp1	60	42.2	1539.34	1432.57	1402.88	1205.65	681.173	1666.33	middle
ssa-miR-181a-5p	AACATTCAACGCTGTCGGTGAGT	23	NC_039288.1	-	16177836	16177895	AACATTCAACGCTGTCGGTGAGTttggatgcataagaaACCATCGACCGTTGGCTGTGCc	5'	Yes	gp1	56	50	3729.71	3301.79	3725.3	4328.93	1880.98	4371.39	middle
ssa-miR-181a-5-3p_R-1	ACCATCGACCGTTGACTGTGC	21	NC_039288.1	-	16177836	16177895	AACATTCAACGCTGTCGGTGAGTttggatgcataagaaACCATCGACCGTTGGCTGTGCc	3'	Diff	gp1	56	50	137.885	135.783	128.709	203.753	51.2303	228.495	middle
cpo-miR-181b-5p_R-1	AACATTCATTGCTGTCGGTGGGT	23	NC_039289.1	+	8011832	8011892	AACATTCATTGCTGTCGGTGGGTtggacagttaaggaaagCTCACTGAACAATGAATGCAA	5'	Diff	gp1	56	42.6	1105.58	802.298	848.659	959.991	412.793	932.648	middle
cpo-miR-181b-3p_1ss8GA	CTCACTGAACAATGAATGCAA	21	NC_039289.1	+	8011832	8011892	AACATTCATTGCTGTCGGTGGGTtggacagttaaggaaagCTCACTGAACAATGAATGCAA	3'	Diff	gp1	56	42.6	20.9088	8.66701	6.39422	4.6	7.47108	14.826	middle
dre-miR-181b-5p_R+1	AACATTCATTGCTGTCGGTGGGT	23	NC_039264.1	+	21847633	21847723	caaaggtcacaatcAACATTCATTGCTGTCGGTGGGTtggactgttaaagaaagCTCACTGAACAATGAATGCAActgtgtcccagatttc	5'	Diff	gp1	79	42.9	1105.58	802.298	848.659	959.991	412.793	932.648	middle
dre-miR-181b-3-3p	CTCACTGAACAATGAATGCAA	21	NC_039264.1	+	21847633	21847723	caaaggtcacaatcAACATTCATTGCTGTCGGTGGGTtggactgttaaagaaagCTCACTGAACAATGAATGCAActgtgtcccagatttc	3'	Yes	gp1	79	42.9	20.9088	8.66701	6.39422	4.6	7.47108	14.826	middle
dre-miR-181b-5p_R+1	AACATTCATTGCTGTCGGTGGGT	23	NC_039250.1	+	12620384	12620469	ctaatgtctgcaataAACATTCATTGCTGTCGGTGGGTttccaatgaacacaaCTCACTGATCAATGAATGCAAActgcggtgcaa	5'	Diff	gp1	81	41.9	1105.58	802.298	848.659	959.991	412.793	932.648	middle
dre-miR-181b-3p	CTCACTGATCAATGAATGCAAA	22	NC_039250.1	+	12620384	12620469	ctaatgtctgcaataAACATTCATTGCTGTCGGTGGGTttccaatgaacacaaCTCACTGATCAATGAATGCAAActgcggtgcaa	3'	Yes	gp1	81	41.9	67.8124	60.4468	101.482	43.2941	102.461	115.12	middle
dre-miR-181c-5p_R+2	CACATTCATTGCTGTCGGTGGGTT	24	NC_039245.1	-	6351795	6351874	ctgggtcctgattCACATTCATTGCTGTCGGTGGGTTttatctcttcgaCTCGCCGGACAATGAATGAGAactatggccc	5'	Diff	gp1	78	50	475.252	220.231	195.471	313.116	103.054	267.566	middle
dre-miR-181c-3p_R-1	CTCGCCGGACAATGAATGAGA	21	NC_039245.1	-	6351795	6351874	ctgggtcctgattCACATTCATTGCTGTCGGTGGGTTttatctcttcgaCTCGCCGGACAATGAATGAGAactatggccc	3'	Diff	gp1	78	50	38.427	16.0006	4.95036	19.4823	15.6537	18.8377	middle
dre-miR-181b-5p_R+1	AACATTCATTGCTGTCGGTGGGT	23	NW_020523478.1	+	16236	16332	cttcatttcttcaaaggtcataatcAACATTCATTGCTGTCGGTGGGTtaattgtgtaacagCTCTCTGAACAATGAATGTAActatggcccagatt	5'	Diff	gp1	76	38.1	1105.58	802.298	848.659	959.991	412.793	932.648	middle
dre-mir-181b-1-p3	CTCTCTGAACAATGAATGTAA	21	NW_020523478.1	+	16236	16332	cttcatttcttcaaaggtcataatcAACATTCATTGCTGTCGGTGGGTtaattgtgtaacagCTCTCTGAACAATGAATGTAActatggcccagatt	3'	New	gp1	76	38.1	14.1276	6.66693	2.47518	3.24706	4.98072	7.32579	middle
dre-miR-181a-5p	AACATTCAACGCTGTCGGTGAGT	23	NC_039269.1	-	9351617	9351688	gAACATTCAACGCTGTCGGTGAGTttttgacattgaaaaACCATCGACCGTTGACTGTGCCctgaggccacg	5'	Yes	gp1	56	50	3729.71	3301.79	3725.3	4328.93	1880.98	4371.39	middle
dre-miR-181a-5-3p_1ss16CT	ACCATCGACCGTTGATTGTGCC	22	NC_039269.1	-	9351617	9351688	gAACATTCAACGCTGTCGGTGAGTttttgacattgaaaaACCATCGACCGTTGACTGTGCCctgaggccacg	3'	Diff	gp1	56	50	473.556	434.758	363.302	496.71	144.678	538.504	middle
tni-miR-181b_R+1	AACATTCATTGCTGTCGGTGGGT	23	NW_020523638.1	+	108236	108307	gcaataAACATTCATTGCTGTCGGTGGGTttccaatggacacaactcactgatcaatgaatgcaaactgcgg	5'	Diff	gp1	70	44.4	1105.58	802.298	848.659	959.991	412.793	932.648	middle
oni-miR-181c_R+1	AACATTCAACGCTGTCGGTGAGT	23	NC_039245.1	-	6352036	6352119	gcgagtcacagtgAACATTCAACGCTGTCGGTGAGTttgcaagtgagagaaACCATCGAGTGTTGAGTGTACcctgcctctcga	5'	Diff	gp1	82	51.2	3729.71	3301.79	3725.3	4328.93	1880.98	4371.39	middle
dre-miR-181a-3-3p_R-1_1ss19TA	ACCATCGAGTGTTGAGTGAAC	21	NC_039245.1	-	6352036	6352119	gcgagtcacagtgAACATTCAACGCTGTCGGTGAGTttgcaagtgagagaaACCATCGAGTGTTGAGTGTACcctgcctctcga	3'	Diff	gp1	82	51.2	0	0	0	0	0	3.48847	low
ssc-miR-181b_R-1	AACATTCATTGCTGTCGGTGGGT	23	NC_039244.1	+	6356541	6356617	ggtcataatcAACATTCATTGCTGTCGGTGGGTtaattgtgtaacagCTCTCTGAACAATGAATGTAActatggccc	5'	Diff	gp1	76	41.6	1105.58	802.298	848.659	959.991	412.793	932.648	middle
ssc-mir-181b-1-p3	CTCACTGAACAATGAATGCAA	21	NC_039244.1	+	6356541	6356617	ggtcataatcAACATTCATTGCTGTCGGTGGGTtaattgtgtaacagCTCTCTGAACAATGAATGTAActatggccc	3'	New	gp1	76	41.6	20.9088	8.66701	6.39422	4.6	7.47108	14.826	middle
gmo-miR-181a-5p	AACATTCAACGCTGTCGGTGAGT	23	NC_039263.1	+	21382987	21383070	ggtgcattctgggAACATTCAACGCTGTCGGTGAGTttagatgcataagaaaccatcgaccgttggctgtacccggaaattacc	5'	Yes	gp1	84	48.8	3729.71	3301.79	3725.3	4328.93	1880.98	4371.39	middle
dre-miR-181a-5p	AACATTCAACGCTGTCGGTGAGT	23	NC_039289.1	+	8011591	8011674	gtttgcctcagtgAACATTCAACGCTGTCGGTGAGTttaagctaaatagaaaaaaACCATCGACCGTTGATTGTACCctgcggc	5'	Yes	gp1	80	45.2	3729.71	3301.79	3725.3	4328.93	1880.98	4371.39	middle
dre-miR-181a-3p_1ss20AG	ACCATCGACCGTTGATTGTGCC	22	NC_039289.1	+	8011591	8011674	gtttgcctcagtgAACATTCAACGCTGTCGGTGAGTttaagctaaatagaaaaaaACCATCGACCGTTGATTGTACCctgcggc	3'	Diff	gp1	80	45.2	473.556	434.758	363.302	496.71	144.678	538.504	middle
oni-miR-181c_R+1	AACATTCAACGCTGTCGGTGAGT	23	NC_039250.1	+	12620235	12620313	ttggtgAACATTCAACGCTGTCGGTGAGTtttgagcttctgtaacaaACCATCGACCGTTGACTGTACCctgagggtgg	5'	Diff	gp1	59	49.4	3729.71	3301.79	3725.3	4328.93	1880.98	4371.39	middle
dre-miR-181a-2-3p	ACCATCGACCGTTGACTGTACC	22	NC_039250.1	+	12620235	12620313	ttggtgAACATTCAACGCTGTCGGTGAGTtttgagcttctgtaacaaACCATCGACCGTTGACTGTACCctgagggtgg	3'	Yes	gp1	59	49.4	1539.34	1432.57	1402.88	1205.65	681.173	1666.33	middle
oni-miR-182	TTTGGCAATGGTAGAACTCACA	22	NC_039246.1	-	15955408	15955502	aaggttctccgtcggtaTTTGGCAATGGTAGAACTCACActggtgaggtagtcagatccggtggttctagacttgccaactactacctgagaaca	5'	Yes	gp1	91	48.4	555.496	548.021	575.892	316.047	917.164	933.166	middle
oha-miR-182-5p_R-3	TTTGGCAATGGTAGAACTCACA	22	NC_039271.1	-	450814	450879	TTTGGCAATGGTAGAACTCACActggtgaggtagtcaggtccggtggttctagacttgccaactac	5'	Diff	gp1	61	50	555.496	548.021	575.892	316.047	917.164	933.166	middle
oni-miR-183	TATGGCACTGGTAGAATTCACTG	23	NC_039246.1	-	15956498	15956592	gactcctgttctgtgTATGGCACTGGTAGAATTCACTGtgaaagcacactatcagTGAATTACCAAAGGGCCATAaacagagcagagaaagaacc	5'	Yes	gp1	85	44.2	272.945	257.788	294.547	152.071	365.727	426.989	middle
oha-miR-183-3p_L-3_1ss12-C	TGAATTACCAAAGGGCCATA	20	NC_039246.1	-	15956498	15956592	gactcctgttctgtgTATGGCACTGGTAGAATTCACTGtgaaagcacactatcagTGAATTACCAAAGGGCCATAaacagagcagagaaagaacc	3'	Diff	gp1	85	44.2	8.47654	0	9.07566	0	14.9422	15.0004	middle
dre-miR-183-5p	TATGGCACTGGTAGAATTCACTG	23	NC_039271.1	-	451868	451965	gactcctgttctgtgTATGGCACTGGTAGAATTCACTGtgaaagcacactatcagTGAATTACCAAAGGGCCATAaacagagcagagaaagaaccacg	5'	Yes	gp1	85	44.9	272.945	257.788	294.547	152.071	365.727	426.989	middle
dre-miR-183-3p_R-1	TGAATTACCAAAGGGCCATA	20	NC_039271.1	-	451868	451965	gactcctgttctgtgTATGGCACTGGTAGAATTCACTGtgaaagcacactatcagTGAATTACCAAAGGGCCATAaacagagcagagaaagaaccacg	3'	Diff	gp1	85	44.9	8.47654	0	9.07566	0	14.9422	15.0004	middle
gmo-miR-184-5p_L+2	CCTTATCACTTTTCCAGCCCAGC	23	NC_039249.1	-	11850950	11851028	cacatctCCTTATCACTTTTCCAGCCCAGCtaacgatggtgaatctgtTGGACGGAGAACTGATAAGGgcatgtggctg	5'	Diff	gp1	75	49.4	15.352	16.1488	25.8519	1.35294	12.3332	19.0703	middle
gmo-miR-184-3p_R-1	TGGACGGAGAACTGATAAGG	20	NC_039249.1	-	11850950	11851028	cacatctCCTTATCACTTTTCCAGCCCAGCtaacgatggtgaatctgtTGGACGGAGAACTGATAAGGgcatgtggctg	3'	Diff	gp1	75	49.4	11543.6	6094.09	8350.44	3709.31	25286.3	13184	high
abu-mir-184b-p5	CCTTATCACTTTTCCAGCCCAGC	23	NC_039285.1	-	8990794	8990854	CCTTATCACTTTTCCAGCCCAGCtatccatttagtatccgtTGGACGGAGAACTGATAAGG	5'	New	gp1	61	45.9	15.352	16.1488	25.8519	1.35294	12.3332	19.0703	middle
oni-miR-184b_R-1	TGGACGGAGAACTGATAAGG	20	NC_039285.1	-	8990794	8990854	CCTTATCACTTTTCCAGCCCAGCtatccatttagtatccgtTGGACGGAGAACTGATAAGG	3'	Diff	gp1	61	45.9	11543.6	6094.09	8350.44	3709.31	25286.3	13184	high
tni-mir-184-p5	CCTTATCACTTTTCCAGCCCAGC	23	NC_039274.1	+	34252105	34252177	cgctcacatctCCTTATCACTTTTCCAGCCCAGCtaaagatggtgaatctgtTGGACGGAGAACTGATAAGGg	5'	New	gp1	61	47.9	15.352	16.1488	25.8519	1.35294	12.3332	19.0703	middle
tni-miR-184_R-1	TGGACGGAGAACTGATAAGG	20	NC_039274.1	+	34252105	34252177	cgctcacatctCCTTATCACTTTTCCAGCCCAGCtaaagatggtgaatctgtTGGACGGAGAACTGATAAGGg	3'	Diff	gp1	61	47.9	11543.6	6094.09	8350.44	3709.31	25286.3	13184	high
gmo-miR-184-5p_L+2	CCTTATCACTTTTCCAGCCCAGC	23	NW_020527582.1	+	454010	454132	ggtgagacttcgaattcagtcgaccacatctCCTTATCACTTTTCCAGCCCAGCaatccattttgtatccgtTGGACGGAGAACTGATAAGGgcatgtgcccgatactccctgctggttcatc	5'	Diff	gp1	87	49.6	15.352	16.1488	25.8519	1.35294	12.3332	19.0703	middle
oni-miR-184b_R-1	TGGACGGAGAACTGATAAGG	20	NW_020527582.1	+	454010	454132	ggtgagacttcgaattcagtcgaccacatctCCTTATCACTTTTCCAGCCCAGCaatccattttgtatccgtTGGACGGAGAACTGATAAGGgcatgtgcccgatactccctgctggttcatc	3'	Diff	gp1	87	49.6	11543.6	6094.09	8350.44	3709.31	25286.3	13184	high
dre-mir-187-p5	GGCTGCAACACAGGACATGG	20	NC_039261.1	-	12351456	12351554	tgacctgtggctgggccgggGGCTGCAACACAGGACATGGgagctgcctctgactcccgcTCGTGTCTTGTGTTGCAGCCAGTggaactgctgcactgt	5'	New	gp1	90	62.6	189.309	72.4473	106.433	144.494	133.768	128.027	middle
dre-miR-187_R+3	TCGTGTCTTGTGTTGCAGCCAGT	23	NC_039261.1	-	12351456	12351554	tgacctgtggctgggccgggGGCTGCAACACAGGACATGGgagctgcctctgactcccgcTCGTGTCTTGTGTTGCAGCCAGTggaactgctgcactgt	3'	Diff	gp1	90	62.6	1215.54	966.26	1072.99	1926.05	1087.93	1271.2	middle
ola-miR-187_R+2	GGCTGCAACACAGGACATGG	20	NW_020527617.1	-	152454	152533	tgggccgggGGCTGCAACACAGGACATGGgagctgcctctcactcccgcTCGTGTCTTGTGTTGCAGCCAGTggaactgc	5'	Diff	gp1	70	63.8	189.309	72.4473	106.433	144.494	133.768	128.027	middle
oni-miR-187_R+1	TCGTGTCTTGTGTTGCAGCCAGT	23	NW_020527617.1	-	152454	152533	tgggccgggGGCTGCAACACAGGACATGGgagctgcctctcactcccgcTCGTGTCTTGTGTTGCAGCCAGTggaactgc	3'	Diff	gp1	70	63.8	1215.54	966.26	1072.99	1926.05	1087.93	1271.2	middle
oni-miR-190a	TGATATGTTTGATATATTAGGTTG	24	NC_039267.1	-	13999037	13999168	tctggaggtgaggtagacctggaagcctttctgcagggctctgttTGATATGTTTGATATATTAGGTTGttattctgtccaactatatatcaaacatattcctacagtgtcctgctctgtctccagacttgt	5'	Yes	gp1	83	41.7	44.078	53.3354	42.0781	90.9176	0	64.1879	middle
oni-miR-192_R+1	ATGACCTATGAATTGACAGCCA	22	NC_039252.1	-	10664207	10664268	ATGACCTATGAATTGACAGCCAgtgtttgcagtccagctgcctgtcagttctgtaggccact	5'	Diff	gp1	59	50	29.7621	22.2231	15.9512	24.1725	46.4867	27.4426	middle
ccr-miR-192_R+1	ATGACCTATGAATTGACAGCCA	22	NW_020524919.1	-	10830	10949	cccagtgtctgggacacagggtgATGACCTATGAATTGACAGCCAgtgtttgcagtccagctgcctgtcagttctgtaggccactgtcctgtttatcctactaaacacacactgatttgc	5'	Diff	gp1	112	50	29.7621	22.2231	15.9512	24.1725	46.4867	27.4426	middle
dre-miR-192_R+1	ATGACCTATGAATTGACAGCCA	22	NC_039277.1	+	9875914	9875995	ggacacagggtgATGACCTATGAATTGACAGCCAgtgtttgcagtccagctgcctgtcagttctgtaggccactgtcctgtt	5'	Diff	gp1	77	52.4	29.7621	22.2231	15.9512	24.1725	46.4867	27.4426	middle
dre-miR-193a-5p_1ss12GT	TGGGTCTTTGCTGGCAAGGTGA	22	NC_039245.1	-	10403940	10404047	aaagacattaatgtgttagaggtTGGGTCTTTGCTGGCAAGGTGAgtagttaaatttactctcAACTGGCCTACAAAGTCCCAGTttctggctcatgcaatcatcctc	5'	Diff	gp1	99	42.6	861.782	649.359	703.777	516.823	1773.14	791.185	middle
dre-miR-193a-3p	AACTGGCCTACAAAGTCCCAGT	22	NC_039245.1	-	10403940	10404047	aaagacattaatgtgttagaggtTGGGTCTTTGCTGGCAAGGTGAgtagttaaatttactctcAACTGGCCTACAAAGTCCCAGTttctggctcatgcaatcatcctc	3'	Yes	gp1	99	42.6	1311.04	2842.78	1961.99	1516.38	1285.03	1902.61	middle
gmo-miR-193a-5p_1ss12GT	TGGGTCTTTGCTGGCAAGGTGA	22	NC_039248.1	+	15479380	15479477	gagagtgtgtcagaggcTGGGTCTTTGCGGGCAAGGTGAgttttccttttattcAACTGGCCTACAAAGTCCCAGTtttcggcccatgtgaccatctc	5'	Diff	gp1	98	51	861.782	649.359	703.777	516.823	1773.14	791.185	middle
oni-miR-193	AACTGGCCTACAAAGTCCCAGT	22	NC_039248.1	+	15479380	15479477	gagagtgtgtcagaggcTGGGTCTTTGCGGGCAAGGTGAgttttccttttattcAACTGGCCTACAAAGTCCCAGTtttcggcccatgtgaccatctc	3'	Yes	gp1	98	51	1311.04	2842.78	1961.99	1516.38	1285.03	1902.61	middle
dre-miR-193b-5p_1ss16GA	CGGGACTTTGGGGGCAAGATG	21	NC_039245.1	-	19776717	19776801	gtgatttcagtgaCGGGACTTTGGGGGCAAGATGagtattaatctcaatccAACTGGCCCGCAAAGTCCCGCTtctgggactcac	5'	Diff	gp1	85	51.8	2917.06	936.926	1394.35	1494.73	6563.17	1517.49	high
dre-miR-193b-3p	AACTGGCCCGCAAAGTCCCGCT	22	NC_039245.1	-	19776717	19776801	gtgatttcagtgaCGGGACTTTGGGGGCAAGATGagtattaatctcaatccAACTGGCCCGCAAAGTCCCGCTtctgggactcac	3'	Yes	gp1	85	51.8	14763.9	13664.5	11757.1	11005.4	23849.1	8883.74	high
ccr-miR-194	TGTAACAGCAACTCCATGTGGA	22	NC_039277.1	+	9875708	9875803	atttggtgctgactgggTGTAACAGCAACTCCATGTGGAaggtttcttatgtcttccagtggagctgctgttgcgtgcagatagtcacctttatct	5'	Yes	gp1	85	46.9	28.2551	19.1119	24.7518	17.8588	68.307	11.512	middle
dre-miR-194a_R+1	TGTAACAGCAACTCCATGTGGA	22	NC_039252.1	-	10664371	10664453	tggtgctgactggtTGTAACAGCAACTCCATGTGGAaggtttgtgtcttccagtggagctgctgttgcgtgcagatagtcacc	5'	Diff	gp1	82	51.8	28.2551	19.1119	24.7518	17.8588	68.307	11.512	middle
dre-miR-196b	TAGGTAGTTTCAAGTTGTTGGG	22	NC_039245.1	+	5155427	5155515	caagctggtctgtgattTAGGTAGTTTCAAGTTGTTGGGctggacgtttaatttcACAGGAACCTGAAACTGCCTGAattgctccagtt	5'	Yes	gp1	87	43.8	3482.35	4806.71	3085.86	5358.91	3472.99	4498.85	high
ssa-miR-196b-3p_L+1R-1_1ss17AG	ACAGGAACCTGAAACTGCCTGA	22	NC_039245.1	+	5155427	5155515	caagctggtctgtgattTAGGTAGTTTCAAGTTGTTGGGctggacgtttaatttcACAGGAACCTGAAACTGCCTGAattgctccagtt	3'	Diff	gp1	87	43.8	2232.16	2001.86	1593.19	1544.52	1516.99	1909.59	middle
dre-miR-196a-5p	TAGGTAGTTTCATGTTGTTGGG	22	NC_039265.1	+	17282023	17282128	cgcgcggctggtgcgtggttTAGGTAGTTTCATGTTGTTGGGattggcttcctggctCGACAACAAGAAACTGCCTTGAttacgtcagttcgtcttcatcaagggc	5'	Yes	gp1	90	51.9	636.419	646.781	574.655	1887.08	891.454	1345.76	middle
ssa-miR-196a-4-3p_L-1_1ss4GA	CGACAACAAGAAACTGCCTTGA	22	NC_039265.1	+	17282023	17282128	cgcgcggctggtgcgtggttTAGGTAGTTTCATGTTGTTGGGattggcttcctggctCGACAACAAGAAACTGCCTTGAttacgtcagttcgtcttcatcaagggc	3'	Diff	gp1	90	51.9	501.811	368.014	348.175	654.823	634.686	619.553	middle
dre-miR-196d_1ss11TC	TAGGTAGTTTCATGTTGTTGGG	22	NC_039286.1	+	6244112	6244187	gagtggttTAGGTAGTTTCATGTTGTTGGGattgcatatttaaacTCTGCAACACGAAACTGTCTTAattgcccca	5'	Diff	gp1	70	39.5	636.419	646.781	574.655	1887.08	891.454	1345.76	middle
tni-mir-196a-2-p3	TCTGCAACATGAAACTGTCTTA	22	NC_039286.1	+	6244112	6244187	gagtggttTAGGTAGTTTCATGTTGTTGGGattgcatatttaaacTCTGCAACACGAAACTGTCTTAattgcccca	3'	New	gp1	70	39.5	39.5572	30.2234	56.1041	230.541	219.152	187.68	middle
dre-miR-196a-5p	TAGGTAGTTTCATGTTGTTGGG	22	NC_039261.1	+	27445110	27445185	gagtggttTAGGTAGTTTCATGTTGTTGGGattgtatatttaaactcagcaacatgaaactgtcttaattgcccca	5'	Yes	gp1	70	36.8	636.419	646.781	574.655	1887.08	891.454	1345.76	middle
gmo-miR-196a-5p	TAGGTAGTTTCATGTTGTTGGG	22	NW_020523469.1	+	90881	90939	TAGGTAGTTTCATGTTGTTGGGattgcatatttaaacTCTGCAACACGAAACTGTCTTA	5'	Yes	gp1	56	35.6	636.419	646.781	574.655	1887.08	891.454	1345.76	middle
ssa-miR-196a-2-3p_L+1_2ss4AG21GT	TCTGCAACACGAAACTGTCTTA	22	NW_020523469.1	+	90881	90939	TAGGTAGTTTCATGTTGTTGGGattgcatatttaaacTCTGCAACACGAAACTGTCTTA	3'	Diff	gp1	56	35.6	64.4217	57.78	65.1798	239.2	233.382	196.052	middle
ssa-miR-196a-5p	TAGGTAGTTTCATGTTGTTGGG	22	NC_039290.1	-	7805834	7805892	TAGGTAGTTTCATGTTGTTGGGattggcttcctggctcgacaacaagaaactgccttga	5'	Yes	gp1	55	45.8	636.419	646.781	574.655	1887.08	891.454	1345.76	middle
gmo-miR-199-5p_R+1	CCCAGTGTTCAGACTACCTGTTC	23	NC_039262.1	+	20096363	20096428	CCCAGTGTTCAGACTACCTGTTCaggatcatactggtgtACAGTAGTCTGCACATTGGTTAgactg	5'	Diff	gp1	57	47	34544.1	33219.1	37647.1	30939.9	15112.9	32007.6	high
oni-miR-199a_R+1	ACAGTAGTCTGCACATTGGTTA	22	NC_039262.1	+	20096363	20096428	CCCAGTGTTCAGACTACCTGTTCaggatcatactggtgtACAGTAGTCTGCACATTGGTTAgactg	3'	Diff	gp1	57	47	109340	91913	110189	94219	95534.4	132048	high
tch-mir-199b-p5_1ss10TC	CCCAGTGTTCAGACTATCTGTT	22	NC_039272.1	+	23268091	23268150	CCCAGTGTTCAGACTACCTGTTcagggcgtagagattgtACAGTAGTCTGCACATTGGTT	5'	New	gp1	57	48.3	4.19791	8.69875	52.9217	3.40168	0	3.98682	middle
tch-miR-199a-3p	ACAGTAGTCTGCACATTGGTT	21	NC_039272.1	+	23268091	23268150	CCCAGTGTTCAGACTACCTGTTcagggcgtagagattgtACAGTAGTCTGCACATTGGTT	3'	Yes	gp1	57	48.3	37819.6	32131.3	36400.7	29811.6	28903.6	46503.9	high
gmo-miR-199-5p_R+1	CCCAGTGTTCAGACTACCTGTTC	23	NC_039245.1	+	17981088	17981148	CCCAGTGTTCAGACTACCTGTTCatcatgctgcagctgaACAGTAGTCCGCACATTGGTTA	5'	Diff	gp1	57	49.2	34544.1	33219.1	37647.1	30939.9	15112.9	32007.6	high
oni-miR-199a_R+1	ACAGTAGTCTGCACATTGGTTA	22	NC_039245.1	+	17981088	17981148	CCCAGTGTTCAGACTACCTGTTCatcatgctgcagctgaACAGTAGTCCGCACATTGGTTA	3'	Diff	gp1	57	49.2	109340	91913	110189	94219	95534.4	132048	high
dre-miR-199-5p	CCCAGTGTTCAGACTACCTGTTC	23	NC_039293.1	-	1492712	1492809	cctcccccccgcctgCCCAGTGTTCAGACTACCTGTTCatcatgctgcagctgaACAGTAGTCCGCACATTGGTTAggctgggctgggacacacacac	5'	Yes	gp1	87	59.2	34544.1	33219.1	37647.1	30939.9	15112.9	32007.6	high
dre-miR-199-3-3p_R+1_1ss10CT	ACAGTAGTCTGCACATTGGTTA	22	NC_039293.1	-	1492712	1492809	cctcccccccgcctgCCCAGTGTTCAGACTACCTGTTCatcatgctgcagctgaACAGTAGTCCGCACATTGGTTAggctgggctgggacacacacac	3'	Diff	gp1	87	59.2	109340	91913	110189	94219	95534.4	132048	high
gmo-miR-199-5p_R+1	CCCAGTGTTCAGACTACCTGTTC	23	NC_039247.1	+	1499617	1499699	gacgcccgtcccgcctgCCCAGTGTTCAGACTACCTGTTCaggaagtagtgtttgtACAGTAGTCTGCACATTGGTTAggctg	5'	Diff	gp1	69	54.2	34544.1	33219.1	37647.1	30939.9	15112.9	32007.6	high
oni-miR-199a_R+1	ACAGTAGTCTGCACATTGGTTA	22	NC_039247.1	+	1499617	1499699	gacgcccgtcccgcctgCCCAGTGTTCAGACTACCTGTTCaggaagtagtgtttgtACAGTAGTCTGCACATTGGTTAggctg	3'	Diff	gp1	69	54.2	109340	91913	110189	94219	95534.4	132048	high
ipu-miR-199a-5p	CCCAGTGTTCAGACTACCTGTTC	23	NC_039247.1	+	19889679	19889751	tCCCAGTGTTCAGACTACCTGTTCagggcgtagagattgtACAGTAGTCTGCACATTGGTTAggctgtgtggg	5'	Yes	gp1	57	50.7	34544.1	33219.1	37647.1	30939.9	15112.9	32007.6	high
ipu-miR-199a-3p_R+1	ACAGTAGTCTGCACATTGGTTA	22	NC_039247.1	+	19889679	19889751	tCCCAGTGTTCAGACTACCTGTTCagggcgtagagattgtACAGTAGTCTGCACATTGGTTAggctgtgtggg	3'	Diff	gp1	57	50.7	109340	91913	110189	94219	95534.4	132048	high
dre-miR-199-5p	CCCAGTGTTCAGACTACCTGTTC	23	NC_039287.1	-	6933980	6934067	tcctgctccgtcatCCCAGTGTTCAGACTACCTGTTCaggatcatactggtgtACAGTAGTCTGCACATTGGTTAgactgtgcatgga	5'	Yes	gp1	88	48.9	34544.1	33219.1	37647.1	30939.9	15112.9	32007.6	high
dre-miR-199-3p_L-1R+1	ACAGTAGTCTGCACATTGGTTA	22	NC_039287.1	-	6933980	6934067	tcctgctccgtcatCCCAGTGTTCAGACTACCTGTTCaggatcatactggtgtACAGTAGTCTGCACATTGGTTAgactgtgcatgga	3'	Diff	gp1	88	48.9	109340	91913	110189	94219	95534.4	132048	high
ssa-miR-200b-5p_R-4	CATCTTACCTGACAGTGC	18	NC_039248.1	-	9351219	9351277	CATCTTACCTGGCAGTGTtcgattgttcactgaagttcTAACACTGTCTGGTAACGATG	5'	Diff	gp1	59	44.1	0	0	0	0	9.01273	3.02334	low
ssa-miR-200b-3p_R-2_1ss10CT	TAACACTGTTTGGTAACGATG	21	NC_039248.1	-	9351219	9351277	CATCTTACCTGGCAGTGTtcgattgttcactgaagttcTAACACTGTCTGGTAACGATG	3'	Diff	gp1	59	44.1	111.325	384.237	339.306	99.5764	313.074	465.013	middle
dre-miR-200c-5p	CATCTTACAAGGCAGTTTTGGA	22	NC_039248.1	-	9351448	9351516	ctcCATCTTACAAGGCAGTTTTGGAtgttatatcttctcTAATACTGCCTGGTAATGATGCagatggtc	5'	Yes	gp1	63	40.6	36.1666	115.56	89.1065	15.1529	106.73	180.005	middle
dre-miR-200c-3p_1ss22CA	TAATACTGCCTGGTAATGATGA	22	NC_039248.1	-	9351448	9351516	ctcCATCTTACAAGGCAGTTTTGGAtgttatatcttctcTAATACTGCCTGGTAATGATGCagatggtc	3'	Diff	gp1	63	40.6	4871.66	6450.77	9341.27	4053.77	11547.6	12620.4	high
ccr-mir-200a-p5	CATCTTACCGGACAGTGCTGG	21	NW_020523286.1	+	1785070	1785158	ctggcgcttagcagtCATCTTACCTGACAGTGCTGGactgtgtatctgttttcTAACACTGTCTGGTAACGATGTTtgttgggtgacct	5'	New	gp1	86	47.2	67.2473	264.455	209.978	125.012	243.107	455.129	middle
gmo-miR-200a-3p_R+1	TAACACTGTCTGGTAACGATGTT	23	NW_020523286.1	+	1785070	1785158	ctggcgcttagcagtCATCTTACCTGACAGTGCTGGactgtgtatctgttttcTAACACTGTCTGGTAACGATGTTtgttgggtgacct	3'	Diff	gp1	86	47.2	2652.03	4881.15	7340.77	2420.5	3531.33	8800.6	high
dre-miR-200a-5p_R-1	CATCTTACCGGACAGTGCTGG	21	NC_039269.1	+	14472876	14472957	cttagcagaCATCTTACCGGACAGTGCTGGactgtctatctgttttcTAACACTGTCTGGTAACGATGTTtgttgggtgacc	5'	Diff	gp1	77	46.3	67.2473	264.455	209.978	125.012	243.107	455.129	middle
oni-miR-200a	TAACACTGTCTGGTAACGATGTT	23	NC_039269.1	+	14472876	14472957	cttagcagaCATCTTACCGGACAGTGCTGGactgtctatctgttttcTAACACTGTCTGGTAACGATGTTtgttgggtgacc	3'	Yes	gp1	77	46.3	2652.03	4881.15	7340.77	2420.5	3531.33	8800.6	high
gmo-miR-200b-5p	CATCTTACGAGGCAGCATTGGA	22	NC_039269.1	+	14472737	14472803	tctcCATCTTACGAGGCAGCATTGGAtttcatcattttctcTAATACTGCCTGGTAATGATGAtgat	5'	Yes	gp1	66	38.8	59.9009	138.672	97.7697	46	183.575	204.773	middle
oni-miR-200b_R-1	TAATACTGCCTGGTAATGATGA	22	NC_039269.1	+	14472737	14472803	tctcCATCTTACGAGGCAGCATTGGAtttcatcattttctcTAATACTGCCTGGTAATGATGAtgat	3'	Diff	gp1	66	38.8	4871.66	6450.77	9341.27	4053.77	11547.6	12620.4	high
dre-miR-200b-5p	CATCTTACGAGGCAGCATTGGA	22	NW_020523286.1	+	1784927	1785011	tgggtagtcttctcCATCTTACGAGGCAGCATTGGAtttcattattttctcTAATACTGCCTGGTAATGATGAtgatggctgtcc	5'	Yes	gp1	84	42.4	59.9009	138.672	97.7697	46	183.575	204.773	middle
dre-miR-200b-3p	TAATACTGCCTGGTAATGATGA	22	NW_020523286.1	+	1784927	1785011	tgggtagtcttctcCATCTTACGAGGCAGCATTGGAtttcattattttctcTAATACTGCCTGGTAATGATGAtgatggctgtcc	3'	Yes	gp1	84	42.4	4871.66	6450.77	9341.27	4053.77	11547.6	12620.4	high
ipu-miR-203c	TTGAACTGTTAAGAACCACTGC	22	NC_039259.1	+	6628350	6628409	agtggtcctaaacatttcacaattttgagatagaactgTTGAACTGTTAAGAACCACTGC	3'	Yes	gp1	58	36.7	6.78124	6.22247	0	0	0	0	low
pol-miR-203-5p_R-1	AGTGGTTCTCAACAGTTCAACA	22	NC_039262.1	-	11203611	11203669	AGTGGTTCTCAACAGTTCAACAgttcttttaaaaattGTGAAATGTTCAGGACCACTTG	5'	Diff	gp1	57	35.6	60.2776	83.5588	197.602	134.392	170.056	432.105	middle
oni-miR-203a_L+1	GTGAAATGTTTAGGACCACTTG	22	NC_039262.1	-	11203611	11203669	AGTGGTTCTCAACAGTTCAACAgttcttttaaaaattGTGAAATGTTCAGGACCACTTG	3'	Diff	gp1	57	35.6	2753.75	2898.63	7415.78	5268.53	5713.36	12959.4	high
dre-miR-203b-5p	AGTGGTTCTCAACAGTTCAACA	22	NC_039287.1	-	2866651	2866740	ggcttcctctttggccgAGTGGTTCTCAACAGTTCAACAgttcttttgaaaattGTGAAATGTTCAGGACCACTTGatcagacgatggaa	5'	Yes	gp1	87	43.3	60.2776	83.5588	197.602	134.392	170.056	432.105	middle
dre-miR-203b-3p	GTGAAATGTTCAGGACCACTTG	22	NC_039287.1	-	2866651	2866740	ggcttcctctttggccgAGTGGTTCTCAACAGTTCAACAgttcttttgaaaattGTGAAATGTTCAGGACCACTTGatcagacgatggaa	3'	Yes	gp1	87	43.3	1170.89	2992.12	4897.56	3682.7	2381.5	7814.18	high
gmo-miR-203b-5p	AGTGGTTCTTAACAGTTCAACA	22	NC_039259.1	-	6628345	6628432	gggtctcttctggtctctctggtgcAGTGGTTCTTAACAGTTCAACAgttctatctcaaaattGTGAAATGTTTAGGACCACTTGatc	5'	Yes	gp1	58	42	13.3741	17.334	46.2034	26.1569	34.1535	87.0955	middle
gmo-miR-203b-3p_1ss22AG	GTGAAATGTTTAGGACCACTTG	22	NC_039259.1	-	6628345	6628432	gggtctcttctggtctctctggtgcAGTGGTTCTTAACAGTTCAACAgttctatctcaaaattGTGAAATGTTTAGGACCACTTGatc	3'	Diff	gp1	58	42	2753.75	2898.63	7415.78	5268.53	5713.36	12959.4	high
gmo-miR-203a-5p_2ss10CT13TC	AGTGGTTCTTAACAGTTCAACA	22	NC_039284.1	-	6811631	6811728	tcttctggtctctctggtgaAGTGGTTCTTAACAGTTCAACAgttctatctcaaaattGTGAAATGTTTAGGACCACTTGatcagggagatactagaa	5'	Diff	gp1	96	38.8	13.3741	17.334	46.2034	26.1569	34.1535	87.0955	middle
gmo-miR-203a-3p	GTGAAATGTTTAGGACCACTTG	22	NC_039284.1	-	6811631	6811728	tcttctggtctctctggtgaAGTGGTTCTTAACAGTTCAACAgttctatctcaaaattGTGAAATGTTTAGGACCACTTGatcagggagatactagaa	3'	Yes	gp1	96	38.8	2753.75	2898.63	7415.78	5268.53	5713.36	12959.4	high
dre-miR-204-5p	TTCCCTTTGTCATCCTATGCCT	22	NC_039272.1	+	29043185	29043275	tcatgtgacctgtggacTTCCCTTTGTCATCCTATGCCTggagtaatagagggggctgggaagtcaaagggacgctcaggcgtcatcattc	5'	Yes	gp1	62	52.7	64742.9	55213.3	61315.1	17778.5	50570.5	30639.2	high
oni-miR-204a	TTCCCTTTGTCATCCTATGCCT	22	NC_039267.1	-	13516470	13516562	tgtgacctgtgggtTTCCCTTTGTCATCCTATGCCTggagctcgtgataagGCAGGGACAGCAAAGGGAGGCtcagctgtcaccactcacatc	5'	Yes	gp1	82	54.8	64742.9	55213.3	61315.1	17778.5	50570.5	30639.2	high
dre-miR-204-3-3p	GCAGGGACAGCAAAGGGAGGC	21	NC_039267.1	-	13516470	13516562	tgtgacctgtgggtTTCCCTTTGTCATCCTATGCCTggagctcgtgataagGCAGGGACAGCAAAGGGAGGCtcagctgtcaccactcacatc	3'	Yes	gp1	82	54.8	226.041	90.6702	89.9316	37.8823	116.691	43.9547	middle
ipu-miR-204	TTCCCTTTGTCATCCTATGCCT	22	NC_039272.1	-	18452598	18452655	TTCCCTTTGTCATCCTATGCCTggagtttctgatgaggctgggacagcaaagggaggt	5'	Yes	gp1	56	51.7	64742.9	55213.3	61315.1	17778.5	50570.5	30639.2	high
dre-miR-205-5p	TCCTTCATTCCACCGGAGTCTG	22	NC_039265.1	+	15950240	15950321	ctgtgaattctaTCCTTCATTCCACCGGAGTCTGtgtagctgtccaatcaGATTTCAGTGGTGTGAAGTGTAggagacatgg	5'	Yes	gp1	82	46.3	26436.6	40566	36339	13223.1	17102.4	45616.3	high
dre-miR-205-3p	GATTTCAGTGGTGTGAAGTGTA	22	NC_039265.1	+	15950240	15950321	ctgtgaattctaTCCTTCATTCCACCGGAGTCTGtgtagctgtccaatcaGATTTCAGTGGTGTGAAGTGTAggagacatgg	3'	Yes	gp1	82	46.3	421.002	335.569	475.647	149.906	469.611	714.09	middle
oni-miR-205	TCCTTCATTCCACCGGAGTCTG	22	NC_039290.1	-	4633487	4633548	taTCCTTCATTCCACCGGAGTCTGtgtaaatgtccaatcaGATTTCAGTGGTGTGAAGTGTA	5'	Yes	gp1	62	41.9	26436.6	40566	36339	13223.1	17102.4	45616.3	high
tni-mir-205-p3	GATTTCAGTGGTGTGAAGTGTA	22	NC_039290.1	-	4633487	4633548	taTCCTTCATTCCACCGGAGTCTGtgtaaatgtccaatcaGATTTCAGTGGTGTGAAGTGTA	3'	New	gp1	62	41.9	421.002	335.569	475.647	149.906	469.611	714.09	middle
pol-miR-206-3p	TGGAATGTAAGGAAGTGTGTGG	22	NC_039284.1	-	15939513	15939572	acatacttccttatatccccatatacagaatcaatctaTGGAATGTAAGGAAGTGTGTGG	3'	Yes	gp1	58	36.7	136973	171829	97177	564759	526839	144573	high
oni-miR-206	TGGAATGTAAGGAAGTGTGTGG	22	NW_020524351.1	-	5372	5431	acatgcttccttataatcccatatgaatattcaagttaTGGAATGTAAGGAAGTGTGTGG	3'	Yes	gp1	58	35	136973	171829	97177	564759	526839	144573	high
gmo-miR-206-5p_R+1	ACATGCTTCCTTATATGCCCATA	23	NC_039262.1	+	16363988	16364074	ttgccccttgtgatgACATGCTTCCTTATATGCCCATAtgaatattaaagttaTGGAATGTAAGGAAGTGTGTGGtttcagggggaa	5'	Diff	gp1	82	40.2	221.52	181.34	146.036	714.353	539.341	253.263	middle
gmo-miR-206-3p	TGGAATGTAAGGAAGTGTGTGG	22	NC_039262.1	+	16363988	16364074	ttgccccttgtgatgACATGCTTCCTTATATGCCCATAtgaatattaaagttaTGGAATGTAAGGAAGTGTGTGGtttcagggggaa	3'	Yes	gp1	82	40.2	136973	171829	97177	564759	526839	144573	high
ccr-mir-206-p5	ACATACTTCCTTATATCCCCAT	22	NC_039259.1	+	25330432	25330512	ttgctccttgagatgACATACTTCCTTATATCCCCATatacagaatcaatctaTGGAATGTAAGGAAGTGTGTGGtctcaa	5'	New	gp1	74	38.3	179.703	201.786	158.412	285.741	274.651	103.259	middle
ccr-miR-206	TGGAATGTAAGGAAGTGTGTGG	22	NC_039259.1	+	25330432	25330512	ttgctccttgagatgACATACTTCCTTATATCCCCATatacagaatcaatctaTGGAATGTAAGGAAGTGTGTGGtctcaa	3'	Yes	gp1	74	38.3	136973	171829	97177	564759	526839	144573	high
gmo-miR-210-5p	AGCCACTGACTAACGCACATTG	22	NC_039267.1	-	19215788	19215866	caggtaAGCCACTGACTAACGCACATTGcgcctgttttccactccaCTGTGCGTGTGACAGCGGCTAAccagcttttgg	5'	Yes	gp1	68	54.4	517.634	705.805	731.004	599.623	328.728	521.178	middle
oni-miR-210_R+2	CTGTGCGTGTGACAGCGGCTAT	22	NC_039267.1	-	19215788	19215866	caggtaAGCCACTGACTAACGCACATTGcgcctgttttccactccaCTGTGCGTGTGACAGCGGCTAAccagcttttgg	3'	Diff	gp1	68	54.4	1463.05	1575.62	1874.12	1336.16	537.206	1267.01	middle
dre-miR-210-5p_L+1R-1	AAGCCACTGACTAACGCACATT	22	NC_039292.1	+	14738855	14738949	gtgatttctgaaagcaggtAAGCCACTGACTAACGCACATTgcgcctgttctccactccaCTGTGCGTGTGACAGCGGCTAAccagcttttggat	5'	Diff	gp1	88	51.6	1368.68	1556.51	1687.25	1168.94	758.493	1182.59	middle
dre-miR-210-3p_1ss22AT	CTGTGCGTGTGACAGCGGCTAT	22	NC_039292.1	+	14738855	14738949	gtgatttctgaaagcaggtAAGCCACTGACTAACGCACATTgcgcctgttctccactccaCTGTGCGTGTGACAGCGGCTAAccagcttttggat	3'	Diff	gp1	88	51.6	1463.05	1575.62	1874.12	1336.16	537.206	1267.01	middle
pbv-miR-212-5p	ACCTTGGCTCTAGACTGCTTACT	23	NC_039282.1	+	8868453	8868533	ACCTTGGCTCTAGACTGCTTACTgctaaatgtgcctgaaagtacagTAACAGTCTACAGTCATGGCTACtgacgtctggca	5'	Yes	gp1	64	46.9	133.741	81.1884	60.7795	92.7215	122.858	91.398	middle
oni-miR-212a-3p_R+2	TAACAGTCTACAGTCATGGCTAC	23	NC_039282.1	+	8868453	8868533	ACCTTGGCTCTAGACTGCTTACTgctaaatgtgcctgaaagtacagTAACAGTCTACAGTCATGGCTACtgacgtctggca	3'	Diff	gp1	64	46.9	8.28818	13.6302	21.7266	14.7922	0	17.9075	middle
oni-miR-212a-5p_1ss10TC	ACCTTGGCTCTAGACTGCTTACT	23	NC_039252.1	+	15996695	15996782	acttcatgACCTTGGCTCTAGACTGCTTACTgcttatggagtccaacagtacagTAACAGTCTACAGTCATGGCTACtgaagtctggc	5'	Diff	gp1	83	46.6	133.741	81.1884	60.7795	92.7215	122.858	91.398	middle
oni-miR-212a-3p_R+2	TAACAGTCTACAGTCATGGCTAC	23	NC_039252.1	+	15996695	15996782	acttcatgACCTTGGCTCTAGACTGCTTACTgcttatggagtccaacagtacagTAACAGTCTACAGTCATGGCTACtgaagtctggc	3'	Diff	gp1	83	46.6	8.28818	13.6302	21.7266	14.7922	0	17.9075	middle
dre-miR-212-5p	ACCTTGGCTCTAGACTGCTTACT	23	NC_039257.1	-	5986974	5987068	ggtcagtgcatcaatACCTTGGCTCTAGACTGCTTACTgctaaatgtgtctgaaagtacagTAACAGTCTACAGTCATGGCTACtgacgtctggc	5'	Yes	gp1	94	46.3	133.741	81.1884	60.7795	92.7215	122.858	91.398	middle
dre-miR-212_R+2	TAACAGTCTACAGTCATGGCTAC	23	NC_039257.1	-	5986974	5987068	ggtcagtgcatcaatACCTTGGCTCTAGACTGCTTACTgctaaatgtgtctgaaagtacagTAACAGTCTACAGTCATGGCTACtgacgtctggc	3'	Diff	gp1	94	46.3	8.28818	13.6302	21.7266	14.7922	0	17.9075	middle
gmo-miR-214-2-5p_1ss10TA	TGCCTGTCTACACTTGCTGTGC	22	NC_039262.1	+	20098406	20098485	ctgtcTGCCTGTCTACACTTGCTGTGCagaacttcctgcacctgtACAGCAGGCACAGACAGGCAGAcagatggcagccc	5'	Diff	gp1	70	57.5	1144.52	1084.34	973.984	857.223	642.276	1036.19	middle
oni-miR-214_1ss22AT	ACAGCAGGCACAGACAGGCAGT	22	NC_039262.1	+	20098406	20098485	ctgtcTGCCTGTCTACACTTGCTGTGCagaacttcctgcacctgtACAGCAGGCACAGACAGGCAGAcagatggcagccc	3'	Diff	gp1	70	57.5	85386.1	56112.9	62809.9	63247.6	70419.3	58857.4	high
dre-mir-214-p5	TGCCTGTCTACACTTGCTGTGC	22	NC_039287.1	-	6932040	6932139	tgactgagagcgttgtctgtcTGCCTGTCTACACTTGCTGTGCagaacttcctgcacctgtACAGCAGGCACAGACAGGCAGacagatggcagcccgcct	5'	New	gp1	85	57	1144.52	1084.34	973.984	857.223	642.276	1036.19	middle
dre-miR-214	ACAGCAGGCACAGACAGGCAG	21	NC_039287.1	-	6932040	6932139	tgactgagagcgttgtctgtcTGCCTGTCTACACTTGCTGTGCagaacttcctgcacctgtACAGCAGGCACAGACAGGCAGacagatggcagcccgcct	3'	Yes	gp1	85	57	33068.9	22344.9	24949.6	26158.7	34462.8	25027.9	high
gmo-miR-214-5p_L+1	TGCCTGTCTACACTTGCTGTGC	22	NW_020523783.1	+	12692	12752	TGCCTGTCTACACTTGCTGTGCagaacttcctgcacctgtACAGCAGGCACAGACAGGCAG	5'	Diff	gp1	60	55.7	1144.52	1084.34	973.984	857.223	642.276	1036.19	middle
gmo-miR-214-3p	ACAGCAGGCACAGACAGGCAG	21	NW_020523783.1	+	12692	12752	TGCCTGTCTACACTTGCTGTGCagaacttcctgcacctgtACAGCAGGCACAGACAGGCAG	3'	Yes	gp1	60	55.7	33068.9	22344.9	24949.6	26158.7	34462.8	25027.9	high
dre-miR-216b	TAATCTCTGCAGGCAACTGTGA	22	NC_039264.1	-	17517719	17517795	actgcctgcgTAATCTCTGCAGGCAACTGTGAtgtgatttcagtctcacattgacctgtaggggttgagtagtctgt	5'	Yes	gp1	67	48.1	146.927	122.671	175.738	414.541	254.728	582.575	middle
dre-miR-216a	TAATCTCAGCTGGCAACTGTGA	22	NC_039289.1	+	8909823	8909910	gctgatttttggcaTAATCTCAGCTGGCAACTGTGAgtagtgtgttacccctctcacaggcgctgctggggttctgtcacacacagca	5'	Yes	gp1	87	52.3	38.427	43.5573	53.6289	84.4235	34.1535	152.795	middle
ccr-miR-217	TACTGCATCAGGAACTGATTGGA	23	NC_039264.1	-	17517171	17517268	gtttgaactggctgatgttggtgaTACTGCATCAGGAACTGATTGGAtgatatcaaggagccatcagttcttgatgcactcccttcagcatctaaaga	5'	Yes	gp1	90	43.9	74.5936	54.2243	63.9422	168.847	104.595	309.079	middle
dre-miR-217_R+1	TACTGCATCAGGAACTGATTGGA	23	NC_039289.1	+	8910118	8910214	tgagaactttctgatgttggtgaTACTGCATCAGGAACTGATTGGAtgatatctaggagccatcagttcttgatgcactcccttcagcatcgaaaga	5'	Diff	gp1	90	43.3	74.5936	54.2243	63.9422	168.847	104.595	309.079	middle
oni-miR-218b_R-2	TTGTGCTTGATCTAACCATG	20	NC_039252.1	+	7765682	7765757	caggacaccaTTGTGCTTGATCTAACCATGcagttccctttctgtccatggttgtgccaagcactttggagacttg	5'	Diff	gp1	76	48.7	16.1054	13.3339	8.2506	30.8471	3.55766	19.361	middle
dre-miR-218a_R+1	TTGTGCTTGATCTAACCATGTGT	23	NC_039268.1	+	4120802	4120889	gcggggttttcctTTGTGCTTGATCTAACCATGTGGttgcagactcggactaatacatggttctgtcaagcaccatggaaggtcttgc	5'	Diff	gp1	88	48.9	336.707	313.197	344.6	222.784	143.492	324.951	middle
dre-miR-218a_R+1	TTGTGCTTGATCTAACCATGTGT	23	NC_039256.1	+	30324110	30324199	ggtgcagctgtctcTTGTGCTTGATCTAACCATGTGCcgccgcctacacaagccTCACATGGTTCCGTCAAGCACcagggaccgctggac	5'	Diff	gp1	89	58.9	336.707	313.197	344.6	222.784	143.492	324.951	middle
ssa-miR-218-3p_L+2R-4	TCACATGGTTCCGTCAAGCAC	21	NC_039256.1	+	30324110	30324199	ggtgcagctgtctcTTGTGCTTGATCTAACCATGTGCcgccgcctacacaagccTCACATGGTTCCGTCAAGCACcagggaccgctggac	3'	Diff	gp1	89	58.9	0	0	9.90073	0	0	4.88386	low
cpo-miR-218-5p_R+1	TTGTGCTTGATCTAACCATGTGT	23	NC_039243.1	+	31954464	31954527	TTGTGCTTGATCTAACCATGTGGttgcagactcggactaaaacatggttctgtcaagcaccatg	5'	Diff	gp1	58	45.3	336.707	313.197	344.6	222.784	143.492	324.951	middle
ipu-miR-219b	GGAGTTGTGGATGGACATCACGC	23	NC_039298.1	+	6410857	6410918	ctgattgtccaaacgcaattcttgtgcttgtgtgaagcaGGAGTTGTGGATGGACATCACGC	3'	Yes	gp1	58	48.4	0	2.22231	0	3.24706	5.69225	2.44193	low
tni-mir-219-2-p3	GGAGTTGTGGATGGACATCACGC	23	NC_039261.1	+	1623959	1624028	gctgattgtccaaacgcaattcttgtgcttgtttgaagcaGGAGTTGTGGATGGACATCACGCtcctgac	3'	New	gp1	63	48.6	0	2.22231	0	3.24706	5.69225	2.44193	low
ssc-miR-221-5p_R-7	ACCTGGCATACAATGTAGA	19	NC_039273.1	-	297806	297908	agactgatgtggttttgaACCTGGCATACAGTGTAGAgatctgtgtttgtcaaattacAGCTACATTGTCTGCTGGGTTTcagagccacttcataacgccgga	5'	Diff	gp1	89	44.7	12.0555	10.9634	6.32546	4.69019	7.11532	13.9539	middle
oni-miR-221_R-1	AGCTACATTGTCTGCTGGGTTT	22	NC_039273.1	-	297806	297908	agactgatgtggttttgaACCTGGCATACAGTGTAGAgatctgtgtttgtcaaattacAGCTACATTGTCTGCTGGGTTTcagagccacttcataacgccgga	3'	Diff	gp1	89	44.7	3551.86	4149.5	4303.79	3827.2	2525.46	4617.22	middle
dre-miR-221-5p_R-4	ACCTGGCATACAATGTAGATTT	22	NC_039276.1	+	9485026	9485119	gtcgtgaACCTGGCATACAATGTAGATTTctgtgtggtactatctacAGCTACATTGTCTGCTGGGTTTcaggccagcagagaaattctgctct	5'	Diff	gp1	74	45.7	119.425	150.524	195.677	114.008	76.8454	146.167	middle
oni-miR-221_R-1	AGCTACATTGTCTGCTGGGTTT	22	NC_039276.1	+	9485026	9485119	gtcgtgaACCTGGCATACAATGTAGATTTctgtgtggtactatctacAGCTACATTGTCTGCTGGGTTTcaggccagcagagaaattctgctct	3'	Diff	gp1	74	45.7	3551.86	4149.5	4303.79	3827.2	2525.46	4617.22	middle
gmo-miR-221-5p_R-1_1ss21AT	ACCTGGCATACAATGTAGATTT	22	NC_039251.1	+	1624110	1624176	tgaACCTGGCATACAATGTAGATTTctgtgtggtacaatctacAGCTACATTGTCTGCTGGGTTTca	5'	Diff	gp1	64	41.8	119.425	150.524	195.677	114.008	76.8454	146.167	middle
gmo-miR-221-3p	AGCTACATTGTCTGCTGGGTTT	22	NC_039251.1	+	1624110	1624176	tgaACCTGGCATACAATGTAGATTTctgtgtggtacaatctacAGCTACATTGTCTGCTGGGTTTca	3'	Yes	gp1	64	41.8	3551.86	4149.5	4303.79	3827.2	2525.46	4617.22	middle
ccr-mir-222-p5_1ss1CT	TGCTCAGTGGTCAGTGTAGGTCC	23	NC_039248.1	-	24311133	24311214	cgtccatccttCGCTCAGTGGTCAGTGTAGGTTCtgtctccgtcagcAGCTACATCTGGCTACTGGGTCTctgatggccgtc	5'	New	gp1	80	57.3	9.04165	47.113	23.1017	30.3059	0	34.187	middle
ccr-miR-222_R+3	AGCTACATCTGGCTACTGGGTCT	23	NC_039248.1	-	24311133	24311214	cgtccatccttCGCTCAGTGGTCAGTGTAGGTTCtgtctccgtcagcAGCTACATCTGGCTACTGGGTCTctgatggccgtc	3'	Diff	gp1	80	57.3	1743.53	2172.53	2221.89	2069.46	971.478	2175.64	middle
dre-miR-222a-5p_R-1	TGCTCAGTAGTCAGTGTAGATC	22	NC_039276.1	+	9484439	9484546	gccgctggcttgttagggtgctcatgaggTGCTCAGTAGTCAGTGTAGATCctgtgttgcaatcagcAGCTACATCTGGCTACTGGGTCTctgatggcattttctgct	5'	Diff	gp1	96	51.9	1244.36	1650.29	1256.15	1117.53	597.687	1904.36	middle
dre-miR-222a-3p_R-1	AGCTACATCTGGCTACTGGGTCT	23	NC_039276.1	+	9484439	9484546	gccgctggcttgttagggtgctcatgaggTGCTCAGTAGTCAGTGTAGATCctgtgttgcaatcagcAGCTACATCTGGCTACTGGGTCTctgatggcattttctgct	3'	Diff	gp1	96	51.9	1743.53	2172.53	2221.89	2069.46	971.478	2175.64	middle
gmo-miR-222-2-5p_R+1_1ss11GT	TGCTCAGTAGTCAGTGTAGATC	22	NC_039251.1	+	1623536	1623606	TGCTCAGTAGTCAGTGTAGATCctgtgttgcaatcagcAGCTACATCTGGCTACTGGGTCTctgatggcat	5'	Diff	gp1	58	49.3	1244.36	1650.29	1256.15	1117.53	597.687	1904.36	middle
oni-miR-222_R-1	AGCTACATCTGGCTACTGGGTCT	23	NC_039251.1	+	1623536	1623606	TGCTCAGTAGTCAGTGTAGATCctgtgttgcaatcagcAGCTACATCTGGCTACTGGGTCTctgatggcat	3'	Diff	gp1	58	49.3	1743.53	2172.53	2221.89	2069.46	971.478	2175.64	middle
ipu-miR-223_L-1R+4	AGTATTTGACAGACTGTGGTTGA	23	NW_020527547.1	+	2535129	2535219	ctgatctagactcttctcttagAGTATTTGACAGACTGTGGTTGAcactcgatttaagggggTGTCAGTTTGTCAAATACCCCAagagagg	5'	Diff	gp1	79	44	443.041	316.457	122.934	245.694	352.92	143.027	middle
dre-miR-223_R+1	TGTCAGTTTGTCAAATACCCCA	22	NW_020527547.1	+	2535129	2535219	ctgatctagactcttctcttagAGTATTTGACAGACTGTGGTTGAcactcgatttaagggggTGTCAGTTTGTCAAATACCCCAagagagg	3'	Diff	gp1	79	44	7842.5	8336.33	3622.84	4077.22	8931.15	2727.98	high
dre-miR-301b-5p_R+1	GCTTTGACGATGTTGCACTACT	22	NC_039294.1	-	4373913	4373993	aaggtctgttGCTTTGACGATGTTGCACTACTgaaccatctactcaagCAGTGCAATAGTATTGTCATTGCattcggcttt	5'	Diff	gp1	81	42	7.91144	8.88924	12.3759	0	8.53838	30.0009	middle
dre-miR-301b-3p_R+1	CAGTGCAATAGTATTGTCATTGC	23	NC_039294.1	-	4373913	4373993	aaggtctgttGCTTTGACGATGTTGCACTACTgaaccatctactcaagCAGTGCAATAGTATTGTCATTGCattcggcttt	3'	Diff	gp1	81	42	0	4.44462	0	5.41176	0	0	low
ccr-mir-301a-p5	GCTCTGACTTCATTGCACTACT	22	NC_039277.1	-	12141781	12141875	acatcaagtgctgttaacaggtGCTCTGACTTTATTGCACTACTgtattggacagctagCAGTGCAATAGTATTGTCAAAGCatctgagagcagc	5'	New	gp1	86	43.2	2.26041	4.44462	2.20016	2.16471	2.84613	5.58155	low
ccr-miR-301a	CAGTGCAATAGTATTGTCAAAGC	23	NC_039277.1	-	12141781	12141875	acatcaagtgctgttaacaggtGCTCTGACTTTATTGCACTACTgtattggacagctagCAGTGCAATAGTATTGTCAAAGCatctgagagcagc	3'	Yes	gp1	86	43.2	115.846	149.339	117.571	99.3059	37.7112	126.457	middle
oni-mir-301a-p5	GCTCTGACTTCATTGCACTACT	22	NC_039252.1	-	14335546	14335605	GCTCTGACTTCATTGCACTACTgtactggacagctagcagtgcaatagtattgtcaaagc	5'	New	gp1	60	45	2.26041	4.44462	2.20016	2.16471	2.84613	5.58155	low
gmo-miR-301a-5p_L+1_1ss11CT	GCTCTGACTTTATTGCACTACT	22	NC_039252.1	-	13888906	13888991	gctgttaacaggtGCTCTGACTTCATTGCACTACTgtactggacagctagCAGTGCAATAGTATTGTCAAAGCatctgagagcagc	5'	Diff	gp1	86	46.5	20.3437	32.0013	27.777	20.5647	19.9229	29.3032	middle
gmo-miR-301a-3p_R+1	CAGTGCAATAGTATTGTCAAAGC	23	NC_039252.1	-	13888906	13888991	gctgttaacaggtGCTCTGACTTCATTGCACTACTgtactggacagctagCAGTGCAATAGTATTGTCAAAGCatctgagagcagc	3'	Diff	gp1	86	46.5	115.846	149.339	117.571	99.3059	37.7112	126.457	middle
abu-miR-301b_1ss20TG	CAGTGCAATAGTATTGTCAGAGC	23	NW_020527037.1	+	12233	12289	tgacgatgttgcactactgtaccatccattctagCAGTGCAATAGTATTGTCATAGC	3'	Diff	gp1	53	42.1	9.60675	16.0006	21.039	14.8823	4.26919	25.2914	middle
dre-miR-301c-5p_R+1_1ss4CT	GCTTTGACGATGTTGCACTACT	22	NC_039252.1	+	7677284	7677366	tgaggtcagctGCTCTGACGATGTTGCACTACTgtaccatccattctagCAGTGCAATAGTATTGTCATAGCatttagcctct	5'	Diff	gp1	81	44.6	7.91144	8.88924	12.3759	0	8.53838	30.0009	middle
oni-miR-301b_1ss20TG	CAGTGCAATAGTATTGTCAGAGC	23	NC_039252.1	+	7677284	7677366	tgaggtcagctGCTCTGACGATGTTGCACTACTgtaccatccattctagCAGTGCAATAGTATTGTCATAGCatttagcctct	3'	Diff	gp1	81	44.6	9.60675	16.0006	21.039	14.8823	4.26919	25.2914	middle
oni-miR-338_R-1	TCCAGCATCAGTGATTTTGTT	21	NC_039279.1	+	12451838	12451898	aacaacatcctgatgctgaatgagtgtgttgagtcaaacTCCAGCATCAGTGATTTTGTTg	3'	Diff	gp1	60	41	205.132	461.129	403.248	526.565	226.623	385.651	middle
ssa-miR-338a-3-5p	AACAATATCCTGGTGCTGCCTGAGT	25	NC_039245.1	+	22592690	22592749	AACAATATCCTGGTGCTGCCTGAGTacatgtcacagacTCCAGCATCAGTGATTTTGTTg	5'	Yes	gp1	59	45	113.586	60.4468	60.6419	145.035	73.2878	67.6764	middle
oni-miR-338_R-1	TCCAGCATCAGTGATTTTGTT	21	NC_039245.1	+	22592690	22592749	AACAATATCCTGGTGCTGCCTGAGTacatgtcacagacTCCAGCATCAGTGATTTTGTTg	3'	Diff	gp1	59	45	205.132	461.129	403.248	526.565	226.623	385.651	middle
dre-miR-338-5p	AACAATATCCTGGTGCTGCCTGAGT	25	NW_020524419.1	+	98761	98845	ggtgtctcctggcAACAATATCCTGGTGCTGCCTGAGTacatgtcacagacTCCAGCATCAGTGATTTTGTTgctgggggaaaac	5'	Yes	gp1	77	50.6	113.586	60.4468	60.6419	145.035	73.2878	67.6764	middle
dre-miR-338-3p_R-2	TCCAGCATCAGTGATTTTGTT	21	NW_020524419.1	+	98761	98845	ggtgtctcctggcAACAATATCCTGGTGCTGCCTGAGTacatgtcacagacTCCAGCATCAGTGATTTTGTTgctgggggaaaac	3'	Diff	gp1	77	50.6	205.132	461.129	403.248	526.565	226.623	385.651	middle
dre-mir-338-1-p5	AACAATCTCCTGATGCTGCCTGA	23	NC_039254.1	-	6867399	6867483	ggtttctccctgcAACAATCTCCTGATGCTGCCTGAgtgtttttactccacTCCAGCATCAGTGATTTTGTTgccgggggtcacc	5'	New	gp1	85	51.8	209.088	192.896	193.064	334.447	295.997	186.982	middle
dre-miR-338-3p_R-2	TCCAGCATCAGTGATTTTGTT	21	NC_039254.1	-	6867399	6867483	ggtttctccctgcAACAATCTCCTGATGCTGCCTGAgtgtttttactccacTCCAGCATCAGTGATTTTGTTgccgggggtcacc	3'	Diff	gp1	85	51.8	205.132	461.129	403.248	526.565	226.623	385.651	middle
ssa-miR-338a-5p_R-4_2ss6TC19CA	AACAACATCCTGATGCTGAAT	21	NC_039254.1	-	9797197	9797263	tgggAACAATATCCTGATGCTGAATgagtgtgttttgaaaacTCCAGCATCAGTGATTTTGTTgcca	5'	Diff	gp1	65	40.3	124.323	118.227	94.0569	386.4	163.652	209.308	middle
gmo-miR-338-3p_R-1	TCCAGCATCAGTGATTTTGTT	21	NC_039254.1	-	9797197	9797263	tgggAACAATATCCTGATGCTGAATgagtgtgttttgaaaacTCCAGCATCAGTGATTTTGTTgcca	3'	Diff	gp1	65	40.3	205.132	461.129	403.248	526.565	226.623	385.651	middle
tni-miR-338_R-1	TCCAGCATCAGTGATTTTGTT	21	NC_039279.1	-	6204887	6204963	ttctccctgcaacaatctcctgatgctgcctgagtgtttttactccacTCCAGCATCAGTGATTTTGTTgccggggg	3'	Diff	gp1	75	50.6	205.132	461.129	403.248	526.565	226.623	385.651	middle
ccr-mir-363-p5_1ss11CT	TGGATGACCCTGCAATTTTAAT	22	NC_039281.1	-	12422784	12422894	aatgcaaatatttgtcttgctgttttcgggTGGATGACCCTGCAATTTTAATagtggcaaaaatctccaataaaAATTGCACGGTATCCATCTGTAatccgctagattcca	5'	New	gp1	94	37.8	18.0833	6.22247	0	11.9059	14.2306	9.76772	middle
dre-miR-363-3p	AATTGCACGGTATCCATCTGTA	22	NC_039281.1	-	12422784	12422894	aatgcaaatatttgtcttgctgttttcgggTGGATGACCCTGCAATTTTAATagtggcaaaaatctccaataaaAATTGCACGGTATCCATCTGTAatccgctagattcca	3'	Yes	gp1	94	37.8	386.53	466.685	439.757	306.306	187.844	359.313	middle
ipu-miR-365_R+3	AGGGACTTTTAGGGGCAGCTGTG	23	NC_039248.1	+	15481368	15481463	aagtcagcaagaaaagtgAGGGACTTTTAGGGGCAGCTGTGttatactgacccagtcaTAATGCCCCTAAAAATCCTTATtgctcttgcagtgctc	5'	Diff	gp1	94	44.8	93.8071	80.8921	68.48	43.2941	233.382	84.421	middle
dre-miR-365	TAATGCCCCTAAAAATCCTTAT	22	NC_039248.1	+	15481368	15481463	aagtcagcaagaaaagtgAGGGACTTTTAGGGGCAGCTGTGttatactgacccagtcaTAATGCCCCTAAAAATCCTTATtgctcttgcagtgctc	3'	Yes	gp1	94	44.8	1952.43	2887	2499.56	2417.16	2508.22	2144.47	middle
gmo-miR-365-5p	AGGGACTTTTAGGGGCAGCTGTG	23	NC_039245.1	-	10402982	10403079	aggcagcaagaaaaatgAGGGACTTTTAGGGGCAGCTGTGttttattaacccagtcaTAATGCCCCTAAAAATCCTTATtgctcttgcaattttcagc	5'	Yes	gp1	83	40.8	93.8071	80.8921	68.48	43.2941	233.382	84.421	middle
oni-miR-365	TAATGCCCCTAAAAATCCTTAT	22	NC_039245.1	-	10402982	10403079	aggcagcaagaaaaatgAGGGACTTTTAGGGGCAGCTGTGttttattaacccagtcaTAATGCCCCTAAAAATCCTTATtgctcttgcaattttcagc	3'	Yes	gp1	83	40.8	1952.43	2887	2499.56	2417.16	2508.22	2144.47	middle
cpo-miR-365-3p	TAATGCCCCTAAAAATCCTTAT	22	NC_039245.1	-	19776203	19776264	aggggcttttgggggcacttgtgtttcagttttaccatcaTAATGCCCCTAAAAATCCTTAT	3'	Yes	gp1	60	41.9	1952.43	2887	2499.56	2417.16	2508.22	2144.47	middle
ssa-miR-365-2-5p	AGGGGCTTTTGGGGGCACTTGTG	23	NW_020523854.1	-	779625	779713	ccgcagggagaatgAGGGGCTTTTGGGGGCACTTGTGtttcagtttcaccatcaTAATGCCCCTAAAAATCCTTATtgctcttgcactg	5'	Yes	gp1	83	48.3	39.5572	10.6671	24.7518	23.8118	105.307	20.2331	middle
dre-miR-365	TAATGCCCCTAAAAATCCTTAT	22	NW_020523854.1	-	779625	779713	ccgcagggagaatgAGGGGCTTTTGGGGGCACTTGTGtttcagtttcaccatcaTAATGCCCCTAAAAATCCTTATtgctcttgcactg	3'	Yes	gp1	83	48.3	1952.43	2887	2499.56	2417.16	2508.22	2144.47	middle
rno-miR-365-3p	TAATGCCCCTAAAAATCCTTAT	22	NC_039273.1	-	17180074	17180164	gacagcaagaaaagtgagggacttttaggggcagctgtgttatactgacccagtcaTAATGCCCCTAAAAATCCTTATtgctcttgcaatg	3'	Yes	gp1	83	44	1952.43	2887	2499.56	2417.16	2508.22	2144.47	middle
ssa-miR-375-5p_R+1	ACGTTGAGCCACACGCACAATAC	23	NC_039248.1	-	7654754	7654833	tgcatttgctttACGTTGAGCCACACGCACAATACatgtggattcagtTTTGTTCGTTCGGCTCGCGTTAagcaagtgca	5'	Diff	gp1	78	46.2	6.78124	9.77816	14.8511	3.78823	17.7883	10.8143	middle
dre-miR-375	TTTGTTCGTTCGGCTCGCGTTA	22	NC_039248.1	-	7654754	7654833	tgcatttgctttACGTTGAGCCACACGCACAATACatgtggattcagtTTTGTTCGTTCGGCTCGCGTTAagcaagtgca	3'	Yes	gp1	78	46.2	396.326	1152.64	699.651	415.623	2560.09	1025.84	middle
dre-miR-375	TTTGTTCGTTCGGCTCGCGTTA	22	NC_039251.1	+	22192885	22192967	tgtacttgtctcacgttgagccacgcgcacaatgcctgcagttgaaaaggtTTTGTTCGTTCGGCTCGCGTTAcgcagatgca	3'	Yes	gp1	81	51.8	396.326	1152.64	699.651	415.623	2560.09	1025.84	middle
gmo-miR-375-5p_R+1_1ss11CA	ACGTTGAGCCACACGCACAATAC	23	NC_039276.1	-	24021304	24021404	tgtgtgttttctgtacttgtcttACGTTGAGCCACACGCACAATACctgcagatgaaaaggtTTTGTTCGTTCGGCTCGCGTTAcgcagatgcagacacgc	5'	Diff	gp1	100	48.5	6.78124	9.77816	14.8511	3.78823	17.7883	10.8143	middle
oni-miR-375	TTTGTTCGTTCGGCTCGCGTTA	22	NC_039276.1	-	24021304	24021404	tgtgtgttttctgtacttgtcttACGTTGAGCCACACGCACAATACctgcagatgaaaaggtTTTGTTCGTTCGGCTCGCGTTAcgcagatgcagacacgc	3'	Yes	gp1	100	48.5	396.326	1152.64	699.651	415.623	2560.09	1025.84	middle
dre-mir-429b-p5	GTCTTACCAGGCAAGTTTAGA	21	NC_039273.1	-	7821320	7821422	actgcagtaaaatccactgatttgtGTCTTACCAGGCAAGTTTAGAttttgatactctgtcTAATACTGCCTGGTAATGCCATcaatcacaaggaatttgatc	5'	New	gp1	93	37.9	5.65103	0	6.60048	0	0	9.07003	low
dre-miR-429b	TAATACTGCCTGGTAATGCCAT	22	NC_039273.1	-	7821320	7821422	actgcagtaaaatccactgatttgtGTCTTACCAGGCAAGTTTAGAttttgatactctgtcTAATACTGCCTGGTAATGCCATcaatcacaaggaatttgatc	3'	Yes	gp1	93	37.9	18.9309	30.9642	73.6366	38.9647	38.7785	75.5836	middle
oni-miR-429b	TAATACTGTCTGGTAATGCCGT	22	NW_020523286.1	+	1786516	1786601	cctgttgatgggcgtcttaccagacatggttagatctaataacttgtgtcTAATACTGTCTGGTAATGCCGTccgttacatgctaa	3'	Yes	gp1	78	43	261.643	526.984	768.956	365.835	447.553	1043.29	middle
gmo-miR-429-3p	TAATACTGTCTGGTAATGCCGT	22	NC_039269.1	+	14474345	14474423	gcctgtttatgggcgtcttaccagacacggttagatctaataatacgtgtcTAATACTGTCTGGTAATGCCGTccatta	3'	Yes	gp1	69	43	261.643	526.984	768.956	365.835	447.553	1043.29	middle
dre-miR-430b-5p_L-2R+1	ACTCTAACTTTAGCATCTTTCT	22	NC_039277.1	-	568794	568863	ACTCTAACTTTAGCATCTTTCTtttgaaccaaagcagAAAGTGCTATCAAGTTGGGGTAaatgtttgctg	5'	Diff	gp1	58	37.1	5.65103	0	11.5508	5.41176	0	4.88386	middle
dre-miR-430b-3p_R-1	AAAGTGCTATCAAGTTGGGGTA	22	NC_039277.1	-	568794	568863	ACTCTAACTTTAGCATCTTTCTtttgaaccaaagcagAAAGTGCTATCAAGTTGGGGTAaatgtttgctg	3'	Diff	gp1	58	37.1	16.9531	0	108.083	0	0	101.863	middle
dre-miR-430c-3p	TAAGTGCTTCTCTTTGGGGTAG	22	NW_020524403.1	-	10091	10157	attaagattacttcaaatgggagcattgattggtcctatgttcaTAAGTGCTTCTCTTTGGGGTAGt	3'	Yes	gp1	61	37.3	16.9531	14.2228	37.1277	25.9765	28.4613	36.9778	middle
ccr-mir-430-p5_1ss8CT	ACCCTCATAATGGCACTGACT	21	NW_020524403.1	-	14767	14835	ctatcggtACCCTCATAATGGCACTGACTtgtctgttgtaataggTAAGTGCTATTTGTTGGGGTAGtt	5'	New	gp1	59	42	7.91144	8.00031	8.2506	0	11.3845	0	middle
ccr-miR-430_1ss9AC	TAAGTGCTCTTTGTTGGGGTAG	22	NW_020524403.1	-	14767	14835	ctatcggtACCCTCATAATGGCACTGACTtgtctgttgtaataggTAAGTGCTATTTGTTGGGGTAGtt	3'	Diff	gp1	59	42	17.2356	26.001	13.4072	8.92941	4.98072	10.9887	middle
dre-miR-430a-3p_1ss9AC	TAAGTGCTCTTTGTTGGGGTAG	22	NW_020526748.1	+	651	728	ctatcggtaccctcataatggcactgacttttctgttgtaataggTAAGTGCTATTTGTTGGGGTAGtttcaagtgac	3'	Diff	gp1	59	41	17.2356	26.001	13.4072	8.92941	4.98072	10.9887	middle
dre-miR-430a-3p_1ss9AC	TAAGTGCTCTTTGTTGGGGTAG	22	NW_020524403.1	-	10241	10322	gtcactatcggtaccctcataatggcactgacttgtctgttgtaataggTAAGTGCTATTTGTTGGGGTAGtttcaagtgac	3'	Diff	gp1	82	42.7	17.2356	26.001	13.4072	8.92941	4.98072	10.9887	middle
dre-miR-430a-3p_1ss9AC	TAAGTGCTCTTTGTTGGGGTAG	22	NW_020526748.1	+	2919	3000	gtcactatcggtaccctcataatggcactgacttgtctgttgtaatgggTAAGTGCTATTTGTTGGGGTAGtttcaagtgac	3'	Diff	gp1	82	43.9	17.2356	26.001	13.4072	8.92941	4.98072	10.9887	middle
dre-miR-451_R-1	AAACCGTTACCATTACTGAGT	21	NC_039272.1	-	10536916	10536972	ggcggtgAAACCGTTACCATTACTGAGTTTAGTAATGGTAAGGGTTCTgctgccttt	5'	Diff	gp1	54	45.6	30544.9	19771.4	11681.2	57440.5	47558.8	22885.1	high
dre-mir-451-p3	TTTAGTAATGGTAAGGGTTCT	21	NC_039272.1	-	10536916	10536972	ggcggtgAAACCGTTACCATTACTGAGTTTAGTAATGGTAAGGGTTCTgctgccttt	3'	New	gp1	54	45.6	453.213	143.117	17.3263	1146.21	344.381	32.0939	middle
ssa-miR-454-5p_L-1R+1	CCCTATCAATATTGCCTCTGCT	22	NC_039294.1	-	4370507	4370576	agaCCCTATCAATATTGCCTCTGCTtttttcactgtttatggagTAGTGCAATATTGCTTATAGGGTctt	5'	Diff	gp1	69	37.1	3.95572	6.66693	6.18795	0	0	7.32579	low
ssa-miR-454-3p_R-2	TAGTGCAATATTGCTTATAGGGT	23	NC_039294.1	-	4370507	4370576	agaCCCTATCAATATTGCCTCTGCTtttttcactgtttatggagTAGTGCAATATTGCTTATAGGGTctt	3'	Diff	gp1	69	37.1	364.491	473.352	570.117	484.894	267.536	594.087	middle
dre-mir-454b-p5	CCCTATCAATATTGCCTCTGCT	22	NC_039247.1	-	5249142	5249254	gataaatgcatcttgcaggcaagaCCCTATCAATATTGCCTCTGCTtttttcacagtttatggagTAGTGCAATATTGCTTATAGGGTcttgactttaagggtaatctgcaat	5'	New	gp1	105	38.1	3.95572	6.66693	6.18795	0	0	7.32579	low
oni-miR-454b_R-2	TAGTGCAATATTGCTTATAGGGT	23	NC_039247.1	-	5249142	5249254	gataaatgcatcttgcaggcaagaCCCTATCAATATTGCCTCTGCTtttttcacagtttatggagTAGTGCAATATTGCTTATAGGGTcttgactttaagggtaatctgcaat	3'	Diff	gp1	105	38.1	364.491	473.352	570.117	484.894	267.536	594.087	middle
ccr-mir-454a-p5	ACCCTATCAGTATTGCCTCTGC	22	NC_039252.1	-	13888732	13888800	gggACCCTATCAGTATTGCCTCTGCtgtccactgtgttcagagTAGTGCAATATTGCTAATAGGGTttc	5'	New	gp1	69	46.4	0	0	4.95036	0	0	5.58155	low
ccr-miR-454a_R+2	TAGTGCAATATTGCTAATAGGGA	23	NC_039252.1	-	13888732	13888800	gggACCCTATCAGTATTGCCTCTGCtgtccactgtgttcagagTAGTGCAATATTGCTAATAGGGTttc	3'	Diff	gp1	69	46.4	198.916	176.896	201.315	206.729	96.7683	185.587	middle
dre-miR-455-2-5p_L-1R+1	TATGTGCCCTTGGACTACATTG	22	NC_039263.1	-	22599775	22599880	atcgtttgttccctgaagtgagcgTATGTGCCCTTGGACTACATTGtggaggccagcaccaTGCAGTCCATGGGCATATACACttacttcatggcctgcatcaaca	5'	Diff	gp1	102	50	3377.62	1864.52	2103.08	7946.09	1569.64	5638.42	high
dre-miR-455-3p_L-1	TGCAGTCCATGGGCATATACAC	22	NC_039263.1	-	22599775	22599880	atcgtttgttccctgaagtgagcgTATGTGCCCTTGGACTACATTGtggaggccagcaccaTGCAGTCCATGGGCATATACACttacttcatggcctgcatcaaca	3'	Diff	gp1	102	50	1205.36	567.133	1180.25	3645.9	584.879	2554.96	middle
oni-miR-455	TATGTGCCCTTGGACTACATCG	22	NC_039247.1	+	19221921	19222028	atgccagtgtgatccctggtgtgagggTATGTGCCCTTGGACTACATCGtggaagccagcaccaTGCAGTCCATGGGCATATACACttgcctcaaggcctcgatcttc	5'	Yes	gp1	95	54.6	3257.82	1777.4	2635.24	4559.41	2380.79	4469.08	middle
gmo-miR-455-3p_L-1R+1	TGCAGTCCATGGGCATATACAC	22	NC_039247.1	+	19221921	19222028	atgccagtgtgatccctggtgtgagggTATGTGCCCTTGGACTACATCGtggaagccagcaccaTGCAGTCCATGGGCATATACACttgcctcaaggcctcgatcttc	3'	Diff	gp1	95	54.6	1205.36	567.133	1180.25	3645.9	584.879	2554.96	middle
ipu-mir-456-p5	GCAGGCATCTTTCCAGTCTAC	21	NC_039256.1	-	13228570	13228631	GCAGGCATCTTTCCAGTCTACatgtggatccaggagtctgCAGGCTGGTTAGATGGTTGTCA	5'	New	gp1	60	51.6	0	2.22231	0	0	0	0	low
ipu-miR-456	CAGGCTGGTTAGATGGTTGTCA	22	NC_039256.1	-	13228570	13228631	GCAGGCATCTTTCCAGTCTACatgtggatccaggagtctgCAGGCTGGTTAGATGGTTGTCA	3'	Yes	gp1	60	51.6	1083.3	872.923	628.696	849.106	1701.27	928.631	middle
dre-mir-456-p5	GCAGGCATCTTTCCAGTCTAC	21	NC_039259.1	-	8372158	8372242	gctggttgtgtgtGCAGGCATCTTTCCAGTCTACatgtggatccaggagtctgCAGGCTGGTTAGATGGTTGTCAcgtacccagc	5'	New	gp1	85	54.1	0	2.22231	0	0	0	0	low
oni-miR-456	CAGGCTGGTTAGATGGTTGTCA	22	NC_039259.1	-	8372158	8372242	gctggttgtgtgtGCAGGCATCTTTCCAGTCTACatgtggatccaggagtctgCAGGCTGGTTAGATGGTTGTCAcgtacccagc	3'	Yes	gp1	85	54.1	1083.3	872.923	628.696	849.106	1701.27	928.631	middle
dre-miR-457b-5p_R-1_1ss1AT	TAGCAGCACATAAATACTGGA	21	NC_039256.1	+	20607826	20607903	gaatgtactaTAGCAGCACATAAATACTGGAggtgaatgtggtgttaTCCAGTATTGCTGTTCTGCTGTagtaagacc	5'	Diff	gp1	68	41	3274.21	3446.36	2310.99	2135.48	1542.6	2416.12	middle
dre-miR-457b-3p	TCCAGTATTGCTGTTCTGCTGT	22	NC_039256.1	+	20607826	20607903	gaatgtactaTAGCAGCACATAAATACTGGAggtgaatgtggtgttaTCCAGTATTGCTGTTCTGCTGTagtaagacc	3'	Yes	gp1	68	41	63.2915	56.8911	17.3263	47.6235	9.96144	32.0939	middle
dre-miR-457a_1ss1AC	CAGCAGCACATCAATATTGGCA	22	NC_039249.1	-	9224131	9224213	tgcctgacagTAGCAGCACATCAATATTGGCAgctgccctctccctgggttgCCAGTATGGTTTGTGCTGCTCCCgtcagaca	5'	Diff	gp1	77	55.4	4614.63	5089.09	3777.95	4901.98	3130.74	4129.65	high
dre-mir-457a-p3	CCAGTATGGTTTGTGCTGCTCCC	23	NC_039249.1	-	9224131	9224213	tgcctgacagTAGCAGCACATCAATATTGGCAgctgccctctccctgggttgCCAGTATGGTTTGTGCTGCTCCCgtcagaca	3'	New	gp1	77	55.4	40.6874	26.6677	21.4516	31.3882	18.4998	35.5824	middle
dre-miR-458-5p_R-1	AGCGCCATTTACAGAGCTATA	21	NC_039281.1	+	8648452	8648529	gtgcagatagcAGCGCCATTTACAGAGCTATAagcatcatggttgtcATAGCTCTTTGAATGGTACTGCcatatgcac	5'	Diff	gp1	78	44.9	121.497	188.007	170.375	34.0941	53.3649	91.7468	middle
dre-miR-458-3p	ATAGCTCTTTGAATGGTACTGC	22	NC_039281.1	+	8648452	8648529	gtgcagatagcAGCGCCATTTACAGAGCTATAagcatcatggttgtcATAGCTCTTTGAATGGTACTGCcatatgcac	3'	Yes	gp1	78	44.9	4328.69	2740.55	3183.08	1225.22	3228.22	2327.16	middle
oha-miR-458-5p_1ss11TC	AGCGCCATTTCCAGAGCTATA	21	NC_039256.1	+	29976524	29976607	gtggtgcagatagcAGCGCCATTTCCAGAGCTATAagcatcatgttgtcATAGCTCTTTGAATGGTACTGCcatatgcactgaa	5'	Diff	gp1	79	45.2	12.9974	12.8894	11.1383	7.03529	4.98072	7.32579	middle
aca-miR-458	ATAGCTCTTTGAATGGTACTGC	22	NC_039256.1	+	29976524	29976607	gtggtgcagatagcAGCGCCATTTCCAGAGCTATAagcatcatgttgtcATAGCTCTTTGAATGGTACTGCcatatgcactgaa	3'	Yes	gp1	79	45.2	4328.69	2740.55	3183.08	1225.22	3228.22	2327.16	middle
ccr-miR-460-5p	CCTGCATTGTACACACTGTGCG	22	NC_039244.1	-	29745572	29745654	actccacggctCCTGCATTGTACACACTGTGCGgaaaagttgtacatgCACAGCGCATACAATGTGGATGctgtgcagctaag	5'	Yes	gp1	77	50.6	77.4191	118.227	108.083	192.659	46.2496	196.401	middle
ccr-miR-460-3p	CACAGCGCATACAATGTGGATG	22	NC_039244.1	-	29745572	29745654	actccacggctCCTGCATTGTACACACTGTGCGgaaaagttgtacatgCACAGCGCATACAATGTGGATGctgtgcagctaag	3'	Yes	gp1	77	50.6	16.388	20.8897	42.4906	48.1647	4.98072	55.1179	middle
dre-miR-460-5p	CCTGCATTGTACACACTGTGCG	22	NC_039269.1	+	28404065	28404141	ctccacggctCCTGCATTGTACACACTGTGCGgaaaagttggacatgCACAGCGCATACAATGTGGATGctgtggag	5'	Yes	gp1	77	53.2	77.4191	118.227	108.083	192.659	46.2496	196.401	middle
dre-miR-460-3p	CACAGCGCATACAATGTGGATG	22	NC_039269.1	+	28404065	28404141	ctccacggctCCTGCATTGTACACACTGTGCGgaaaagttggacatgCACAGCGCATACAATGTGGATGctgtggag	3'	Yes	gp1	77	53.2	16.388	20.8897	42.4906	48.1647	4.98072	55.1179	middle
ipu-miR-462	TAACGGAACCCATAATGCAGCTG	23	NW_020527982.1	+	787191	787250	TAACGGAACCCATAATGCAGCTGtttgcttgattgacagctggctatggattccgtgccc	5'	Yes	gp1	54	50	5722.23	4556.18	3795.69	4266.09	5348.58	4092.68	high
dre-miR-462_R+1	TAACGGAACCCATAATGCAGCTG	23	NC_039250.1	-	10912845	10912932	tggatggTAACGGAACCCATAATGCAGCTGtttggttgactgacagctggctatggattctgtgtccttcctttcttgcaggagctca	5'	Diff	gp1	70	48.9	5722.23	4556.18	3795.69	4266.09	5348.58	4092.68	high
ssa-miR-489-5p	TGGTCGTATGTATGACGTCATT	22	NC_039261.1	+	9015273	9015372	actgacttgggtggtggcctggTGGTCGTATGTATGACGTCATTtacttcaaagtttggagTGACATCATATGTACGGCTGCTaaactgctacatgggac	5'	Yes	gp1	92	47	805.837	776.919	804.434	338.776	678.801	430.477	middle
oni-miR-489	TGACATCATATGTACGGCTGCT	22	NC_039261.1	+	9015273	9015372	actgacttgggtggtggcctggTGGTCGTATGTATGACGTCATTtacttcaaagtttggagTGACATCATATGTACGGCTGCTaaactgctacatgggac	3'	Yes	gp1	92	47	994.016	1331.61	1085.78	627.765	821.819	550.481	middle
gmo-miR-489-3p	TGACATCATATGTACGGCTGCT	22	NC_039286.1	-	1143783	1143843	tggtcgtatgtatgacgtcatttgcttcaaagtttggagTGACATCATATGTACGGCTGCT	3'	Yes	gp1	57	42.6	994.016	1331.61	1085.78	627.765	821.819	550.481	middle
dre-miR-499-5p_R-1	TTAAGACTTGCAGTGATGTTT	21	NW_020528251.1	-	106481	106568	actgagagggaggcagTTAAGACTTGCAGTGATGTTTagagaaatgacacatgAACATCACTTTAAGTCTGTGCtggctcctgttctg	5'	Diff	gp1	83	44.3	12605.4	38333.5	16639.1	24778.3	4109.33	8750.13	high
dre-miR-499-3p_R-1	AACATCACTTTAAGTCTGTGC	21	NW_020528251.1	-	106481	106568	actgagagggaggcagTTAAGACTTGCAGTGATGTTTagagaaatgacacatgAACATCACTTTAAGTCTGTGCtggctcctgttctg	3'	Diff	gp1	83	44.3	9.79512	61.1876	27.9145	43.8353	0	14.6516	middle
oni-miR-499_R-1	TTAAGACTTGCAGTGATGTTT	21	NC_039253.1	+	15470507	15470566	TTAAGACTTGCAGTGATGTTTagagaaatgacacatgAACATCACTTTAAGTCTGTGCtg	5'	Diff	gp1	51	36.7	12605.4	38333.5	16639.1	24778.3	4109.33	8750.13	high
gmo-miR-499-3p	AACATCACTTTAAGTCTGTGC	21	NC_039253.1	+	15470507	15470566	TTAAGACTTGCAGTGATGTTTagagaaatgacacatgAACATCACTTTAAGTCTGTGCtg	3'	Yes	gp1	51	36.7	9.79512	61.1876	27.9145	43.8353	0	14.6516	middle
ssa-miR-499b-5p_R-1	TTAAGACTTGCAGTGATGTTT	21	NW_020523328.1	+	320386	320445	TTAAGACTTGCAGTGATGTTTaggtaatctgacccatgAACATCACTTTAAGTCTGTGCt	5'	Diff	gp1	52	38.3	12605.4	38333.5	16639.1	24778.3	4109.33	8750.13	high
ssa-miR-499b-3p_R-1	AACATCACTTTAAGTCTGTGC	21	NW_020523328.1	+	320386	320445	TTAAGACTTGCAGTGATGTTTaggtaatctgacccatgAACATCACTTTAAGTCTGTGCt	3'	Diff	gp1	52	38.3	9.79512	61.1876	27.9145	43.8353	0	14.6516	middle
ssa-miR-551-3p_R+1	GCGACCCATCCTTGGTTTCTGT	22	NC_039257.1	-	9044882	9044963	ctgtgttgccttagaaaccaagtgtgggtgtggcctggatctttgttatgGCGACCCATCCTTGGTTTCTGAggctttacag	3'	Diff	gp1	82	50	33.9062	24.0009	8.2506	59.5294	55.4995	14.6516	middle
gmo-miR-722-5p_R+1	TTTGAAACGTTTTAGCCAAAA	21	NC_039245.1	+	29734512	29734605	actggaacagaatggaaTTTGAAACGTTTTAGCCAAAAatgtttccatggtaaaggtgttTTTTGCAGAAACGTTTCAGATTtcgttctgttct	5'	Diff	gp1	91	35.1	11.3021	32.0013	25.5769	5.41176	0	18.1401	middle
oni-miR-722	TTTTGCAGAAACGTTTCAGATT	22	NC_039245.1	+	29734512	29734605	actggaacagaatggaaTTTGAAACGTTTTAGCCAAAAatgtttccatggtaaaggtgttTTTTGCAGAAACGTTTCAGATTtcgttctgttct	3'	Yes	gp1	91	35.1	107.37	274.677	183.576	140.165	91.0761	171.284	middle
dre-mir-722-p5	TTTGAAACGTTTTGGCCAAAA	21	NW_020526061.1	+	222363	222453	ggaacagaatggaaTTTGAAACGTTTTAGCCAAAAatgttcccatggtaaaggtgttTTTTGCAGAAACGTTTCAGATTtcgttccgttct	5'	New	gp1	91	37.4	0	0	0	9.74117	0	11.8608	middle
dre-miR-722_L-2	TTTTGCAGAAACGTTTCAGATT	22	NW_020526061.1	+	222363	222453	ggaacagaatggaaTTTGAAACGTTTTAGCCAAAAatgttcccatggtaaaggtgttTTTTGCAGAAACGTTTCAGATTtcgttccgttct	3'	Diff	gp1	91	37.4	107.37	274.677	183.576	140.165	91.0761	171.284	middle
oni-miR-724	TTAAAGGGAATTTGCGACTGTT	22	NW_020523372.1	-	1198901	1198985	cagcagactggatTTAAAGGGAATTTGCGACTGTTactcagatttttagaacagccacaccttccttttaagatcttgcctgctg	5'	Yes	gp1	85	42.4	15.8229	37.3348	18.9764	20.0235	9.24991	35.5824	middle
ccr-miR-724_L-1R+1	TAAAGGGAATTTGCGACTGTTT	22	NC_039250.1	-	21806548	21806633	cagcagactggattTAAAGGGAATTTGCGACTGTTTagtcacattattaaaacagccacaccttccttttaagatcttgcctgctg	5'	Diff	gp1	86	40.7	41.8176	98.6705	61.8795	75.2235	34.8651	126.283	middle
ccr-mir-725-p5	TGCTAGGAATCGTGGCTGAGAT	22	NC_039289.1	+	7281354	7281434	cctgcagtgcacacTGCTAGGAATCGTGGCTGAGATgaaccgcaggatTTCAGTCATTGTTTCTAGTATTgtgcgctgcag	5'	New	gp1	80	50.6	181.963	310.234	344.05	136.376	456.803	470.246	middle
ccr-miR-725_1ss21GT	TTCAGTCATTGTTTCTAGTATT	22	NC_039289.1	+	7281354	7281434	cctgcagtgcacacTGCTAGGAATCGTGGCTGAGATgaaccgcaggatTTCAGTCATTGTTTCTAGTATTgtgcgctgcag	3'	Diff	gp1	80	50.6	463.384	645.803	832.898	332.823	604.09	1283.06	middle
dre-miR-725-3p_1ss21GT	TTCAGTCATTGTTTCTAGTATT	22	NC_039264.1	-	18948214	18948292	ctgcagtgcacattgctgggaatcgtggctgagatgagcagcagatTTCAGTCATTGTTTCTAGTAGTgggcgctgcag	3'	Diff	gp1	79	51.9	463.384	645.803	832.898	332.823	604.09	1283.06	middle
dre-miR-727-5p	TCAGTCTTCAATTCCTCCCAGC	22	NC_039291.1	-	10495778	10495870	acctgtatgtcatttTCAGTCTTCAATTCCTCCCAGCccgtaaccatggaaactgtgaGTTGAGGCGAGTTGAAGACTTAaagtgctgtacag	5'	Yes	gp1	91	45.2	304.025	388.015	329.612	541.718	348.651	332.103	middle
dre-miR-727-3p	GTTGAGGCGAGTTGAAGACTTA	22	NC_039291.1	-	10495778	10495870	acctgtatgtcatttTCAGTCTTCAATTCCTCCCAGCccgtaaccatggaaactgtgaGTTGAGGCGAGTTGAAGACTTAaagtgctgtacag	3'	Yes	gp1	91	45.2	120.367	47.113	57.7542	192.659	145.152	118.957	middle
oni-miR-727a	TCAGTCTTCAATTCCTCCCAGC	22	NC_039269.1	+	23345529	23345625	cctgtatgtcatttTCAGTCTTCAATTCCTCCCAGCccgtaactatggaaactgtgagTTGAGGCGAGTTGAAGACTAAAaatgctgtacagattca	5'	Yes	gp1	91	42.3	304.025	388.015	329.612	541.718	348.651	332.103	middle
ssa-miR-727-3p_L-1R+3	TTGAGGCGAGTTGAAGACTAAA	22	NC_039269.1	+	23345529	23345625	cctgtatgtcatttTCAGTCTTCAATTCCTCCCAGCccgtaactatggaaactgtgagTTGAGGCGAGTTGAAGACTAAAaatgctgtacagattca	3'	Diff	gp1	91	42.3	154.273	206.23	157.587	228.376	266.113	198.494	middle
oni-mir-728a-p5	AAATGTAGTAGACTATAAGTAT	22	NW_020526433.1	-	18383	18465	catcttctgaggAAATGTAGTAGACTATAAGTATacagtgaacatggacgtATACTAAGTATACTACGTTTTCtcaaggggtg	5'	New	gp1	83	37.3	7.91144	0	4.95036	18.4	8.53838	16.7447	middle
oni-miR-728a_2ss11TC21AT	ATACTAAGTACACTACGTTTTC	22	NW_020526433.1	-	18383	18465	catcttctgaggAAATGTAGTAGACTATAAGTATacagtgaacatggacgtATACTAAGTATACTACGTTTTCtcaaggggtg	3'	Diff	gp1	83	37.3	13.5625	54.2243	23.1017	36.8	12.8076	38.3732	middle
dre-miR-730_R-1	TCCTCATTGTGCATGCTGTGTG	22	NC_039274.1	-	31467499	31467583	agggttctctggtcTCCTCATTGTGCATGCTGTGTGtcttcagtctggtcctCACAGCGCCTGCAATGTGGAGGccaggggactc	5'	Diff	gp1	84	57.6	16.388	42.6683	36.3027	39.5059	0	26.8612	middle
dre-mir-730-p3	CACAGCGCCTGCAATGTGGAGG	22	NC_039274.1	-	31467499	31467583	agggttctctggtcTCCTCATTGTGCATGCTGTGTGtcttcagtctggtcctCACAGCGCCTGCAATGTGGAGGccaggggactc	3'	New	gp1	84	57.6	0	5.33354	0	6.49412	0	11.1631	middle
ipu-miR-730	TCCTCATTGTGCATGCTGTGTG	22	NC_039249.1	-	7816203	7816248	cgtccaatttggggttctctggtcTCCTCATTGTGCATGCTGTGTG	3'	Yes	gp1	35	52.2	16.388	42.6683	36.3027	39.5059	0	26.8612	middle
dre-miR-731_R-1	AATGACACGTTTTCTCCCGGATC	23	NC_039250.1	+	20764022	20764111	tgatgttgctctggAATGACACGTTTTCTCCCGGATCgcaagaaatatgtttcgcCACCGGGAACTTCGTGTCAGCCAagattggcatca	5'	Diff	gp1	88	48.9	3519.46	3485.47	2593.16	3348.8	2089.06	2861.94	middle
dre-mir-731-p3	CACCGGGAACTTCGTGTCAGCCA	23	NC_039250.1	+	20764022	20764111	tgatgttgctctggAATGACACGTTTTCTCCCGGATCgcaagaaatatgtttcgcCACCGGGAACTTCGTGTCAGCCAagattggcatca	3'	New	gp1	88	48.9	1681.75	1376.05	929.018	1244.71	2271.21	1374.46	middle
dre-miR-736_R+1	GTAAGACGAACAAAAAGTTTTT	22	NC_039244.1	+	13864573	13864649	tctactgacagataagctttttgtttgtgttatgtttcttttaaaatGTAAGACGAACAAAAAGTTTTTctgttagt	3'	Diff	gp1	74	27.3	0	0	5.77542	14.0706	0	0	middle
dre-miR-737-5p_L-3R+1	TTTTTAGGTTTTGATTTTT	19	NC_039260.1	-	21036241	21036329	ccacagctgttgtgctgttgttTTTTTAGGTTTTGATTTTTatgaaatgtcgatgagaaAATCAAAACCTAAAGAAAATActgcacaga	5'	Diff	gp1	79	32.6	0	0	0	0	6.40379	0	low
dre-miR-737-3p	AATCAAAACCTAAAGAAAATA	21	NC_039260.1	-	21036241	21036329	ccacagctgttgtgctgttgttTTTTTAGGTTTTGATTTTTatgaaatgtcgatgagaaAATCAAAACCTAAAGAAAATActgcacaga	3'	Yes	gp1	79	32.6	21.4739	13.3339	18.9764	27.0588	33.442	18.4889	middle
abu-miR-737_L-3	TTTTTAGGTTTTGATTTTT	19	NC_039285.1	+	12246993	12247053	gttTTTTTAGGTTTTGATTTTTatgtaatggcgatgagaaAATCAAAACCTAAAGAAAATA	5'	Diff	gp1	57	24.6	0	0	0	0	6.40379	0	low
abu-mir-737-p3	AATCAAAACCTAAAGAAAATA	21	NC_039285.1	+	12246993	12247053	gttTTTTTAGGTTTTGATTTTTatgtaatggcgatgagaaAATCAAAACCTAAAGAAAATA	3'	New	gp1	57	24.6	21.4739	13.3339	18.9764	27.0588	33.442	18.4889	middle
ccr-mir-738-p5	CGCGTCGGGACCTCCGTCTCGGT	23	NW_020524557.1	+	15205	15292	gctacggccCGCGTCGGGACCTCCGTCTCGGTgcccccctcctccgggagggggcccggggcgggcggCCTCCCCGGCGCGGCGCCTC	5'	New	gp1	81	85.2	3523.98	1929.85	2022.22	528.188	2076.25	2508.91	middle
ccr-mir-738-p3	CCTCCCCGGCGCGGCGCCTC	20	NW_020524557.1	+	15205	15292	gctacggccCGCGTCGGGACCTCCGTCTCGGTgcccccctcctccgggagggggcccggggcgggcggCCTCCCCGGCGCGGCGCCTC	3'	New	gp1	81	85.2	478.077	471.13	292.896	33.5529	304.536	224.658	middle
dre-miR-1306_R-1	CCACCTCCCCTGCAAACGTCC	21	NC_039272.1	+	4077607	4077677	cctccaCCACCTCCCCTGCAAACGTCCagtgacgcagaggaaatggacgttagctctggtggtgatggaca	5'	Diff	gp1	67	57.7	19.2135	18.6674	0	41.1294	58.3456	20.9308	middle
oni-miR-1388	AGGACTGTCCAACCTGAGAATG	22	NC_039265.1	+	4879619	4879711	tggatgagcagtgctttcgAGGACTGTCCAACCTGAGAATGcttgagttttggtcaATCTCAGGTTCGTCAGCCCATGaaaaactgtctcgct	5'	Yes	gp1	92	48.4	8875.51	4358.39	3386.05	3740.61	4957.95	5282.94	high
dre-miR-1388-3p	ATCTCAGGTTCGTCAGCCCATG	22	NC_039265.1	+	4879619	4879711	tggatgagcagtgctttcgAGGACTGTCCAACCTGAGAATGcttgagttttggtcaATCTCAGGTTCGTCAGCCCATGaaaaactgtctcgct	3'	Yes	gp1	92	48.4	384.27	447.129	290.421	226.212	142.306	364.894	middle
dre-miR-1788-5p	GGCTTGTTTTAAGTTGCCTGCG	22	NC_039276.1	-	24011130	24011220	cttgcatccggGGCTTGTTTTAAGTTGCCTGCGatctatttaatgaCTCAGGCAGCTAAAGCAAGTCTgggacgccagagacaacacgaca	5'	Yes	gp1	78	49.5	0	8.44477	7.01301	0	0	13.605	middle
dre-miR-1788-3p_L+2R-1	CTCAGGCAGCTAAAGCAAGTCT	22	NC_039276.1	-	24011130	24011220	cttgcatccggGGCTTGTTTTAAGTTGCCTGCGatctatttaatgaCTCAGGCAGCTAAAGCAAGTCTgggacgccagagacaacacgaca	3'	Diff	gp1	78	49.5	2.82551	16.0006	18.1513	3.24706	0	16.7447	middle
ipu-miR-1788_R-1	GGCTTGTTTTAAGTTGCCTGCG	22	NC_039251.1	+	22201401	22201458	GGCTTGTTTTAAGTTGCCTGCGatctatttaatgaCTCAGGCAGCTAAAGCAAGTCTg	5'	Diff	gp1	56	43.1	0	8.44477	7.01301	0	0	13.605	middle
ipu-mir-1788-p3	CTCAGGCAGCTAAAGCAAGTCT	22	NC_039251.1	+	22201401	22201458	GGCTTGTTTTAAGTTGCCTGCGatctatttaatgaCTCAGGCAGCTAAAGCAAGTCTg	3'	New	gp1	56	43.1	2.82551	16.0006	18.1513	3.24706	0	16.7447	middle
oni-miR-2188_R-1	AAGGTCCAACCTCACATGTCC	21	NW_020528035.1	+	1217948	1218007	AAGGTCCAACCTCACATGTCCtgtgaggctgaaggaaggctgtgtgaggttagacctatc	5'	Diff	gp1	56	51.7	7710.83	4752.19	3215.26	15696.3	21994.2	6025.64	high
dre-miR-2188-5p	AAGGTCCAACCTCACATGTCC	21	NC_039247.1	-	30278738	30278837	aatatcagcaatgtgagaAAGGTCCAACCTCACATGTCCtgtgaggctgaaggaagGCTGTGTGAGGTTAGACCTATCccacatggcccgtattcttccc	5'	Yes	gp1	94	50	7710.83	4752.19	3215.26	15696.3	21994.2	6025.64	high
dre-miR-2188-3p_L+1	GCTGTGTGAGGTTAGACCTATC	22	NC_039247.1	-	30278738	30278837	aatatcagcaatgtgagaAAGGTCCAACCTCACATGTCCtgtgaggctgaaggaagGCTGTGTGAGGTTAGACCTATCccacatggcccgtattcttccc	3'	Diff	gp1	94	50	1557.42	510.242	318.473	2218.82	3739.81	690.02	middle
oni-mir-3120-2-p3	CACAGCAAGTGTAGACAGG	19	NW_020523783.1	-	12693	12748	ctgtctgtgcctgctgtacaggtgcaggaagttctgCACAGCAAGTGTAGACAGGc	3'	New	gp1	54	55.4	0	13.3339	0	0	11.3845	4.18617	middle
oni-miR-3553_R+1_1ss9AT	ATGGCCCTTTGGTAATTCACTGA	23	NC_039246.1	+	15956519	15956578	ATGGCCCTTTGGTAATTCACTGAtagtgtgctttcacagTGAATTCTACCAGTGCCATAC	5'	Diff	gp1	58	43.3	0	3.11123	0	0	0	0	low
oni-miR-3553_R+1_1ss9AT	ATGGCCCTTTGGTAATTCACTGA	23	NC_039271.1	-	2268141	2268200	ATGGCCCTTTGGTAATTCACTGAtagtgtgctttcacagTGAATTCTACCAGTGCCATAC	5'	Diff	gp1	58	43.3	0	3.11123	0	0	0	0	low
oni-mir-3553-2-p3	TGAATTCTACCAGTGCCATAC	21	NC_039271.1	-	2268141	2268200	ATGGCCCTTTGGTAATTCACTGAtagtgtgctttcacagTGAATTCTACCAGTGCCATAC	3'	New	gp1	58	43.3	0	2.66677	0	0	0	0	low
oni-mir-3553-3-p3	TGAATTCTACCAGTGCCATAC	21	NC_039246.1	+	15956519	15956578	ATGGCCCTTTGGTAATTCACTGAtagtgtgctttcacagTGAATTCTACCAGTGCCATAC	3'	New	gp1	58	43.3	0	2.66677	0	0	0	0	low
bta-mir-3596-p5_1ss3CT	GGTAGTAGGTTGTATAGTTA	20	NC_039267.1	+	4182711	4182788	ggaaGGCAGTAGGTTGTATAGTTAtctcctgatggggcaaaatcactaccctgaaaccacacaacctactacctcacc	5'	New	gp1	78	47.4	9.70093	3.77793	9.07566	6.40392	12.096	10.291	middle
cpi-mir-3618-p5	TGATTTCCAATAATTGAGACAGT	23	NC_039272.1	+	4077270	4077358	taagctgaatgcattgTGATTTCCAATAATTGAGACAGTgatttctaaaaagcTGTCTACATTAATGAAAAGAGCaatgtagtcagctt	5'	New	gp1	88	32.6	12.4323	27.5566	10.7258	7.57647	0	16.7447	middle
hsa-miR-3618	TGTCTACATTAATGAAAAGAGC	22	NC_039272.1	+	4077270	4077358	taagctgaatgcattgTGATTTCCAATAATTGAGACAGTgatttctaaaaagcTGTCTACATTAATGAAAAGAGCaatgtagtcagctt	3'	Yes	gp1	88	32.6	0	0	0	7.57647	0	0	low
dre-miR-7132-5p	GACTTGGTCTAAGCTCCTCAGT	22	NC_039245.1	+	27574210	27574306	ttttgtttgggtcccttGACTTGGTCTAAGCTCCTCAGTgtcatgtgaataaaccTGAGGAGTTTAGAGCAAGTAAagggtcttttacgaactcatc	5'	Yes	gp1	90	42.3	835.222	573.356	966.971	414.541	1027.45	1106.54	middle
dre-miR-7132-3p_R-1_1ss10TA	TGAGGAGTTAAGAGCAAGTAA	21	NC_039245.1	+	27574210	27574306	ttttgtttgggtcccttGACTTGGTCTAAGCTCCTCAGTgtcatgtgaataaaccTGAGGAGTTTAGAGCAAGTAAagggtcttttacgaactcatc	3'	Diff	gp1	90	42.3	414.786	261.344	498.336	213.223	880.876	709.555	middle
ccr-mir-7133-p5	GGTGCTGTGTGTTAAACTGTAT	22	NW_020524440.1	-	451356	451458	ggtgtcagtggaggcatgctctGGTGCTGTGTGTTAAACTGTATcgttctataacacctaTAGTTTGATTCACAGCACAAGAgtttgctttctatgcttcatc	5'	New	gp1	103	42.7	131.669	104.004	77.1431	45.4588	36.9996	62.0948	middle
ccr-miR-7133	TAGTTTGATTCACAGCACAAGA	22	NW_020524440.1	-	451356	451458	ggtgtcagtggaggcatgctctGGTGCTGTGTGTTAAACTGTATcgttctataacacctaTAGTTTGATTCACAGCACAAGAgtttgctttctatgcttcatc	3'	Yes	gp1	103	42.7	183.093	196.008	133.66	83.3412	121.672	131.864	middle
dre-miR-7133-5p_L-1R+2_1ss6TC	GGTGCTGTGTGTTAAACTGTATT	23	NC_039250.1	-	3248463	3248538	tgctctGGTGCTGTGTGTTAAACTGTATTgttctataacacctaTAGTTTGATTCACAGCACAAGAgtttgctctc	5'	Diff	gp1	67	39.5	2.82551	0	2.88771	3.24706	0	0	low
dre-miR-7133-3p	TAGTTTGATTCACAGCACAAGA	22	NC_039250.1	-	3248463	3248538	tgctctGGTGCTGTGTGTTAAACTGTATTgttctataacacctaTAGTTTGATTCACAGCACAAGAgtttgctctc	3'	Yes	gp1	67	39.5	183.093	196.008	133.66	83.3412	121.672	131.864	middle
dre-miR-7147	TGTACCATGCTGGTAGCCAGT	21	NC_039266.1	+	14980019	14980100	gagtgcccagtgcTGTACCATGCTGGTAGCCAGTatgaaatcgggcttgctggtaaccagtgttgtgccccactggttgctc	5'	Yes	gp1	82	56.1	31.0807	36.0014	20.214	28.1412	11.3845	18.1401	middle
ipu-miR-7147	TGTACCATGCTGGTAGCCAGT	21	NC_039266.1	+	14979314	14979371	TGTACCATGCTGGTAGCCAGTatgaaatcgggcttgctggtaaccagtgttgtgcccc	5'	Yes	gp1	54	53.4	31.0807	36.0014	20.214	28.1412	11.3845	18.1401	middle
oni-miR-10545_R-2	TAAGTCTCACACCAGTGCAAA	21	NC_039259.1	+	1871737	1871789	TAAGTCTCACACCAGTGCAAAacaaatgtggtgaagctgctcaggtgtgggac	5'	Diff	gp1	50	49.1	30.5156	34.668	47.0284	33.5529	48.3842	44.6524	middle
hsa-miR-1-3p_1ss22TC	TGGAATGTAAAGAAGTATGTAC	22	NC_039244.1	-	10118539	10118645	tctggggctgcctacttggtgtacatacttctttatgtgcccatatgaacatatgacagctaTGGAATGTAAAGAAGTATGTATtcttggtcaggtgctgatcctcc	3'	Diff	gp2a	101	43	7354.25	11659.1	7271.26	25811.4	16332.5	9556.67	high
hsa-miR-1-3p_1ss22TC	TGGAATGTAAAGAAGTATGTAC	22	NC_039269.1	-	23639294	23639393	tggggctgcctacctggtgtacatacttctttatgtgcccatatgaacatatgacagctaTGGAATGTAAAGAAGTATGTATtcttggtcaggtgctgat	3'	Diff	gp2a	94	42	7354.25	11659.1	7271.26	25811.4	16332.5	9556.67	high
hsa-miR-1-3p_R+2	TGGAATGTAAAGAAGTATGTATCT	24	NW_020527056.1	+	18265	18355	gtatcctgcttggtagacatacttctttatatgcccatatgaacaagagcagctaTGGAATGTAAAGAAGTATGTATCCcaggtgagagaa	3'	Diff	gp2a	85	39.6	3.39062	5.778	4.1253	14.6118	12.8076	3.48847	middle
hsa-miR-1-3p_R+2	TGGAATGTAAAGAAGTATGTATCT	24	NW_020528078.1	+	91551	91641	gtatcctgcttggtagacatacttctttatatgcccatatgaacaagagcagctaTGGAATGTAAAGAAGTATGTATCCcaggtgagagaa	3'	Diff	gp2a	85	39.6	3.39062	5.778	4.1253	14.6118	12.8076	3.48847	middle
oni-miR-7_R+1_1	TGGAAGACTAGTGATTTTGTTGTG	24	NC_039244.1	-	487899	488008	cacgactcctgccctgcgctgctgcgTGGAAGACTTGTGATTTTGTTGTGaaactgaacaaaagaccaacaacaaaaaccagtctgcctctcagcacagggcacgtcaac	5'	Diff	gp2a	104	50.9	82.279	35.0236	67.1599	77.28	99.6144	58.6296	middle
oni-miR-7_R+1_1	TGGAAGACTAGTGATTTTGTTGTG	24	NC_039267.1	-	6776879	6776962	ctgggtcgctgTGGAAGACTAGTGATTTTGTTGTTgttccttctgctttctgacaacaagtcacagtctacctcagcgaccagg	5'	Diff	gp2a	83	48.8	82.279	35.0236	67.1599	77.28	99.6144	58.6296	middle
cpi-miR-7b-5p_R+2	TGGAAGACTTGTGATTTTGTTGTTT	25	NC_039258.1	-	2259965	2260103	agctttttctgtgattagtcagagaagtccattgccgtgTGGAAGACTAGTGATTTTGTTGTTTttattatcttagaagacaacaaatcatagtctacctcacagcgctgagatgaatgccttcaatgcagagagaaaa	5'	Diff	gp2a	133	38.1	29.3854	6.22247	5.77542	25.9765	17.0768	13.2562	middle
oni-miR-10d_L+1R-1	CACCCTGTAGATCCGAATTTGT	22	NC_039254.1	-	3667556	3667665	taccgatgatgtctgtcatctatataTACCCTGTAGATCCGAATTTGTgtgaatggatagtcaCAAATTCGTGTCTTAGGGAGTatgtagttgacataaacccaacgcca	5'	Diff	gp2a	104	40	11.8672	12.0005	9.07566	4.87059	27.0382	8.72118	middle
ssa-miR-10a-3p_1ss14AT	CAAATTCGTGTCTTAGGGAGT	21	NC_039254.1	-	3667556	3667665	taccgatgatgtctgtcatctatataTACCCTGTAGATCCGAATTTGTgtgaatggatagtcaCAAATTCGTGTCTTAGGGAGTatgtagttgacataaacccaacgcca	3'	Diff	gp2a	104	40	2.82551	9.77816	3.30024	0	0	0	low
oni-miR-10d_L+1R-1	CACCCTGTAGATCCGAATTTGT	22	NC_039279.1	+	10971408	10971517	caccgatgatgtctgtcatctatataTACCCTGTAGATCCGAATTTGTgtgaatacatagtcgCAAATTCGTGTCTTAGGGAATatgtagttgacataaacccaacgcca	5'	Diff	gp2a	104	40	11.8672	12.0005	9.07566	4.87059	27.0382	8.72118	middle
ssa-miR-10a-3p_1ss14AT	CAAATTCGTGTCTTAGGGAGT	21	NC_039279.1	+	10971408	10971517	caccgatgatgtctgtcatctatataTACCCTGTAGATCCGAATTTGTgtgaatacatagtcgCAAATTCGTGTCTTAGGGAATatgtagttgacataaacccaacgcca	3'	Diff	gp2a	104	40	2.82551	9.77816	3.30024	0	0	0	low
tni-miR-10c_L+1	CTACCCTGTAGATCCGGATTTGT	23	NC_039245.1	+	5200897	5200999	aagatacctgtcatctatatATACCCTGTAGATCCGGATTTGTgtaaacagacgcacagtcacaaattcgtatctataggggagtatgtagttgatgtatagg	5'	Diff	gp2a	97	38.8	0	4.88908	4.1253	0	0	0	low
tni-miR-10c_L+1	CTACCCTGTAGATCCGGATTTGT	23	NC_039270.1	+	9303471	9303598	cctgccaagaagatacctgtcatctatatATACCCTGTAGATCCGGATTTGTgtaaacagacgcacagtcacaaattcgtatctaggggagtatgtagttgatgtacatttcaacttcaacgggctaa	5'	Diff	gp2a	122	41.4	0	4.88908	4.1253	0	0	0	low
ssa-miR-10d-5p_L-1R+4	ACCCTGTAGAACCGAATTTGTGTTT	25	NC_039248.1	+	6349696	6349787	ttccgtcgtctatatatACCCTGTAGAACCGAATGTGTGTTTacattttacattcacagattcggttttaggggagtatatgaacgatgcaa	5'	Diff	gp2a	86	38	3.95572	3.11123	0	5.95294	11.3845	3.13962	middle
ssa-miR-10d-5p_L-1R+4	ACCCTGTAGAACCGAATTTGTGTTT	25	NC_039273.1	-	21777750	21777851	atctttgttcgtcgtctatatatACCCTGTAGAACCGAATGTGTGTTTacacagcacattcacagattcggttttaggggagtatatggacgatgcaaaacc	5'	Diff	gp2a	96	41.2	3.95572	3.11123	0	5.95294	11.3845	3.13962	middle
ssa-miR-10d-5p	CACCCTGTAGAACCGAATTTGT	22	NC_039251.1	-	33295747	33295844	acatgccgtcgtctatataTACCCTGTAGAACCGAATTTGTgtgaaaaaaatgacagtcacagattcgatcctaggggagtatatggtcgatgcaaga	5'	Yes	gp2a	92	41.8	229.997	160.451	170.788	94.7059	209.19	105.003	middle
ssa-miR-10d-5p	CACCCTGTAGAACCGAATTTGT	22	NC_039290.1	-	7766871	7766961	gtagtcgtctatatgTACCCTGTAGAACCGAATTTGTgtccaaaacatgaaaatcgcaagtacgtctctacaggaatacatgggcgatgta	5'	Yes	gp2a	85	41.8	229.997	160.451	170.788	94.7059	209.19	105.003	middle
hsa-miR-15a-5p_R+1_2ss12AC22GA	TAGCAGCACATCATGGTTTGTAG	23	NC_039249.1	-	9224754	9224846	tagcccagagtgccctgTAGCAGCACATCATGGTTTGTAAgttctaagggcaaattccaaattatgatgtgctgtcaccgggagcctgggagt	5'	Diff	gp2a	87	49.5	16.9531	23.112	28.4646	22.1882	17.7883	16.3958	middle
hsa-miR-15a-5p_R+1_2ss12AC22GA	TAGCAGCACATCATGGTTTGTAG	23	NC_039274.1	-	29962760	29962852	tagcccagagtgccctgTAGCAGCACATCATGGTTTGTATgttctaagggcaatttccaaatcatggtgcgctgtcactgggagcctgggagt	5'	Diff	gp2a	87	51.6	16.9531	23.112	28.4646	22.1882	17.7883	16.3958	middle
hsa-miR-15a-5p	TAGCAGCACATAATGGTTTGTG	22	NC_039251.1	-	159303	159386	tctaggtgatggtgTAGCAGCACAGAATGGTTTGTGgtgatgcagagatgcaggccgtgatgtgctgcagcatcaattcctggg	5'	Yes	gp2a	82	52.4	0	0	19.8015	0	0	0	middle
oni-miR-16a	TAGCAGCACGTAAATATTGGCG	22	NC_039243.1	-	12682080	12682170	tggctgcctggctgTAGCAGCACGTAAATATTGGAGtcaaagcactagcgaatcctccagtattgaccgtgctgctggagttaggcgggcc	5'	Yes	gp2a	90	54.9	32.776	58.2245	454.196	35.1765	76.8454	33.4893	middle
gmo-miR-16a-5p_R+1_1ss13AG	TAGCAGCACGTAGATATTGGTG	22	NC_039257.1	-	25268497	25268587	ctaccttcctcacttTAGCAGCACGTAGATATTGGTCtgtaaagtcaaggccagcccaatattgtgtgtgctgctggagcgaggcaggagc	5'	Diff	gp2a	90	51.6	811.488	581.356	511.125	688.376	622.59	655.833	middle
gmo-miR-16a-5p_R+1_1ss13AG	TAGCAGCACGTAGATATTGGTG	22	NC_039282.1	+	2534513	2534603	ctgccttcctcacttTAGCAGCACGTAGATATTGGTGtgtaaagtcaaggccagcccaatattgtgtgtgctgctggagcgaggcaggagc	5'	Diff	gp2a	85	52.7	811.488	581.356	511.125	688.376	622.59	655.833	middle
dre-miR-17a-5p_L-1R+1	AAAGTGCTTACAGTGCAGGTAA	22	NC_039276.1	+	1295626	1295720	ctccgtgtcagtgtagtgtcAAAGTGCTTACAGTGCAGGTAGttctgtcaaatctactgcAGTGGAGGCACTTCAAGCTCTActttgacatgaac	5'	Diff	gp2a	89	46.3	0	3.11123	0	0	0	1.74424	low
dre-mir-17a-2-p3_1ss20TC	AGTGGAGGCACTTCAAGCTCTA	22	NC_039276.1	+	1295626	1295720	ctccgtgtcagtgtagtgtcAAAGTGCTTACAGTGCAGGTAGttctgtcaaatctactgcAGTGGAGGCACTTCAAGCTCTActttgacatgaac	3'	New	gp2a	89	46.3	0	0	0	0	0	1.74424	low
dre-mir-17a-2-p3_1ss20TC	AGTGGAGGCACTTCAAGCTCTA	22	NC_039251.1	+	5744119	5744213	ctccatgtcagtgtagtgccaaagtgcttacagtgcaggtagttctgtcaaatctactgcAGTGGAGGCACTTCAAGCTCTActttgacatgtac	3'	New	gp2a	89	46.3	0	0	0	0	0	1.74424	low
ola-miR-19d_R+4	TGTGCAAACCCATGCAAAACTGACCA	26	NC_039281.1	+	8909324	8909416	tttgtcgtgtgacggtcagctttgcggggtgggcattcagcctggggtcacgccgcTGTGCAAACCCATGCAAAACTGACCGcacacgacgct	3'	Diff	gp2a	87	60.2	0	0	0	7.03529	0	0	low
ola-miR-19d_R+4	TGTGCAAACCCATGCAAAACTGACCA	26	NW_020526996.1	+	13748	13840	tttgtcgtgtgacggtcagctttgcggggtgggcattcagcctggggtcacgccgcTGTGCAAACCCATGCAAAACTGACCGcacacgacgct	3'	Diff	gp2a	87	60.2	0	0	0	7.03529	0	0	low
dre-miR-21_R-2_1ss16GA	TAGCTTATCAGACTGATGTTG	21	NC_039257.1	-	13999007	13999112	gtcataagtgtcccattctgtcaggTAGCTTATCAGACTGGTGTTGgctggaagtcatatggcaatatcagtctaataggctgcctgaaattttgggctttgtcat	5'	Diff	gp2a	100	43.4	444.171	414.683	1213.25	258.141	147.287	318.846	middle
dre-miR-21_1ss23CA	TAGCTTATCAGACTGGTGTTGGA	23	NC_039277.1	-	10492275	10492367	tctcccagtgtgtcagaTAGCTTATCAGACTGGTGTTGGCtgttacattcgtccggcgacaacagtctgtaggctgtctgacattttgggctt	5'	Diff	gp2a	87	49.5	5302.93	9551.48	6871.1	6042.23	4106.25	6725.42	high
dre-miR-21_1ss23CA	TAGCTTATCAGACTGGTGTTGGA	23	NW_020528421.1	-	230369	230461	tctcccagtatgtcaaaTAGCTTATCAGACTGGTGTTGGCtgttacattcgcccggcgacaacagtctgtaggctgtctgacattttgggttt	5'	Diff	gp2a	87	47.3	5302.93	9551.48	6871.1	6042.23	4106.25	6725.42	high
dre-miR-21_L+1R-1	CTAGCTTATCAGACTGGTGTTGG	23	NC_039282.1	+	5013579	5013670	tgtcccattctgtcagCTAGCTTATCAGACTGGTGTTGGctggatattatatggcaacatcactttgataggctgcctgaaattttgggttt	5'	Diff	gp2a	86	42.4	431.174	293.789	332.087	265.176	125.23	273.845	middle
hsa-miR-22-5p_R-1	AGTTCTTCAGTGGCAAGCTTT	21	NC_039282.1	-	8445102	8445195	actggctgacctgcagcAGTTCTTCACTGGCAAGCTTTatgtccttgtgtaccagctaAAGCTGCCAGCTGAAGAACTGTtgtggttggctctt	5'	Diff	gp2a	88	50	0	0	3.30024	0	0	0	low
ola-miR-22_R+1	AAGCTGCCAGCTGAAGAACTGC	22	NC_039282.1	-	8445102	8445195	actggctgacctgcagcAGTTCTTCACTGGCAAGCTTTatgtccttgtgtaccagctaAAGCTGCCAGCTGAAGAACTGTtgtggttggctctt	3'	Diff	gp2a	88	50	2490.97	5139.76	2884.41	4401.93	4279.15	2253.55	high
hsa-miR-22-5p_R-1	AGTTCTTCAGTGGCAAGCTTT	21	NC_039257.1	+	10073424	10073540	actccgggaagcccactggctgacctgcagcAGTTCTTCACTGGCAAGCTTTatgtccttgtgtaccagctaaagctgccagctgaagaactgttgtggtttgctctttcctggcac	5'	Diff	gp2a	111	53	0	0	3.30024	0	0	0	low
hsa-miR-22-3p	AAGCTGCCAGTTGAAGAACTGT	22	NC_039247.1	-	5502093	5502180	ggcgttgcttcacagtcgttcttcactggctagctttatgtggctccaccttaAAGCTGCCAGTTGAAGAGCTGTtgtgggtaaccat	3'	Yes	gp2a	82	50	44.078	115.56	844.037	27.0588	58.3456	35.5824	middle
dno-miR-24b-3p_R-1	TGGCTCAGTTCAGCAGGAACG	21	NC_039245.1	-	21929147	21929235	agtgggctggtctcctgtgcctgctgtgctgataatcagtggatggctgtagcTGGCTCAGTTCAGCAGGAACAggagtctggtcttct	3'	Diff	gp2a	89	55.1	0	0	0	2.70588	0	0	low
dno-miR-24b-3p_R-1	TGGCTCAGTTCAGCAGGAACG	21	NC_039293.1	-	755656	755743	agtgagctggtctcctgtgcctgctgtgctgataatcagtggatggctgtagcTGGCTCAGTTCAGCAGGAACAggggtctgctcttc	3'	Diff	gp2a	82	55.7	0	0	0	2.70588	0	0	low
dre-mir-24-3-p5	CGTGCCTACTGAGCTGATTACA	22	NC_039250.1	+	18998938	18999071	gctgaagtgtgagagatagatggacctggcctccCGTGCCTACTGAGCTGATTACAgtactgtggaaaacactggctcagttcagcaggaacaggagtctggtccacacacccccaactcatctttgcttctac	5'	New	gp2a	128	52.2	41.2525	26.2232	33.0024	56.2823	40.5573	60.0017	middle
dre-mir-24-3-p5	CGTGCCTACTGAGCTGATTACA	22	NW_020528306.1	+	1651675	1651744	gcctccCGTGCCTACTGAGCTGATTACAgtactgtagaaacactggctcagttcagcaggaacaggagtc	5'	New	gp2a	66	52.9	41.2525	26.2232	33.0024	56.2823	40.5573	60.0017	middle
ssa-miR-26d-5p_L+1_1ss13TC	CTTCAAGTAATCCAGGATAGGCT	23	NC_039244.1	-	14816397	14816485	agtggctgttccctcGTTCAAGTAATCCAGGATAGGCTggctgtcctgggaggcctattcatgattacttgcactaggtggcagtcgtg	5'	Diff	gp2a	83	52.8	42.9478	103.56	102.72	97.9529	17.7883	67.3275	middle
ssa-miR-26d-5p_L+1_1ss13TC	CTTCAAGTAATCCAGGATAGGCT	23	NC_039266.1	-	216069	216145	ggtacctgGTTCAAGTAATCCAGGATAGGCTttgtggatcagggtcggcctgttcttggttacttgcactgggttgc	5'	Diff	gp2a	71	51.9	42.9478	103.56	102.72	97.9529	17.7883	67.3275	middle
aca-miR-26-5p_L+1	CTTCAAGTAATCCAGGATAGG	21	NC_039251.1	-	11040904	11040994	caaggctttggcctgTTTCAAGTAATCCAGGATAGGcttgtgatgtccggaaagcctattcgggatgacttggttcaggaatgagaccacc	5'	Diff	gp2a	85	49.5	0	8.88924	6.60048	5.41176	0	7.67464	low
dre-miR-26a-5p_1ss12CT	TTCAAGTAATCTAGGATAGGCT	22	NC_039269.1	-	21221236	21221323	agtggctgttcccttgTTCAAGTAATCCAGGATAGGCTgtctgtcctcgaggcctattcatgattacttgcactaggtggcagtcgtg	5'	Diff	gp2a	82	50	5.08593	28.4456	19.3889	11.9059	0	12.5585	middle
oni-miR-26b_R+1	TTCAAGTAATCCAGGATAGGTTT	23	NC_039276.1	-	5944192	5944265	tggcctgtTTCAAGTAATCCAGGATAGGCTTgtaatgtcaggaaagcctattcgggatgacttggttcaggaat	5'	Diff	gp2a	68	44.6	747.631	1222.71	1221.09	1617.58	906.491	1407.95	middle
oni-miR-26b_R+1	TTCAAGTAATCCAGGATAGGTTT	23	NW_020523286.1	-	2092343	2092435	atttggcctctgcctggTTCAAGTAATCCAGGATAGGTTTgttcccactaatacggcctattcttgattacttgtttcaggaggatgctacga	5'	Diff	gp2a	87	44.1	747.631	1222.71	1221.09	1617.58	906.491	1407.95	middle
ola-miR-26_L+4	CAGGTTCAAGTAATCCAGGATAGGC	25	NW_020525254.1	+	4586	4662	ggtacCTGGTTCAAGTAATCCAGGATAGGCtttgtggatcagggtcggcctgttcttggttacttgcactgggttgc	5'	Diff	gp2a	71	51.9	0	0	0	0	0	1.74424	low
dre-mir-27a-p5_1ss3CA	TGATGAAGTTTCGTGAGGTGC	21	NC_039269.1	+	12554216	12554313	TGATGAAGTTTCGTGAGGTGCaggacttagctcactctgtgaacagatctcggatatcctatgTTCACAGTGGCTAAGTTCCGCTcctctgaggccca	5'	New	gp2a	88	50	0	0	5.77542	0	0	4.18617	low
dre-miR-27a-3p_1ss22TC	TTCACAGTGGCTAAGTTCCGCC	22	NC_039269.1	+	12554216	12554313	TGATGAAGTTTCGTGAGGTGCaggacttagctcactctgtgaacagatctcggatatcctatgTTCACAGTGGCTAAGTTCCGCTcctctgaggccca	3'	Diff	gp2a	88	50	18.6484	9.77816	16.9137	16.7765	4.26919	19.8843	middle
hsa-miR-27a-3p_1ss21CT	TTCACAGTGGCTAAGTTCCGT	21	NC_039263.1	-	3981351	3981431	tgtgaggtgcaggacttagctcactctgtgaacagatctcgcatagcctatgTTCACAGTGGCTAAGTTCCGCtcctctga	3'	Diff	gp2a	75	50.6	64.9868	111.56	156.761	133.129	27.0382	161.516	middle
dre-miR-27e_R+1	TTCACAGTGGCTAAGTTCAGTGT	23	NC_039264.1	+	29025815	29025926	aaggtcatcgcttgctaaaggcgcagagcttagctaattggtgagcattgatcccttaagaatactgTTCACAGTGGCTAAGTTCAGTGCctgaagtgaactgaatgacgat	3'	Diff	gp2a	106	44.6	0	2.22231	2.47518	0	0	1.74424	low
dre-miR-27e_1ss22GA	TTCACAGTGGCTAAGTTCAGTA	22	NC_039264.1	-	3528998	3529077	taaaggcgcagagcttagctaattggtgagcattgatcccttaagaatactgTTCACAGTGGCTAAGTTCAGTGcctgaa	3'	Diff	gp2a	74	43.8	271.815	354.236	381.59	298.729	451.823	403.965	middle
ola-miR-27d-3p_R+4	TTCACAGTGGCTAAGTTCAGTA	22	NW_020529067.1	+	39910	39999	cttgctaaaggcacagagcttagctaattggtgagcactgatcccttaagaatactgTTCACAGTGGCTAAGTTCAGTGcctgaagtgaa	3'	Diff	gp2a	88	44.4	271.815	354.236	381.59	298.729	451.823	403.965	middle
ssa-miR-29b-2-5p_R-3	TGACTGATTTCCTCTGGTGTTT	22	NC_039246.1	-	10025006	10025075	aggaTGACTGATTTCCTCTGGTGCTTagagtctcttctgtcatcTAGCACCATTTGAAATCGGTTAtaat	5'	Diff	gp2a	64	40	0	2.22231	0	0	0	0	low
ssa-miR-29b-3p_1ss19GA	TAGCACCATTTGAAATCGATTA	22	NC_039246.1	-	10025006	10025075	aggaTGACTGATTTCCTCTGGTGCTTagagtctcttctgtcatcTAGCACCATTTGAAATCGGTTAtaat	3'	Diff	gp2a	64	40	0	2.22231	0	0	0	0	low
ssa-miR-29b-2-5p_R-3	TGACTGATTTCCTCTGGTGTTT	22	NW_020523328.1	-	1060126	1060233	gctatgcttctaccttgtgtagcgTGACTGATTTCCTCTGGTGTTCagagtggactggggttttctagcaccatttgaaatcggtcgtgctgaaaggtatggcatccc	5'	Diff	gp2a	102	49.1	0	2.22231	0	0	0	0	low
hsa-miR-29b-2-5p_R+1	CTGGTTTCACATGGTGGCTTAGA	23	NC_039246.1	-	10026196	10026287	acgcttcctccggatgCTGGTTTCACATGGTGGTTTAGAtgtgttctaccagtgtcTAGCACCATTTGAAATCAGTGttcctggggagggaa	5'	Diff	gp2a	86	48.9	0	0	2.06265	0	0	0	low
ssa-miR-29a-3p_R+1	TAGCACCATTTGAAATCAGTT	21	NC_039246.1	-	10026196	10026287	acgcttcctccggatgCTGGTTTCACATGGTGGTTTAGAtgtgttctaccagtgtcTAGCACCATTTGAAATCAGTGttcctggggagggaa	3'	Diff	gp2a	86	48.9	0	0	2.88771	0	0	4.18617	low
hsa-miR-29b-2-5p_R+1	CTGGTTTCACATGGTGGCTTAGA	23	NC_039271.1	+	1271260	1271326	gatgCTGGTTTCACATGGTGGTTTAGAtgtattctaccagtgtctagcaccatttgaaatcagtgtt	5'	Diff	gp2a	67	40.3	0	0	2.06265	0	0	0	low
ssa-miR-29a-3p_L+1R+1	CTAGCACCATTTGAAATCAGTT	22	NC_039265.1	-	15629050	15629163	aaggttgcccgtgtctcctcctggaagctggtttcaagtggtgtcttagagtgctgatgaaatgaatCTAGCACCATTTGAAATCAGTGttcttggggtgggaaatgcagcact	3'	Diff	gp2a	108	47.4	5.08593	0	2.06265	0	0	2.09308	low
ssa-miR-29a-3p_L+1R+1	CTAGCACCATTTGAAATCAGTT	22	NC_039273.1	-	5292852	5292931	gctcctggaagctgaattcagatggtgccatagagtactttatggcatCTAGCACCATTTGAAATCAGTGttcttgggtc	3'	Diff	gp2a	79	45	5.08593	0	2.06265	0	0	2.09308	low
bta-miR-29d-3p	TAGCACCATTTGAAATCGATTA	22	NW_020528589.1	-	24026	24144	acgccaagacgtgtcctttaaccaaggttgaccgatttcttttggtgttcagagtcttttggggtttcTAGCACCATTTGAAATCGGTTAcaatgaaggacagataacgacgctggagc	3'	Yes	gp2a	113	45.4	0	2.22231	0	0	0	0	low
ssa-miR-30d-5p_R-3_2ss13TC19AG	TGTAAACATCCTCGACTGGAA	21	NC_039255.1	-	11275852	11275978	atattgggtaaaaagtcagctggcagtacaggctacTGTAAACATCCTTGACTGGAAgctggtgcttgagatggagCTTTCAGTCGGATGTTTGCAGcagccaactgctattactctcacccagaaa	5'	Diff	gp2a	121	46.5	45.2082	68.0027	717.39	15.6941	15.6537	11.512	middle
ssa-miR-30d-2-3p_R-2_2ss1TC21GT	CTTTCAGTCGGATGTTTGCAT	21	NC_039255.1	-	11275852	11275978	atattgggtaaaaagtcagctggcagtacaggctacTGTAAACATCCTTGACTGGAAgctggtgcttgagatggagCTTTCAGTCGGATGTTTGCAGcagccaactgctattactctcacccagaaa	3'	Diff	gp2a	121	46.5	0	6.66693	7.83807	8.11764	0	1.74424	low
ssa-miR-30d-5p_R-3_2ss13TC19AG	TGTAAACATCCTCGACTGGAA	21	NW_020525239.1	-	45512	45638	atattgggtaaaaagtcagctggcagtacaggctacTGTAAACATCCTTGACTGGAAgctggtgcttgagatggagCTTTCAGTCGGATGTTTGCAGCAgccaactgctattactctcacccagaaa	5'	Diff	gp2a	121	46.5	45.2082	68.0027	717.39	15.6941	15.6537	11.512	middle
ssa-miR-30d-2-3p_1ss1TC	CTTTCAGTCGGATGTTTGCAGCT	23	NW_020525239.1	-	45512	45638	atattgggtaaaaagtcagctggcagtacaggctacTGTAAACATCCTTGACTGGAAgctggtgcttgagatggagCTTTCAGTCGGATGTTTGCAGCAgccaactgctattactctcacccagaaa	3'	Diff	gp2a	121	46.5	35.0364	50.2242	46.2034	53.5765	28.4613	39.4197	middle
ssa-miR-30d-5p_2ss13TC19AG	TGTAAACATCCTCGACTGGAAGCT	24	NC_039261.1	-	8346887	8346985	tttggcagcctgggggcgcTGTAAACATCCTTGACTGGAAGCTgggtgtagggtttgtgaaggCTTTCAGTCGGATGTTTGCAGCAccctgcttcccct	5'	Diff	gp2a	93	55.6	6.78124	30.6679	156.349	7.57647	9.96144	10.1166	middle
ssa-miR-30d-2-3p_2ss1TC23TC	CTTTCAGTCGGATGTTTGCAGCC	23	NC_039261.1	-	8346887	8346985	tttggcagcctgggggcgcTGTAAACATCCTTGACTGGAAGCTgggtgtagggtttgtgaaggCTTTCAGTCGGATGTTTGCAGCAccctgcttcccct	3'	Diff	gp2a	93	55.6	82.505	108.449	76.3181	127.176	62.6148	61.746	middle
hsa-miR-30a-5p	TGTAAACATCCTCGACTGGAAG	22	NC_039280.1	-	7161795	7161921	tagtgggcaagaaaagtcagctggcagtacgggctacTGTAAACATCCTTGACTGGAAGctggtgcttaagaaggagCTTTCAGTCGGATGTTTGCAGCAgccaactgctgttactctaacccggaa	5'	Yes	gp2a	121	49.6	40.1223	60.0023	660.873	12.9882	17.0768	11.512	middle
hsa-miR-30a-3p_R+1	CTTTCAGTCGGATGTTTGCAGCC	23	NC_039280.1	-	7161795	7161921	tagtgggcaagaaaagtcagctggcagtacgggctacTGTAAACATCCTTGACTGGAAGctggtgcttaagaaggagCTTTCAGTCGGATGTTTGCAGCAgccaactgctgttactctaacccggaa	3'	Diff	gp2a	121	49.6	82.505	108.449	76.3181	127.176	62.6148	61.746	middle
oni-miR-30c_L+1_1ss22GA	CTGTAAACATCCTACACTCTCAGC	24	NC_039255.1	-	11271289	11271387	aacccatatgagcttcagggaGTGTAAACATCCTACACTCTCAGCtggagcccagcccgaggctgggagtgggatgtttgcgctctctggctcaggaac	5'	Diff	gp2a	93	56.6	69.5077	84.0033	93.2318	96.8706	51.9418	66.6298	middle
oni-miR-30c_L+1_1ss22GA	CTGTAAACATCCTACACTCTCAGC	24	NC_039280.1	-	7158186	7158277	atatgagcttcagggaGTGTAAACATCCTACACTCTCAGCtggagcccagcctgaggccgggagtgggatgtttgcgctctctggctcaaag	5'	Diff	gp2a	86	55.4	69.5077	84.0033	93.2318	96.8706	51.9418	66.6298	middle
dre-miR-30b_R+1	TGTAAACATCCTACACTCAGCTT	23	NC_039258.1	-	27127806	27127912	ggtaggattgctcatattccagtgtagtcgtTGTAAACATCCTACACTCAGCTGtaatctggaggctggggggagggtgtttgctgtgactgactggagctcctcta	5'	Diff	gp2a	106	50.5	716.551	858.256	802.371	842.612	632.552	654.786	middle
dre-miR-30b_R+1	TGTAAACATCCTACACTCAGCTT	23	NC_039283.1	+	17097646	17097738	atattccagtgtagtcgtTGTAAACATCCTACACTCAGCTGtaatctgcaggtgaggctgggggagggtgtttgctgtgactgactggagctc	5'	Diff	gp2a	87	50.5	716.551	858.256	802.371	842.612	632.552	654.786	middle
ssa-miR-30a-5p_R+1	TGTAAACATCCTACACTCTCAGCG	24	NC_039261.1	-	8346168	8346307	ttatggtcctgcatttgtttttgtgtgtgaccaggtgTGTAAACATCCTACACTCTCAGCTgtgacatcaccaagctgggagagggatgtttactctctttgtcacaaataaatcttcaggaatgggtggaggtctacag	5'	Diff	gp2a	134	44.3	7.34634	13.3339	9.48819	11.9059	3.55766	6.97694	middle
hsa-miR-30c-5p_L+2	TCTGTAAACATCCTACACTCTCAGC	25	NC_039286.1	+	1811837	1811959	tggtcgtgaggtgtttttgtgtgtgtgaccaggTGTGTAAACATCCTACACTCTCAGCtgtgacatcaccaagctgggagagggatgtttactctctttgttgcaaagaaatcttcaggaatg	5'	Diff	gp2a	117	45.5	3.39062	2.22231	0	2.70588	0	2.79078	low
oni-miR-30c_L+1R-2_1ss22GA	CTGTAAACATCCTACACTCTCA	22	NW_020525239.1	-	41088	41186	aacccatatgagcttcagggaGTGTAAACATCCTACACTCTCAgctggagcccagcccgaggctgggagtgggatgtttgcgctctctggctcaggaac	5'	Diff	gp2a	93	56.6	24.2994	36.4459	35.0651	19.4823	17.7883	24.0705	middle
gmo-miR-31-5p_R+2	TGGCAAGATGTTGGCATAGCTGC	23	NC_039274.1	-	18395874	18395963	atggggagaggaaacaTGGCAAGATGTTGGCATAGCTGTttgtatttatggccctgctatgcctccatattgccatttttaacttccatt	5'	Diff	gp2a	84	42.2	0	0	0	0	0	1.74424	low
gmo-miR-31-5p_R+2	TGGCAAGATGTTGGCATAGCTGC	23	NC_039283.1	-	8878976	8879066	tgagggagagagaatcTGGCAAGATGTTGGCATAGCTGTttctatttatggtcctgctatgcctccatattgccatttttttacttccaat	5'	Diff	gp2a	85	40.7	0	0	0	0	0	1.74424	low
ssa-miR-33b-3p_1ss20GT	CAATGTTCCTGCAGTGCAATA	21	NC_039245.1	+	25182343	25182494	gcaggtcgtttgcgttgtgtgggtttgtcttggacagggctgtggtgcattgtagttgcattgcatgtgtctcaactgtgCAATGTTCCTGCAGTGCAATAcagagctggaccgcagtgactgaacacacacactttgatttagtaaccgtt	3'	Diff	gp2a	146	48.7	323.804	276.011	273.095	347.435	424.784	435.71	middle
ssa-miR-33b-3p_1ss20GT	CAATGTTCCTGCAGTGCAATA	21	NC_039270.1	-	7410715	7410802	cttggacagcgctgtagtgcattgtagttgcattgcatgtgcctcaactgtgCAATGTTCCTGCAGTGCAATAcagagctggaccgca	3'	Diff	gp2a	82	51.1	323.804	276.011	273.095	347.435	424.784	435.71	middle
ola-miR-92a_R+2	TATTGCACTTGTCCCGGCCTGTT	23	NC_039243.1	-	20589849	20589915	tgcacaggttgggattagtagcaatgctgtgtgtttggaaggTATTGCACTTGTCCCGGCCTGTAga	3'	Diff	gp2a	61	49.3	1824.15	2653.44	2411.65	2855.79	1541.89	2287.04	middle
ola-miR-92a_R+2	TATTGCACTTGTCCCGGCCTGTT	23	NC_039268.1	+	21562391	21562470	cctttctgcacaggttgggattggtagcaatgctgtgtgttttggaaggTATTGCACTTGTCCCGGCCTGTAgaggattg	3'	Diff	gp2a	76	50	1824.15	2653.44	2411.65	2855.79	1541.89	2287.04	middle
ola-miR-92a_R+1	TATTGCACTTGTCCCGGCCTGA	22	NC_039251.1	+	5744783	5744873	tgcttccctgtctttgcaggttgggatcagccgcaatgctctgcgctggaagTATTGCACTTGTCCCGGCCTGTgaagagcatgggaaatt	3'	Diff	gp2a	85	53.8	558.322	864.923	628.696	773.882	692.32	637.693	middle
ola-miR-92b_2ss10TC23CT	TATTGCACTCGTCCCGGCCTCCT	23	NC_039258.1	-	5287764	5287873	agagtgtttgtagtcttggggtctggcaggtgtgggatgttgtgcactgttgttcaatctcccgccaaTATTGCACTCGTCCCGGCCTCCCtgaccacgaggaacacgcg	3'	Diff	gp2a	104	56.4	10.737	17.334	14.8511	20.5647	24.9036	18.4889	middle
ola-miR-92a_L-1R+2	ATTGCACTTGTCCCGGCCTGTT	22	NC_039276.1	+	1296313	1296411	gtccggcgtccctgtctttgcaggttgggatcagccgcaatgctctgcgctggaagtATTGCACTTGTCCCGGCCTGTGaagagcatggggaactgttc	3'	Diff	gp2a	93	58.6	55.9452	60.8913	43.7282	77.9294	61.9033	48.1409	middle
cpi-miR-92b-3p_R+1	TATTGCACTCGTCCCGGCCTCCT	23	NC_039283.1	+	23692986	23693110	taaggagagtgtgtttatagtcctgcggtctggcaggtgtgggatgttgtgcactgttgtttaatctcccgccaaTATTGCACTCGTCCCGGCCTCCCtgaccacgaggaacacgcgactccccg	3'	Diff	gp2a	119	56	10.737	17.334	14.8511	20.5647	24.9036	18.4889	middle
gmo-miR-93-5p_R+1	AAAAGTGCTGTTTGTGCAGGTAGA	24	NC_039256.1	+	33529473	33529616	ctggatctctggagctggtctgatgtggccgtcgggtgttAAAAGTGCTGTTTGTGCAGGTAGCtgtgttcatctctactgtagaagcagcacttcacgacacacgctggcgcaggttcagtcgtccggtgacacgcagagatc	5'	Diff	gp2a	141	54.9	11.3021	0	15.6761	16.2353	18.4998	10.1166	middle
gmo-miR-93-5p_R+1	AAAAGTGCTGTTTGTGCAGGTAGA	24	NW_020526669.1	+	79357	79475	ctggagctggtctgatgtggccgtcgggtgttAAAAGTGCTGTTTGTGCAGGTAGCtgtgttcatctctactgtagaagcagcacttcacgacacacgctggcgcaggttcagttcttc	5'	Diff	gp2a	115	52.9	11.3021	0	15.6761	16.2353	18.4998	10.1166	middle
oni-miR-99b_R+2	AACCCGTAGATCCGATCTTGTGTA	24	NC_039277.1	-	13485793	13485853	caAACCCGTAGATCCGATCTTGTGTCataattggcaacccaagctcgattctgtgggtctc	5'	Diff	gp2a	55	49.2	61.0311	24.0009	51.9788	56.2823	65.4609	46.0478	middle
gmo-miR-100b-5p_R-1_2ss14AG21TC	AACCCGTAGATCCGAACTTGCG	22	NC_039247.1	-	10785405	10785483	ccagctgtcacaAACCCGTAGATCCGAACTTGTGgtgactctgtgcacaagctcgtgtctataggtatgtgtctgcaag	5'	Diff	gp2a	73	50.6	91.5467	103.115	96.5321	108.776	80.4031	80.2349	middle
gmo-miR-100b-5p_R-1_2ss14AG21TC	AACCCGTAGATCCGAACTTGCG	22	NC_039257.1	-	11871412	11871484	gctgacacaAACCCGTAGATCCGAACTTGTGgtgactgtccacacaagcttgtatctataggtatctgtctgt	5'	Diff	gp2a	73	46.6	91.5467	103.115	96.5321	108.776	80.4031	80.2349	middle
hsa-miR-101-3p_R+2	TACAGTACTGTGATAACTGAAGA	23	NC_039247.1	-	1135492	1135588	ctccgccgtcttgaattgtccattttcagttatcatggcaccggtgctgtgtgtgtgtcgagTACAGTACTATGATAACTGAAGAttgacggtgttt	3'	Diff	gp2a	91	45.4	3547.15	3993.05	6109.16	3622.63	3908.44	6729.26	high
gmo-miR-101a-3p_R+1_1ss22TG	TACAGTACTGTGATAACTGAAGA	23	NC_039273.1	-	12559781	12559867	acaggctgccctggttcagttatcacagtgctgatgctgtccatcttaaaggTACAGTACTGTGATAACTGAAGGatggctgccatc	3'	Diff	gp2a	81	48.3	3547.15	3993.05	6109.16	3622.63	3908.44	6729.26	high
aca-miR-106-5p	AAAAGTGCTTATAGTGCAGGTAG	23	NC_039243.1	-	20590160	20590270	acctgccattgtgttagagtttcagcagtgcTAAAGTGCTTATAGTGCAGGTAGtatttctgtcatctactgcagtgtgagcacttgaagtacttctagctaaatgcatct	5'	Yes	gp2a	105	41.4	0	4.44462	0	0	0	10.4654	middle
ssa-miR-106b-5p	AAAAGTGCTTACAGTGCAGGTA	22	NC_039243.1	-	20590602	20590745	gttgtgttgatggtgtggacgtggttggagtcagtgtattgtCAAAGTGCTTACAGTGCAGGTAgtattatggaatatctactgcagtggaggcacttctagcaatacacttggccattgctttttccctccgccaaacatcct	5'	Yes	gp2a	138	45.8	5.08593	10.6671	3.71277	2.70588	0	6.6281	middle
ssa-miR-106b-5p	AAAAGTGCTTACAGTGCAGGTA	22	NC_039268.1	+	21561648	21561739	gacgtcagtgtattgtCAAAGTGCTTACAGTGCAGGTAgtattatggaatatctactgcagtggaggcacttctagcaatacacttgaccat	5'	Yes	gp2a	86	42.4	5.08593	10.6671	3.71277	2.70588	0	6.6281	middle
hsa-miR-125b-5p_R+1	TCCCTGAGACCCTAACTTGTGAT	23	NC_039257.1	-	11864375	11864466	aatgtgcctctcacaaTCCCTGAGACCCTAACTTGTGACgttttcctgttatgtgcACGGGTTAGGTTCTTGGGAGCTgagaggggcgctct	5'	Diff	gp2a	86	52.2	709.769	332.457	803.609	661.317	670.263	558.853	middle
hsa-miR-125b-1-3p	ACGGGTTAGGCTCTTGGGAGCT	22	NC_039257.1	-	11864375	11864466	aatgtgcctctcacaaTCCCTGAGACCCTAACTTGTGACgttttcctgttatgtgcACGGGTTAGGTTCTTGGGAGCTgagaggggcgctct	3'	Yes	gp2a	86	52.2	0	0	3.30024	0	0	0	low
hsa-miR-125b-1-3p	ACGGGTTAGGCTCTTGGGAGCT	22	NC_039282.1	+	6868655	6868746	aatgtgcctctcacaatccctgagaccctaacttgtgacgttttcctgttatgtgcACGGGTTAGGTTCTTGGGAGCTgagaggggcactct	3'	Yes	gp2a	86	51.1	0	0	3.30024	0	0	0	low
ola-miR-125b_L+1R-2	CTCCCTGAGACCCTAACTTGT	21	NC_039252.1	-	15032069	15032155	gcactcctcctgGTCCCTGAGACCCTAACTTGTgagctttttgtgctgaaaatcacaggttaagctcttgggacctgggcagagggc	5'	Diff	gp2a	87	54	4.52082	2.22231	4.1253	3.78823	6.40379	0	low
ola-miR-125b_L+1	CTCCCTGAGACCCTAACTTGTGA	23	NC_039282.1	+	10697162	10697304	aaagagataggcttagctggttatggctgccctcctcttgCTCCCTGAGACCCTAACTCGTGAgttcttccttcaaaatcacgagtcaggagcttgggagacaggtggagggctttagcacctctccaaaaaatcctctctca	5'	Diff	gp2a	139	50.3	111.89	62.6691	159.237	92.5412	103.172	92.7934	middle
ola-miR-125a-5p_R+2	TCCCTGAGACCCTTAACCTGTGAA	24	NC_039286.1	-	3691109	3691197	ccggtgtatgtctgtgTCCCTGAGACCCTTAACCTGTGATgtcttcaaaggtcacaggtgaggtccttgggaacgcagctgtatatgat	5'	Diff	gp2a	83	50.6	20.3437	0	9.90073	17.3176	19.9229	4.88386	middle
ssa-miR-125b-5p_R+1	TCCCTGAGACCCTTAACCTGTGAC	24	NW_020523343.1	-	8264	8336	tgtctgtgTCCCTGAGACCCTTAACCTGTGATgtcttcaaaggtcacaggtgaggtccttgggaacacagctg	5'	Diff	gp2a	70	52.1	2.82551	0	0	0	0	0	low
ssa-miR-125b-5p_R+1	TCCCTGAGACCCTTAACCTGTGAC	24	NW_020527686.1	-	30183	30255	tgtctgtgTCCCTGAGACCCTTAACCTGTGATgtcttcaaaggtcacaggtgaggtccttgggaacacagctg	5'	Diff	gp2a	70	52.1	2.82551	0	0	0	0	0	low
bta-miR-126-3p_L+1R+2	TCGTACCGTGAGTAATAATGCGCT	24	NC_039250.1	-	7813372	7813461	ttaactgcttcacagtccattattacttttggtacgcgctaggccagactcaaacTCGTACCGTGAGTAATAATGCACTgtggcagtgtg	3'	Diff	gp2a	84	45.6	0	0	2.06265	0	0	0	low
bta-miR-126-3p_L+1R+2	TCGTACCGTGAGTAATAATGCGCT	24	NW_020523902.1	-	224616	224705	ttaactgcttcacagtccattattacttttggtacgcgctaggccagactcaaacTCGTACCGTGAGTAATAATGCACTgtggcagtttg	3'	Diff	gp2a	86	44.4	0	0	2.06265	0	0	0	low
tni-miR-128_1ss22TC	TCACAGTGAACCGGTCTCTTTC	22	NC_039251.1	-	4633798	4633884	tctgagcggctggacgcggggccgaggcactgtctgagacgtcctctgattcTCACAGTGAACCGGTCTCTTTTccagcggctcgct	3'	Diff	gp2a	81	62.1	113.021	95.5593	94.8819	117.976	143.018	118.608	middle
tni-miR-128_R+1	TCACAGTGAACCGGTCTCTTTTG	23	NC_039264.1	-	26578148	26578277	ctgcagggtttgtgactggagcgctgggagacggggccgtgtcactgtatgagattcgtagtctttcTCACAGTGAACCGGTCTCTTTTCccagccctcactcctcaactctcacctctgacccctgacc	3'	Diff	gp2a	124	56.9	0	0	2.06265	2.70588	5.69225	0	low
hsa-miR-128-3p_R+1	TCACAGTGAACCGGTCTCTTTC	22	NC_039289.1	+	2596539	2596662	tgccagggttttctgattggagcgctgggagacggggccgtgtcactgtatgagattcgtagccattcTCACAGTGAACCGGTCTCTTTCcccagccctcactcctcacctctgacctctgacc	3'	Diff	gp2a	118	57.3	113.021	95.5593	94.8819	117.976	143.018	118.608	middle
hsa-miR-130b-5p_R+2	ACTCTTTCCCTGTTGCACTACTA	23	NC_039247.1	-	5247934	5248049	tcctggtcccattgttttttcagttgcctgacACTCTTTCCCTGTTGCACTACTGtgggagctgcagctagcagtgcaataatgaaagggcatcagtccactgaaccagaccacca	5'	Diff	gp2a	110	50	0	0	0	0	0	5.58155	low
oni-miR-132d_L-2R+2	CATGGCTGTAGACTGTTACCAT	22	NC_039277.1	-	12904974	12905048	ccttggcgacCATGGCTGTAGACTGTTACCATgtgccatcgctacagtAACAATCTAAAGCCACGGTCaccatgg	5'	Diff	gp2a	75	52	17.5182	14.6672	24.3393	10.2824	20.6344	27.5589	middle
oni-mir-132d-p3_1	AACAATCTAAAGCCACGGTC	20	NC_039277.1	-	12904974	12905048	ccttggcgacCATGGCTGTAGACTGTTACCATgtgccatcgctacagtAACAATCTAAAGCCACGGTCaccatgg	3'	New	gp2a	75	52	35.0364	30.2234	38.3653	30.3059	19.9229	44.6524	middle
oni-miR-132d_L-2R+2	CATGGCTGTAGACTGTTACCAT	22	NW_020524142.1	-	6969	7043	ccttggcgacCATGGCTGTAGACTGTTACCATgtgccatcgctacAGTAACAATCTAAAGCCACGGTcaccatgg	5'	Diff	gp2a	75	52	17.5182	14.6672	24.3393	10.2824	20.6344	27.5589	middle
oni-mir-132d-p3_2	AGTAACAATCTAAAGCCACGGT	22	NW_020524142.1	-	6969	7043	ccttggcgacCATGGCTGTAGACTGTTACCATgtgccatcgctacAGTAACAATCTAAAGCCACGGTcaccatgg	3'	New	gp2a	75	52	35.0364	30.2234	38.3653	30.3059	19.9229	44.6524	middle
oni-mir-132d-p3_3	TAACAATCTAAAGCCACGGTC	21	NC_039252.1	-	15997000	15997066	agcgaccatggctgtagactgttaccacgtgccaatgctacagTAACAATCTAAAGCCACGGTCacc	3'	New	gp2a	61	50.7	35.0364	30.2234	38.3653	30.3059	19.9229	44.6524	middle
oni-mir-132d-p3_3	TAACAATCTAAAGCCACGGTC	21	NW_020524268.1	+	116847	116913	agcgaccatggctgtagactgttaccacgtgccaacactacagTAACAATCTAAAGCCACGGTCacc	3'	New	gp2a	61	50.7	35.0364	30.2234	38.3653	30.3059	19.9229	44.6524	middle
ssc-miR-133b_L-1_2ss22AG23TC	TTGGTCCCCTTCAACCAGCTGC	22	NC_039244.1	-	10116323	10116396	tttgctaaagctggtaaaatggaaccaaatcaccttttcaatggatTTGGTCCCCTTCAACCAGCTGTagctat	3'	Diff	gp2a	68	40.5	320.413	349.791	258.244	1244.16	970.529	307.334	middle
ola-mir-133-3-p5_1ss10CG	CAGGTGTTTGAGAGAGGT	18	NC_039259.1	+	25331655	25331748	ttagttgctggtaaaacggaaccaagtCAGGTGTTTGAGAGAGGTttggtccctttcaaccagctactgcgccgtgacttcagccagcaacacg	5'	New	gp2a	88	51.1	0	0	0	3.78823	0	0	low
ola-mir-133-3-p5_1ss10CG	CAGGTGTTTGAGAGAGGT	18	NC_039284.1	-	15938153	15938246	ttagttgctggtaaaacggaaccaagtCAGGTGTTTGAGAGAGGTttggtccctttcaaccagctactgcgccgtgacttcatccagcaacaca	5'	New	gp2a	88	48.9	0	0	0	3.78823	0	0	low
hsa-miR-133b_R+2	TTTGGTCCCCTTCAACCAGCTACA	24	NC_039262.1	+	19088848	19088935	gcacgccttgctgtggctggtcaaatggaaccaagtcaggtgtttctgtgaggTTTGGTCCCCTTCAACCAGCTACTgcgtcgtgaat	3'	Diff	gp2a	84	53.4	0	0	0	9.2	0	2.79078	low
ssc-miR-133b	TTTGGTCCCCTTCAACCAGCTAT	23	NC_039269.1	-	23637021	23637117	aaccacaatgctttgctaaagctggtaaaatggaaccaaatcacctcttcaatggaTTTGGTCCCCTTCAACCAGCTGTagctatgctttgatgaca	3'	Yes	gp2a	91	42.3	1552.34	1663.18	1351.86	7641.41	3643.04	1999.94	high
ssc-miR-133b	TTTGGTCCCCTTCAACCAGCTAT	23	NW_020526349.1	-	75184	75273	aaaaatgctttgctaaagctggtaaaatggaaccaaatcaactgttttatggaTTTGGTCCCCTTCAACCAGCTGTagctgtgcattgat	3'	Yes	gp2a	84	38.9	1552.34	1663.18	1351.86	7641.41	3643.04	1999.94	high
hsa-miR-133b_L-1R+1	TTGGTCCCCTTCAACCAGCTAT	22	NW_020524351.1	-	4593	4682	aagcacgtcttgctgtggctggtcaaatggaaccaagtcaggtgtttctgcaaggtTTGGTCCCCTTCAACCAGCTACtgcgtcgtgaat	3'	Diff	gp2a	84	51.1	1203.1	1852.52	915.405	5210.99	3791.75	1291.78	high
hsa-miR-133b_L-1R+2	TTGGTCCCCTTCAACCAGCTACA	23	NW_020527598.1	+	13596	13685	aagcacgtcttgctgtggctggtcaaatggaaccaagtcaggtgtttctgcaaggtTTGGTCCCCTTCAACCAGCTACTgcgtcgtgaat	3'	Diff	gp2a	84	51.1	4.52082	2.66677	3.71277	11.9059	16.3652	3.13962	middle
oni-miR-135c_1ss11TC	TATGGCTTTTCATTCCTATGTGA	23	NC_039267.1	-	17415308	17415421	gctgccgtgctcctttactgctgttgtgtctTATGGCTTTTTATTCCTATGTGAagttgaacaaagctcatgtagggatataagccactaaacacacagtgatgaatcggcttg	5'	Diff	gp2a	108	43	2.82551	0	63.1171	0	0	0	middle
oni-miR-135c_1ss11TC	TATGGCTTTTCATTCCTATGTGA	23	NC_039292.1	-	13391888	13391976	ctatactgttgtgtctTATGGCTTTTTATTCCTATGTGAaggtgaataaggttcatgtagggatacaagccactaaacacacagtgata	5'	Diff	gp2a	83	37.1	2.82551	0	63.1171	0	0	0	middle
tni-mir-135b-p3	TATAGGGATGGAAGCCATGCAC	22	NW_020527982.1	+	760067	760132	cccgtatggctttttattcctatctgataatgctcaggactcaTATAGGGATGGAAGCCATGCAGg	3'	New	gp2a	66	45.5	6.78124	0	0	0	0	0	low
hsa-miR-138-5p_R+1	AGCTGGTGTTGTGAATCAGGCCGT	24	NC_039258.1	+	13089974	13090067	cgatgatggggcagggcAGCTGGTGTTGTGAATCAGGCCGCcgtggtgaaagggtacggcttcttcacaacaccagggtctcacctcatcacac	5'	Diff	gp2a	88	58.5	10.1719	13.7783	18.9764	11.9059	11.3845	13.605	middle
hsa-miR-138-5p_R+1	AGCTGGTGTTGTGAATCAGGCCGT	24	NC_039285.1	-	4088121	4088236	gactggtgtgagaggtgtgtgtgctgcAGCTGGTGTTGTGAATCAGGCCGAtgtcacacgtccgcgataacccggctatttcacaacaccagggtggcaccacaccgctgccaaca	5'	Diff	gp2a	110	57.8	10.1719	13.7783	18.9764	11.9059	11.3845	13.605	middle
hsa-miR-138-5p_R+2	AGCTGGTGTTGTGAATCAGGCCGTT	25	NC_039260.1	+	8295791	8295922	acctcctggactggtgtgtgaggtgtgtgtgctgcAGCTGGTGTTGTGAATCAGGCCGATgtcacacgtccgcgataacccggctatttcacaacaccagggtggcaccacaccactgccaacaaaggaact	5'	Diff	gp2a	126	56.1	0	3.11123	0	3.24706	0	0	low
hsa-miR-141-3p_R-1	TAACACTGTCTGGTAAAGATG	21	NC_039248.1	-	9351166	9351254	attgtctctaggctacatcttacctggcagtgttcgattgttcactgaagttcTAACACTGTCTGGTAACGATGcactctgggggctca	3'	Diff	gp2a	83	47.2	0	18.6674	175.738	0	0	0	middle
gmo-miR-146-5p_R+2	TGAGAACTGAATTCCATAGATGGTA	25	NC_039255.1	+	15511010	15511101	ctggagcactaaagcccTGAGAACTGAATTCCATAGATGGTGtccataaagagttcatctatgggcttagttcttctggcattgtgttcaat	5'	Diff	gp2a	86	42.4	0	3.11123	33.8275	0	0	12.2097	middle
gmo-miR-146-5p_R+2	TGAGAACTGAATTCCATAGATGGTA	25	NC_039280.1	-	12090985	12091078	tcttgagcacttaagcccTGAGAACTGAATTCCATAGATGGTGttcataaagagttcatctatgggctcagttcttctggcattgtgttcagtg	5'	Diff	gp2a	90	42.6	0	3.11123	33.8275	0	0	12.2097	middle
ssa-miR-146d-5p	TGAGAACTGAATTCCAAGGGTT	22	NC_039263.1	-	1652214	1652303	atggagctcctagcttTGAGAACTGAATTCCAAGGGTGtctgttgtatattcagcccacggagttcagttcttaagtttggatgctcacg	5'	Yes	gp2a	84	45.6	5.08593	20.8897	24.3393	7.03529	0	3.83732	middle
ssa-miR-146d-5p	TGAGAACTGAATTCCAAGGGTT	22	NC_039288.1	+	3992262	3992388	actgtacttatggatattaaacagagctcttggcttTGAGAACTGAATTCCAAGGGTGtctgttttatattcagcccacggagttcagttcttaagtttggatgctcacgacatctgttctgaccta	5'	Yes	gp2a	121	40.9	5.08593	20.8897	24.3393	7.03529	0	3.83732	middle
hsa-miR-150-5p	TCTCCCAACCCTTGTACCAGTG	22	NC_039245.1	-	7241882	7241973	accgtccatctctgtcTCTCCCAATCCTTGTACCAGTGtctgctttacagatgacgctggacggggtttggggggggctgagagtggacaaa	5'	Yes	gp2a	86	55.4	2.82551	3.55569	45.3783	0	4.26919	0	middle
hsa-miR-150-5p	TCTCCCAACCCTTGTACCAGTG	22	NC_039270.1	+	21832179	21832255	atctcggtcTCTCCCAATCCTTGTACCAGTGtctgatttacagatgacgctggacggggtttggggggggctgaggg	5'	Yes	gp2a	75	57.1	2.82551	3.55569	45.3783	0	4.26919	0	middle
hsa-miR-152-3p_R+1	TCAGTGCATGACAGAACTTGGG	22	NC_039245.1	+	3258	3349	ccttctgttcgcctggctcaagttctgtgatacactcagactttgaatcagtggtagTCAGTGCATGACAGAACTTTGGcccggacggaccc	3'	Diff	gp2a	84	52.2	3.39062	0	12.7884	0	3.55766	1.74424	middle
hsa-miR-152-3p	TCAGTGCATGACAGAACTTGG	21	NC_039245.1	+	5430249	5430345	tcctgtggttctcctggctcaagttctgtgatacactcagactttgaatcagtggtagTCAGTGCATGACAGAACTTTGgcccggacggacccaatc	3'	Yes	gp2a	91	50.5	3.39062	4.00016	52.8039	0	3.55766	4.18617	middle
hsa-miR-152-3p	TCAGTGCATGACAGAACTTGG	21	NC_039270.1	+	9582704	9582795	ccttctgttcgcctggctcaagttctgtgatacactcagactttgaatcagtggtagTCAGTGCATGACAGAACTTTGgcccggacggaccc	3'	Yes	gp2a	84	52.2	3.39062	4.00016	52.8039	0	3.55766	4.18617	middle
gmo-miR-152-3p_R+1_2ss9TC10AT	TCAGTGCACTACAGAACTTTGT	22	NC_039251.1	-	33099206	33099304	agcgctgtggctttccaagtaaagttctgtgatccactccgactctaattgtttgcagTCAGTGCATTACAGAACTTTGTtttgggagtttaaagctca	3'	Diff	gp2a	93	42.4	45.7733	104.004	1202.94	16.7765	20.6344	17.7912	middle
ola-miR-152_R-1_2ss9TC10AT	TCAGTGCACTACAGAACTTTGT	22	NC_039276.1	+	22920545	22920630	gtggctttccaagtaaagttctgtgatacactccgactctaattgcttgcagTCAGTGCATTACAGAACTTTGTtttgggagttta	3'	Diff	gp2a	80	40.7	45.7733	104.004	1202.94	16.7765	20.6344	17.7912	middle
cpi-miR-181a-2-3p_R+1	ACCATCGACCGTTGACTGTACCT	23	NC_039264.1	+	21847415	21847500	tttgcctcagtgaacattcaacgctgtcggtgagtttgagctaaatagaaaaaaACCATCGACCGTTGACTGTACCCtgcggctga	3'	Diff	gp2a	80	46.5	11.8672	16.4451	16.9137	11.9059	7.11532	18.1401	middle
cpi-miR-181a-2-3p_R+1	ACCATCGACCGTTGACTGTACCT	23	NW_020523638.1	+	108068	108160	gctggtcccttggtgaacattcaacgctgtcggtgagttttgagcttctgaaacaaACCATCGACCGTTGACTGTACCCtgagggtcgccaaa	3'	Diff	gp2a	89	51.6	11.8672	16.4451	16.9137	11.9059	7.11532	18.1401	middle
hsa-miR-181d-5p	AACATTCATTGTTGTCGGTGGGT	23	NC_039269.1	-	9351519	9351601	aaaggtcataatcAACATTCATTGCTGTCGGTGGGTttaattttgtaacagctctctgaacaatgaatgtaactatggcccag	5'	Yes	gp2a	77	38.6	0	0	8.2506	0	0	0	low
hsa-miR-181d-5p	AACATTCATTGTTGTCGGTGGGT	23	NW_020524816.1	-	77398	77480	aaaggtcataatcAACATTCATTGCTGTCGGTGGGTttaattttgtaacagctctctgaacaatgaatgtaactatggcccag	5'	Yes	gp2a	77	38.6	0	0	8.2506	0	0	0	low
mmu-miR-182-5p_R-1	TTTGGCAATGGTAGAACTCACACC	24	NC_039246.1	-	15955445	15955541	aaggttctccgtcggtaTTTGGCAATGGTAGAACTCACACTggtgaggtagtcagatccggtggttctagacttgccaactactacctgagaacatc	5'	Diff	gp2a	91	48.5	0	8.00031	0	0	7.11532	9.76772	low
ola-miR-184-3p_R+1	TGGACGGAGAACTGATAAGGGT	22	NC_039249.1	-	11850879	11851012	gggactgttaagtatttgttcaaatggtcgctcacatctccttatcacttttccagcccagctaacgatggtgaatctgtTGGACGGAGAACTGATAAGGGCatgtggctgacacaaacagctttgtgtccact	3'	Diff	gp2a	130	46.3	458.864	364.459	357.664	167.765	1240.91	486.293	middle
ola-miR-184-3p_R+1	TGGACGGAGAACTGATAAGGGT	22	NW_020523574.1	+	5004	5096	atggtcgctcacatctccttatcacttttccagcccagctaaagatggtgaatctgtTGGACGGAGAACTGATAAGGGCatgtggctgacaca	3'	Diff	gp2a	87	48.4	458.864	364.459	357.664	167.765	1240.91	486.293	middle
ola-miR-184-3p_L+1R+1	TTGGACGGAGAACTGATAAGGGT	23	NC_039274.1	+	34252100	34252192	atggtcgctcacatctccttatcacttttccagcccagctaaagatggtgaatctgTTGGACGGAGAACTGATAAGGGCatgtggctgacaca	3'	Diff	gp2a	87	48.4	5.08593	3.55569	0	0	10.673	6.97694	middle
cpi-miR-187-5p_L+1_2ss6AG23AT	GGGCTGCAACACAGGACATGGGT	23	NC_039261.1	-	12351424	12351499	gggccggGGGCTGCAACACAGGACATGGGAgctgcctctgactcccgcTCGTGTCTTGTGTTGCAGCCAGTggaac	5'	Diff	gp2a	70	64.5	0	0	0	0	0	2.79078	low
fru-miR-187_R+3	TCGTGTCTTGTGTTGCAGCCAGA	23	NC_039261.1	-	12351424	12351499	gggccggGGGCTGCAACACAGGACATGGGAgctgcctctgactcccgcTCGTGTCTTGTGTTGCAGCCAGTggaac	3'	Diff	gp2a	70	64.5	80.2446	56.0022	59.8169	120.682	79.6915	74.6533	middle
cpi-miR-187-5p_L+1_2ss6AG23AT	GGGCTGCAACACAGGACATGGGT	23	NW_020527617.1	-	152394	152510	gctgagggtgagctgtggctgggccggGGGCTGCAACACAGGACATGGGAgctgcctctcactcccgcTCGTGTCTTGTGTTGCAGCCAGTggaactgctgcactgtccacatctga	5'	Diff	gp2a	111	62.4	0	0	0	0	0	2.79078	low
fru-miR-187_R+3	TCGTGTCTTGTGTTGCAGCCAGA	23	NW_020527617.1	-	152394	152510	gctgagggtgagctgtggctgggccggGGGCTGCAACACAGGACATGGGAgctgcctctcactcccgcTCGTGTCTTGTGTTGCAGCCAGTggaactgctgcactgtccacatctga	3'	Diff	gp2a	111	62.4	80.2446	56.0022	59.8169	120.682	79.6915	74.6533	middle
hsa-miR-192-5p	CTGACCTATGAATTGACAGCC	21	NC_039252.1	-	10664231	10664327	tgttgggacacagggtgATGACCTATGAATTGACAGCCagtgtttgcagtccagctgcctgtcagttctgtaggccactgttctgtttatcctataa	5'	Yes	gp2a	91	47.4	0	0	21.4516	0	15.6537	0	middle
mmu-miR-193b-3p_1ss11CT	AACTGGCCCATAAAGTCCCGCT	22	NW_020523854.1	-	780118	780208	accgtgatttcagtgacgggactttgggggcaagatgagtattgatctcaatccAACTGGCCCGTAAAGTCCCGCTtctgggactcactct	3'	Diff	gp2a	85	51.6	0	0	0	5.41176	0	0	low
hsa-miR-196a-5p_R+1	TAGGTAGTTTCATGTTGTTGGGC	23	NC_039290.1	-	7805859	7805937	ggtgcgtggttTAGGTAGTTTCATGTTGTTGGGAttggcttcctggctcgacaacaagaaactgccttgattacgtcag	5'	Diff	gp2a	73	48.1	99.4581	125.338	75.0805	322.541	82.5377	150.702	middle
ola-miR-199a-5p_R+1_1ss10CT	CCCAGTGTTTAGACTACCTGTTC	23	NC_039287.1	-	6933951	6934014	atCCCAGTGTTCAGACTACCTGTTCaggatcatactggtgtACAGTAGTCTGCACATTGGTTAG	5'	Diff	gp2a	57	45.3	46.3384	56.8911	71.7803	79.0117	21.346	53.0248	middle
ola-miR-199a-3p_R+1	ACAGTAGTCTGCACATTGGTTAA	23	NC_039287.1	-	6933951	6934014	atCCCAGTGTTCAGACTACCTGTTCaggatcatactggtgtACAGTAGTCTGCACATTGGTTAG	3'	Diff	gp2a	57	45.3	8381.04	6142.02	7942.86	5998.4	9963.58	9073.17	high
bta-miR-199c_L-1R+2_2	ACAGTAGTCTGCACATTGGCT	21	NC_039247.1	+	1499618	1499708	acgcccgtcccgcctgcccagtgttcagactacctgttcaggaagtagtgtttgtACAGTAGTCTGCACATTGGTTaggctgcacggggat	3'	Diff	gp2a	85	54.9	100.588	133.339	158.412	115.812	36.9996	141.283	middle
bta-miR-199c_L-1R+4	ACAGTAGTCTGCACATTGGTTAA	23	NC_039247.1	+	3285201	3285275	cccgcctgcccagtgttcagactacctgttcaggaagtagtgtttgtACAGTAGTCTGCACATTGGTTAGgctgc	3'	Diff	gp2a	69	52	8381.04	6142.02	7942.86	5998.4	9963.58	9073.17	high
fru-mir-199-3-p3	CAGTAGTCTGCACATTGGTTAA	22	NC_039247.1	+	19889663	19889758	catgcccgccccgctttcccagtgttcagactacctgttcagggcgtagagattgtaCAGTAGTCTGCACATTGGTTAGgctgtgtggggggtaca	3'	New	gp2a	92	55.2	2509.06	1956.08	2102.25	1788.59	3243.87	2546.93	middle
cgr-mir-199b-p3	ACAGTAGCCTGCACATTGGTTA	22	NC_039262.1	+	20096361	20096423	atcccagtgttcagactacctgttcaggatcatactggtgtACAGTAGTCTGCACATTGGTTA	3'	New	gp2a	57	44.4	14.1276	17.7785	9.48819	13.5294	12.8076	16.3958	middle
bta-miR-199c_L-1R+1	ACAGTAGTCTGCACATTGGC	20	NC_039272.1	+	23268074	23268169	catgcccgccccgctttcccagtgttcagactacctgttcagggcgtagagattgtACAGTAGTCTGCACATTGGTtaggctgtgtggggggtgca	3'	Diff	gp2a	94	56.2	49.164	40.8905	41.6656	31.9294	41.9804	43.6059	middle
hsa-miR-200b-3p_R+2	TAATACTGCCTGGTAATGATGATT	24	NC_039269.1	+	14472729	14472810	ggtagtcttctccatcttacgaggcagcattggatttcatcattttctcTAATACTGCCTGGTAATGATGATGatggctgtc	3'	Diff	gp2a	82	42.7	39.5572	43.1128	151.811	41.6706	86.8069	86.8629	middle
hsa-miR-200b-3p_R+2	TAATACTGCCTGGTAATGATGATT	24	NW_020523286.1	+	1784938	1785002	ctccatcttacgaggcagcattggatttcattattttctcTAATACTGCCTGGTAATGATGATGa	3'	Diff	gp2a	58	38.5	39.5572	43.1128	151.811	41.6706	86.8069	86.8629	middle
hsa-miR-200c-3p_R-2	TAATACTGCCGGGTAATGATG	21	NC_039273.1	-	7822763	7822853	cactggatgaccgtctccatcttacaaggcagttttggatgttatatcttctcTAATACTGCCTGGTAATGATGcatatggtcctccacga	3'	Diff	gp2a	85	44	0	0	88.2815	0	0	0	middle
dre-miR-203a-3p_R+4	GTGAAATGTTTAGGACCACTTGACCA	26	NC_039259.1	-	6628290	6628379	ctggtctctctggtgcagtggttcttaacagttcaacagttctatctcaaaattGTGAAATGTTTAGGACCACTTGATCAgggagacact	3'	Diff	gp2a	84	42.2	0	0	0	5.41176	0	3.13962	low
dre-miR-203a-3p_R+4	GTGAAATGTTTAGGACCACTTGACCA	26	NC_039284.1	-	6811576	6811702	gccgtcgggtctcttctggtctctctggtgaagtggttcttaacagttcaacagttctatctcaaaattGTGAAATGTTTAGGACCACTTGATCAgggagatactagaacaaagatgacaagacacc	3'	Diff	gp2a	121	43.3	0	0	0	5.41176	0	3.13962	low
tni-miR-204b	TTCCCTTTGTTATCCTATGCCT	22	NC_039267.1	-	13516504	13516602	tttggtgtctgtgacctgtgggtTTCCCTTTGTCATCCTATGCCTggagctcgtgataaggcagggacagcaaagggaggctcagctgtcaccactcac	5'	Yes	gp2a	93	54.5	18.0833	22.6676	20.214	0	15.6537	6.27925	middle
tni-miR-204b	TTCCCTTTGTTATCCTATGCCT	22	NC_039292.1	-	11257356	11257443	tctgtgacctgtgggtTTCCCTTTGTCATCCTATGCCTggagctcgtgataaggcagggacagcaaagggaggctcagctgtcaccac	5'	Yes	gp2a	82	55.7	18.0833	22.6676	20.214	0	15.6537	6.27925	middle
tni-miR-204b_L+2_1ss13TC	CTTTCCCTTTGTCATCCTATGCCT	24	NC_039272.1	-	18452627	18452700	ctcctggTTTTCCCTTTGTCATCCTATGCCTggagtttctgatgaggctgggacagcaaagggaggtccagacg	5'	Diff	gp2a	68	54.1	10.737	13.7783	9.07566	0	12.096	7.32579	middle
gmo-miR-205-5p_R+5	TCCTTCATTCCACCGGAGTCTGTC	24	NC_039265.1	+	15950244	15950317	gaattctaTCCTTCATTCCACCGGAGTCTGTGtagctgtccaatcagatttcagtggtgtgaagtgtaggagac	5'	Diff	gp2a	68	45.9	2.82551	6.66693	4.95036	0	0	2.79078	low
gmo-miR-205-5p_R+5	TCCTTCATTCCACCGGAGTCTGTC	24	NC_039290.1	-	4633488	4633618	gctgaaatgtggttttatctgctctgtgaattctaTCCTTCATTCCACCGGAGTCTGTGtaaatgtccaatcagatttcagtggtgtgaagtgtaggagacatggaaagatcactttttccacttttccct	5'	Diff	gp2a	125	41.2	2.82551	6.66693	4.95036	0	0	2.79078	low
dre-miR-206-3p_1ss22GA	TGGAATGTAAGGAAGTGTGTGA	22	NC_039284.1	-	15939460	15939547	ttgctctttgagatgacatacttccttatatccccatatacagaatcaatctaTGGAATGTAAGGAAGTGTGTGGtttcagagagact	3'	Diff	gp2a	82	37.5	22245.8	35881.4	16256.2	89714	156674	26339.4	high
hsa-miR-210-3p	CTGTGCGTGTGACAGCGGCTGA	22	NC_039267.1	-	19215742	19215835	atttctgagagcaggtaagccactgactaacgcacattgcgcctgttttccactccaCTGTGCGTGTGACAGCGGCTAAccagcttttggatga	3'	Yes	gp2a	88	51.1	0	0	2.06265	0	0	0	low
hsa-miR-210-3p	CTGTGCGTGTGACAGCGGCTGA	22	NC_039292.1	+	14738858	14738951	atttctgaaagcaggtaagccactgactaacgcacattgcgcctgttctccactccaCTGTGCGTGTGACAGCGGCTAAccagcttttggatgt	3'	Yes	gp2a	88	51.1	0	0	2.06265	0	0	0	low
hsa-miR-214-3p_R+1_1ss22TA	ACAGCAGGCACAGACAGGCAGAT	23	NC_039262.1	+	20098396	20098486	agagcgttgtctgtctgcctgtctacacttgctgtgcagaacttcctgcacctgtACAGCAGGCACAGACAGGCAGACagatggcagcccg	3'	Diff	gp2a	85	57.1	69.5077	47.5574	52.3913	67.647	73.2878	49.8851	middle
hsa-miR-214-3p_R+1_1ss22TA	ACAGCAGGCACAGACAGGCAGAT	23	NC_039287.1	-	6932001	6932091	agagcgttgtctgtctgcctgtctacacttgctgtgcagaacttcctgcacctgtACAGCAGGCACAGACAGGCAGACagatggcagcccg	3'	Diff	gp2a	85	57.1	69.5077	47.5574	52.3913	67.647	73.2878	49.8851	middle
ola-miR-214_L-1R+6	TACAGCAGGCACAGACAGGCAGAT	24	NW_020523783.1	+	12677	12767	agagcgttgtctgtctgcctgtctacacttgctgtgcagaacttcctgcacctgTACAGCAGGCACAGACAGGCAGACagatggcagcccg	3'	Diff	gp2a	85	57.1	31.6458	13.3339	17.3263	27.6	12.8076	16.7447	middle
hsa-miR-216a-5p_R+2	TAATCTCAGCTGGCAACTGTGAGA	24	NC_039264.1	-	17517407	17517508	ctggcggctgagttttggcaTAATCTCAGCTGGCAACTGTGAGTagcgtgtcacccctctcacaggcgctgctggggttctgtcacacacagcactcgcaca	5'	Diff	gp2a	96	57.8	0	0	0	0	0	1.74424	low
hsa-miR-216a-5p_R+2	TAATCTCAGCTGGCAACTGTGAGA	24	NC_039289.1	+	8909820	8909912	gaggctgatttttggcaTAATCTCAGCTGGCAACTGTGAGTagtgtgttacccctctcacaggcgctgctggggttctgtcacacacagcacc	5'	Diff	gp2a	87	53.8	0	0	0	0	0	1.74424	low
oni-miR-218a_R+1	TTGTGCTTGATCTAACCATGTGA	23	NC_039243.1	+	31954448	31954541	tcagcggggttttcctTTGTGCTTGATCTAACCATGTGGttgcagactcggactaAAACATGGTTCTGTCAAGCAccatggaaggtcttgcagc	5'	Diff	gp2a	88	48.9	134.495	114.227	140.26	93.0823	27.7497	142.678	middle
aca-miR-218-3p_R-2	AAACATGGTTCTGTCAAGCA	20	NC_039243.1	+	31954448	31954541	tcagcggggttttcctTTGTGCTTGATCTAACCATGTGGttgcagactcggactaAAACATGGTTCTGTCAAGCAccatggaaggtcttgcagc	3'	Diff	gp2a	88	48.9	0	2.66677	0	0	0	0	low
aca-miR-218-3p_R-2	AAACATGGTTCTGTCAAGCA	20	NC_039243.1	+	33400746	33400839	tcagcggggttttcctttgtgcttgatctaaccatgtggttgcagactcggactaAAACATGGTTCTGTCAAGCAccatggaaggtcttgcagc	3'	Diff	gp2a	88	48.9	0	2.66677	0	0	0	0	low
oni-miR-218a_R+1	TTGTGCTTGATCTAACCATGTGA	23	NW_020524202.1	-	34781	34865	gcagctgtctcTTGTGCTTGATCTAACCATGTGCcgccgcctacacaagcctcacatggttccgtcaagcaccagggaccgctgg	5'	Diff	gp2a	83	58.8	134.495	114.227	140.26	93.0823	27.7497	142.678	middle
rno-mir-218b-p5_1ss22TG	TGGTGCTTGACGGAACCATGTGT	23	NC_039256.1	-	30324156	30324234	gcggtcccTGGTGCTTGACGGAACCATGTGAggcttgtgtaggcggcggcacatggttagatcaagcacaagagacagc	5'	New	gp2a	79	58.2	0	0	0	3.24706	0	0	low
rno-mir-218b-p5_1ss22TG	TGGTGCTTGACGGAACCATGTGT	23	NC_039281.1	-	7453724	7453812	gtccagcggtcccTGGTGCTTGACGGAACCATGTGAggcttgtgtaggcggcggcacatggttagatcaagcacaagagacagctgcac	5'	New	gp2a	89	58.4	0	0	0	3.24706	0	0	low
hsa-miR-219a-2-3p	AGAATTGTGGCTGGACATCTGT	22	NC_039247.1	-	19302356	19302453	tatgagctcaagcaattgattgtccaaacgcaattcttgtgaaatgtcaagcgatcagtcgAGAATTGTGCCTGGACATCTGTtgctggaggctccca	3'	Yes	gp2a	92	45.9	0	0	0	0	22.769	0	middle
hsa-miR-219a-2-3p	AGAATTGTGGCTGGACATCTGT	22	NC_039272.1	-	22663793	22663890	tatgagctccagcagctgattgtccaaacgcaattcttgtgaaatgtcaagcgatcagtcgAGAATTGTGCCTGGACATCTGTtgctggaggctccca	3'	Yes	gp2a	92	49	0	0	0	0	22.769	0	middle
dre-mir-222b-p5_1ss12GA	ACTCAGTACTCAGTGTAGAGTC	22	NC_039263.1	+	4797515	4797627	caaggaccgtactgatgtcatttacttACTCAGTACTCAGTGTAGAGTCtgtctgatatcgaaatgcAGCTACATCTGATTACTGGGTCAgtaaagatttcacacgcttcaat	5'	New	gp2a	107	40.7	0	0	2.47518	0	0	0	low
aca-miR-222b-3p_R-1_2ss22TC23TA	AGCTACATCTGATTACTGGGTCA	23	NC_039263.1	+	4797515	4797627	caaggaccgtactgatgtcatttacttACTCAGTACTCAGTGTAGAGTCtgtctgatatcgaaatgcAGCTACATCTGATTACTGGGTCAgtaaagatttcacacgcttcaat	3'	Diff	gp2a	107	40.7	487.119	523.576	340.75	301.976	189.267	291.985	middle
dre-mir-222b-p5_1ss12GA	ACTCAGTACTCAGTGTAGAGTC	22	NC_039288.1	+	2393814	2393938	atatgatcaaagattgcactgatgtcatttgcttACTCAGTACTCAGTGTAGAGTCtgtcttgtatcaaaatgcAGCTACATCTGATTACTGGGTCAgtgaagatttcacacgcttcaatcaaga	5'	New	gp2a	119	38.4	0	0	2.47518	0	0	0	low
aca-miR-222b-3p_R-1_2ss22TC23TA	AGCTACATCTGATTACTGGGTCA	23	NC_039288.1	+	2393814	2393938	atatgatcaaagattgcactgatgtcatttgcttACTCAGTACTCAGTGTAGAGTCtgtcttgtatcaaaatgcAGCTACATCTGATTACTGGGTCAgtgaagatttcacacgcttcaatcaaga	3'	Diff	gp2a	119	38.4	487.119	523.576	340.75	301.976	189.267	291.985	middle
ola-miR-222_R+6	AGCTACATCTGGCTACTGGGTCTCC	25	NC_039248.1	-	24311078	24311195	ggagcagagccacgcaggcgtccatccttcgctcagtggtcagtgtaggttctgtctccgtcagcAGCTACATCTGGCTACTGGGTCTCTgatggccgtcagtccgtgattgagcagc	3'	Diff	gp2a	112	59.3	0	0	3.30024	0	0	0	low
ola-miR-222_R+6	AGCTACATCTGGCTACTGGGTCTCC	25	NC_039273.1	-	297930	298008	gtccatcctttgctcagtggtcagtgtaggtcctgttctcctccagcAGCTACATCTGGCTACTGGGTCTCTgatgtcg	3'	Diff	gp2a	73	54.4	0	0	3.30024	0	0	0	low
hsa-miR-338-3p_R+1	TCCAGCATCAGTGATTTTGTTGA	23	NC_039254.1	-	9797153	9797227	cagctgggaacaatatcctgatgctgaatgagtgtgttttgaaaacTCCAGCATCAGTGATTTTGTTGCcagagg	3'	Diff	gp2a	69	44	5.08593	14.6672	12.3759	16.2353	0	10.8143	middle
hsa-miR-338-3p_R+1	TCCAGCATCAGTGATTTTGTTGA	23	NC_039279.1	-	6204838	6204930	tcatggtttctccctgcaacaatctcctgatgctgcctgagtgtttttactccacTCCAGCATCAGTGATTTTGTTGCcgggggtcaccacac	3'	Diff	gp2a	87	50.5	5.08593	14.6672	12.3759	16.2353	0	10.8143	middle
hsa-miR-363-3p_R+2	AATTGCACGGTATCCATCTGTAAA	24	NC_039281.1	-	12422733	12422832	tttgtcttgctgttttcgggtggatgaccctgcaattttaatagtggcaaaaatctccaataaaAATTGCACGGTATCCATCTGTAATccgctagattcc	3'	Diff	gp2a	94	40	0	0	0	0	0	7.67464	low
cpi-mir-365-2-p5_1ss1GA	AAGGCAGCAAGAAAAATGA	19	NW_020526059.1	+	29605	29709	acagaaAAGGCAGCAAGAAAAATGAgggacttttaggggcagctgtgttttattaacccagtcataatgcccctaaaaatccttattgctcttgcaattttcagc	5'	New	gp2a	99	40	0	0	0	0	9.96144	0	low
hsa-miR-375-3p	TTTGTTCGTTCGGCTCGCGTGA	22	NC_039248.1	-	7654704	7654809	cgatggataaactgcatttgctttacgttgagccacacgcacaatacatgtggattcagtTTTGTTCGTTCGGCTCGCGTTAagcaagtgcagaatttctccagtg	3'	Yes	gp2a	100	45.3	0	0	15.2636	0	0	0	middle
hsa-miR-375-3p	TTTGTTCGTTCGGCTCGCGTGA	22	NC_039276.1	-	24021259	24021362	tgtgtgttttctgtacttgtcttacgttgagccacacgcacaatacctgcagatgaaaaggtTTTGTTCGTTCGGCTCGCGTTAcgcagatgcagacacgcgtc	3'	Yes	gp2a	100	49	0	0	15.2636	0	0	0	middle
ami-miR-429-3p_R+3	TAATACTGTCTGGTAATGCCGTT	23	NC_039269.1	+	14474341	14474432	ccaggcctgtttatgggcgtcttaccagacacggttagatctaataatacgtgtcTAATACTGTCTGGTAATGCCGTCcattacaagctaat	3'	Diff	gp2a	86	43.5	20.9088	28.4456	47.441	25.4353	31.3074	60.3506	middle
ami-miR-429-3p_R+3	TAATACTGTCTGGTAATGCCGTT	23	NW_020523286.1	+	1786491	1786617	tcaggtgtgaggtcactgagccaggcctgttgatgggcgtcttaccagacatggttagatctaataacttgtgtcTAATACTGTCTGGTAATGCCGTCcgttacatgctaatgtcctctcaaccaac	3'	Diff	gp2a	121	47.2	20.9088	28.4456	47.441	25.4353	31.3074	60.3506	middle
gmo-mir-430c-p3_1ss9AT	TAAGTGCTTTTGTTGGGGTAG	21	NW_020526176.1	+	4757	4820	cggtaccctcataatggcactgacttgtctgttgtaataggTAAGTGCTTTTGTTGGGGTAGtt	3'	New	gp2a	58	43.8	5.65103	0	14.026	2.70588	0	19.8843	middle
gmo-mir-430c-p3_1ss9AT	TAAGTGCTTTTGTTGGGGTAG	21	NW_020527035.1	+	42849	42912	ctgtaccctcataatggcactgacttgtctgttgtaataggTAAGTGCTTTTGTTGGGGTAGtt	3'	New	gp2a	58	42.2	5.65103	0	14.026	2.70588	0	19.8843	middle
gmo-miR-451-5p_R+3	AAACCGTTACCATTACTGAGTTTT	24	NC_039247.1	-	16481441	16481513	acagagaggggcggtgAAACCGTTACCATTACTGAGTTTAGTAATGGTAAGGGTTCTAttgccttctctcaaa	5'	Diff	gp2a	67	43.8	19.2135	12.8894	16.5012	53.0353	8.53838	13.605	middle
aca-miR-451-3p_L+2R+1	TTTAGTAATGGTAAGGGTTCTA	22	NC_039247.1	-	16481441	16481513	acagagaggggcggtgAAACCGTTACCATTACTGAGTTTAGTAATGGTAAGGGTTCTAttgccttctctcaaa	3'	Diff	gp2a	67	43.8	48.5989	3.55569	0	85.5059	33.442	2.79078	middle
gmo-miR-451-5p_R+3	AAACCGTTACCATTACTGAGTTTT	24	NC_039272.1	-	10536888	10536960	acagagagtggcggtgAAACCGTTACCATTACTGAGTTTAGTAATGGTAAGGGTTCTGctgccttttctcaaa	5'	Diff	gp2a	67	43.8	19.2135	12.8894	16.5012	53.0353	8.53838	13.605	middle
aca-miR-451-3p_L+2R+1	TTTAGTAATGGTAAGGGTTCTA	22	NC_039272.1	-	10536888	10536960	acagagagtggcggtgAAACCGTTACCATTACTGAGTTTAGTAATGGTAAGGGTTCTGctgccttttctcaaa	3'	Diff	gp2a	67	43.8	48.5989	3.55569	0	85.5059	33.442	2.79078	middle
hsa-miR-454-3p_R+1	TAGTGCAATATTGCTTATAGGGTT	24	NC_039247.1	-	5249104	5249214	aaatgcatcttgcaggcaagaccctatcaatattgcctctgcttttttcacagtttatggagTAGTGCAATATTGCTTATAGGGTCttgactttaagggtaatctgcaatt	3'	Diff	gp2a	105	37.8	3.95572	0	2.06265	0	0	7.32579	low
hsa-miR-454-3p_R+1	TAGTGCAATATTGCTTATAGGGTT	24	NC_039294.1	-	4370435	4370567	gattttcgtgataactgcatcttgcaggcaagaccctatcaatattgcctctgcttttttcactgtttatggagTAGTGCAATATTGCTTATAGGGTCttgactttaagggtaatctgcaatttcagaaacat	3'	Diff	gp2a	127	37.6	3.95572	0	2.06265	0	0	7.32579	low
dre-miR-454a_R+4	TAGTGCAATATTGCTAATAGGGTTTT	26	NC_039252.1	-	14335303	14335397	aatcctaattcttgggaccctatcagtattgcctctgctgtccactgtgttcagagTAGTGCAATATTGCTAATAGGGTTTCaggttttaggttg	3'	Diff	gp2a	89	42.1	0	0	0	3.24706	0	0	low
dre-miR-454a_R+4	TAGTGCAATATTGCTAATAGGGTTTT	26	NC_039277.1	-	12141555	12141649	aatcctaattcttgagaccctatcagtattgcctctgctgtccactgtgttcagagTAGTGCAATATTGCTAATAGGGTTTCaggttttaggttg	3'	Diff	gp2a	89	41.1	0	0	0	3.24706	0	0	low
aca-miR-456_R+2_1	CAGGCTGGTTAGATGGTTGTCAT	23	NC_039256.1	-	13228522	13228594	tgtgtgagcaggcatctttccagtctacatgtggatccaggagtctgCAGGCTGGTTAGATGGTTGTCACgtg	3'	Diff	gp2a	67	52.1	82.505	77.3364	76.7306	99.5764	153.691	96.9795	middle
ssa-miR-460-5p_R+1	CCTGCATTGTACACACTGTGCGT	23	NC_039269.1	+	28404058	28404147	ctttggactccacggctCCTGCATTGTACACACTGTGCGGaaaagttggacatgCACAGCGCATACAATGTGGATGctgtggagctacgc	5'	Diff	gp2a	84	53.3	37.2968	48.0019	62.7046	104.988	18.4998	97.6772	middle
oni-miR-460_1ss22GA	CACAGCGCATACAATGTGGATA	22	NC_039269.1	+	28404058	28404147	ctttggactccacggctCCTGCATTGTACACACTGTGCGGaaaagttggacatgCACAGCGCATACAATGTGGATGctgtggagctacgc	3'	Diff	gp2a	84	53.3	0	0	10.7258	0	0	6.27925	middle
ssa-miR-499a-5p_R+2_1ss11TC	TTAAGACTTGCAGTGATGTTTAA	23	NW_020523710.1	-	8942	9058	atattggaaatggtgttggagagtgagccatTTAAGACTTGCAGTGATGTTTAGgtaatctgacccatgAACATCACTTTAAGTCTGTGCTGgctcagctttcaccagcttcagatt	5'	Diff	gp2a	111	41.9	58.2056	129.783	60.6419	146.659	22.769	38.0243	middle
ssa-miR-499a-3p_R+1_1ss18CG	AACATCACTTTAAGTCTGTGCTA	23	NW_020523710.1	-	8942	9058	atattggaaatggtgttggagagtgagccatTTAAGACTTGCAGTGATGTTTAGgtaatctgacccatgAACATCACTTTAAGTCTGTGCTGgctcagctttcaccagcttcagatt	3'	Diff	gp2a	111	41.9	0	2.66677	0	0	0	0	low
ssa-miR-499a-5p_R+2_1ss11TC	TTAAGACTTGCAGTGATGTTTAA	23	NW_020528251.1	-	106518	106598	agagggaggcagTTAAGACTTGCAGTGATGTTTAGagaaatgacacatgAACATCACTTTAAGTCTGTGCTGgctcctgtt	5'	Diff	gp2a	75	43.2	58.2056	129.783	60.6419	146.659	22.769	38.0243	middle
ssa-miR-499a-3p_R+1_1ss18CG	AACATCACTTTAAGTCTGTGCTA	23	NW_020528251.1	-	106518	106598	agagggaggcagTTAAGACTTGCAGTGATGTTTAGagaaatgacacatgAACATCACTTTAAGTCTGTGCTGgctcctgtt	3'	Diff	gp2a	75	43.2	0	2.66677	0	0	0	0	low
ipu-mir-728-2-p5	AAATGTAGTTGACTATAAGTAT	22	NC_039269.1	+	23351486	23351569	tcatttcttgaggAAATGTAGTTGACTATAAGTATacatagcagattgcgtatactaagtacactacgttttcttaagggaagt	5'	New	gp2a	78	33.3	0	8.00031	2.47518	6.49412	9.96144	4.88386	low
ipu-mir-728-2-p5	AAATGTAGTTGACTATAAGTAT	22	NC_039291.1	-	10492419	10492534	ttccgcagtgtttggcatcttctgaggAAATGTAGTAGACTATAAGTATacagtgaaaatggacgtatactaagtatactacgttttctcaaggggtgaaatcttactctgtgatt	5'	New	gp2a	110	37.1	0	8.00031	2.47518	6.49412	9.96144	4.88386	low
ssc-mir-1285-p5_1ss22CA_1	TGGGATCGCGCCTGTGAATAGA	22	NC_039278.1	+	5599596	5599691	agtagTGGGATCGCGCCTGTGAATAGAcactgcagtgcagcctgagcgatatagcgagactcagacttttgtgtttgtacttacaggtggatcagt	5'	New	gp2a	85	49	139.015	4.44462	0	0	0	14.6516	middle
ola-miR-1388-5p_R+1	AGGACTGTCCAACCTGAGAATGT	23	NW_020523535.1	+	1038333	1038433	atcctgaatgagcagtgctttcgAGGACTGTCCAACCTGAGAATGCttgagttttggtcaatctcaggttcgtcagcccatgaaaaactgtctcgcagaaa	5'	Diff	gp2a	95	46.5	779.842	515.131	344.875	373.412	334.42	489.781	middle
ola-miR-1388-5p_R+1	AGGACTGTCCAACCTGAGAATGT	23	NW_020524800.1	+	156436	156536	atcctgaatgagcagtgctttcgAGGACTGTCCAACCTGAGAATGCttgagttttggtcaatctcaggttcgtcagcccatgaaaagctgtctcgcagaaa	5'	Diff	gp2a	95	47.5	779.842	515.131	344.875	373.412	334.42	489.781	middle
oni-miR-2184_R-1	AACAGTAAGAGTTTATGTGCT	21	NC_039252.1	-	15998987	15999073	aatgcccttagccctgAACAGTAAGAGTTTATGTGCTgaggttcaagtatcAGCACATGGTCTCTTACTTGTagggaaaagagtctt	5'	Diff	gp2a	81	42.5	1521.26	2844.11	2828.31	1454.68	1222.41	1995.75	middle
dre-mir-2184-p3_1ss8TG_2	AGCACATGGTCTCTTACTTGT	21	NC_039252.1	-	15998987	15999073	aatgcccttagccctgAACAGTAAGAGTTTATGTGCTgaggttcaagtatcAGCACATGGTCTCTTACTTGTagggaaaagagtctt	3'	New	gp2a	81	42.5	50.2942	42.6683	65.1798	36.8	9.96144	71.8625	middle
oni-miR-2184_R-1	AACAGTAAGAGTTTATGTGCT	21	NW_020524268.1	+	114897	114983	aatgcccttagccctgAACAGTAAGAGTTTATGTGCTgaggttcaagtatcAGCACATGGTCTCTTACTTGTAgggaaaagagtctt	5'	Diff	gp2a	81	42.5	1521.26	2844.11	2828.31	1454.68	1222.41	1995.75	middle
dre-mir-2184-p3_1ss8TG_3	AGCACATGGTCTCTTACTTGTA	22	NW_020524268.1	+	114897	114983	aatgcccttagccctgAACAGTAAGAGTTTATGTGCTgaggttcaagtatcAGCACATGGTCTCTTACTTGTAgggaaaagagtctt	3'	New	gp2a	81	42.5	50.2942	42.6683	65.1798	36.8	9.96144	71.8625	middle
oni-miR-2184_1ss22GA	AACAGTAAGAGTTTATGTGCTA	22	NC_039277.1	-	12906543	12906623	gcccttggccctgAACAGTAAGAGTTTATGTGCTGaggttcaagtatcAGCACATGGTCTCTTACTTGTAgggaaaagagt	5'	Diff	gp2a	81	45.7	141.841	513.353	299.497	179.129	214.171	444.082	middle
dre-mir-2184-p3_1ss8TG_3	AGCACATGGTCTCTTACTTGTA	22	NC_039277.1	-	12906543	12906623	gcccttggccctgAACAGTAAGAGTTTATGTGCTGaggttcaagtatcAGCACATGGTCTCTTACTTGTAgggaaaagagt	3'	New	gp2a	81	45.7	50.2942	42.6683	65.1798	36.8	9.96144	71.8625	middle
oni-miR-2184	AACAGTAAGAGTTTATGTGCTG	22	NW_020524142.1	-	8560	8646	gatgcccttggccctgAACAGTAAGAGTTTATGTGCTGaggttcaagtatcAGCACATGGTCTCTTACTTgtagggaaaagagtctc	5'	Yes	gp2a	87	46	483.728	2059.64	1310.61	828	381.381	1247.48	middle
dre-mir-2184-p3_1ss8TG_1	AGCACATGGTCTCTTACTT	19	NW_020524142.1	-	8560	8646	gatgcccttggccctgAACAGTAAGAGTTTATGTGCTGaggttcaagtatcAGCACATGGTCTCTTACTTgtagggaaaagagtctc	3'	New	gp2a	87	46	50.2942	42.6683	65.1798	36.8	9.96144	71.8625	middle
aca-miR-2188-5p_R+1	AAGGTCCAACCTCACGTGTCC	21	NC_039247.1	-	30278749	30278899	tgaggtgagtggtctctacactcagaggggataatatcagcaatgtgagaAAGGTCCAACCTCACATGTCCtgtgaggctgaaggaaggctgtgtgaggttagacctatcccacatggcccgtattcttcccagcagagagaccaccggcc	5'	Diff	gp2a	148	53	0	0	0	0	3.55766	0	low
aca-miR-2188-5p_R+1	AAGGTCCAACCTCACGTGTCC	21	NW_020528035.1	+	1217901	1218047	ggtgagtggtctctacactcagaggggataatatcagcaatgtgagaAAGGTCCAACCTCACATGTCCtgtgaggctgaaggaaggctgtgtgaggttagacctatcccacatggcccgtattcttcccagcagagagaccaccggc	5'	Diff	gp2a	143	53.1	0	0	0	0	3.55766	0	low
dre-miR-2192_R+1_1ss9AT	AAAGTGAATGGTGACTGAGACT	22	NC_039254.1	+	9812265	9812405	ccgtggaacacaaaaggcagaatgctatagggaccgacagcctcagtcactattcactttcatgtatggaagatgcaatgAAAGTGAATGGTGACTGAGACTgtccttccgcctaacatctccttctgtgctccacggaga	3'	Diff	gp2a	138	48.2	0	0	0	23.2706	0	3.48847	middle
ccr-miR-2192_1ss4AG	TGGGAGTGAATGGTGACTGAG	21	NC_039269.1	-	2656091	2656181	tggcacaatgacacgcttcagtcgccatttacttttaccacacttttttaatacaaTGGGAGTGAATAGTGACTGAGgctgtcatttgaaa	3'	Diff	gp2a	85	39.6	5.65103	0	0	11.9059	0	5.58155	middle
ccr-miR-2192_R+1_1	TGGAAGTGAATGGTGACTGAGA	22	NC_039269.1	-	23035036	23035181	cctgtggtacacaaagcagatgttagacataatgataggtttagtcaccattcacttacattgcctttctttgcttacagTGAAAGTGAATGGTGACTGAGAttgtcattctgcttaacagctttgcattttatgtaagaaagaaa	3'	Diff	gp2a	142	36.3	40.6874	0	11.5508	163.976	51.2303	27.2101	middle
dre-mir-2192-p3_2ss11AT18TG	TGAAAGTGAATGGTGACGGAGA	22	NC_039269.1	-	31348237	31348382	cctgtggtacacaaagcagatgttagacataatgataggtttagtcaccattcacttacattgcctttctttgcttacagTGAAAGTGAATGGTGACTGAGAttgtcattctgcttaacagctttgcattttatgtaagaaagaaa	3'	New	gp2a	142	36.3	0	0	0	65.4823	0	0	middle
dre-miR-2192_L+1R-1_1ss10AT	GAAAGTGAATGGTGACTGAGA	21	NC_039298.1	+	3351217	3351335	aaaaggagatgtcaggcggtttcagagactcagtcactattcattttcattgaagagatacaaattgcagtGAAAGTGAATGGTGACTGAGActgtcagccactaacattctgcctaac	3'	Diff	gp2a	113	41.2	10.1719	0	8.2506	53.5765	41.2688	8.37233	middle
dre-miR-2192_L+2R-1_1ss11AT	TGAAAGTGAATGGTGACTGAGA	22	NW_020523459.1	+	711637	711776	tgtggaacacaaacatatgttagggattgagcttcactcgccgttgcctgtcattgcatctttgtttcgtaaaggcttccTGAAAGTGAATGGTGACTGAGAatgtcattcttactaacatcttcctctgtgttctaata	3'	Diff	gp2a	135	40.7	782.102	96.0038	373.752	2141.98	1599.52	754.208	middle
hsa-miR-3065-5p	TCAACAAAATCACTGATGCTGGA	23	NC_039279.1	-	12451871	12451946	cctctgGCAACAAAATCACTGATGCTGGAgtttgactcaacacactcattcagcatcaggatgttgttcccagctg	5'	Yes	gp2a	70	47.4	0	0	4.1253	0	0	0	low
hsa-miR-3120-5p_L+2R-1	TGCCTGTCTGTGCCTGCTGTAC	22	NC_039262.1	-	20098362	20098437	catctgtcTGCCTGTCTGTGCCTGCTGTACaggtgcaggaagttctgCACAGCAAGTGTAGACAGGCAGAcagaca	5'	Diff	gp2a	72	53.9	5.65103	0	0	0	0	0	low
hsa-miR-3120-3p_R+2	CACAGCAAGTGTAGACAGGCAGT	23	NC_039262.1	-	20098362	20098437	catctgtcTGCCTGTCTGTGCCTGCTGTACaggtgcaggaagttctgCACAGCAAGTGTAGACAGGCAGAcagaca	3'	Diff	gp2a	72	53.9	24.2994	12.0005	18.1513	34.0941	22.769	15.0004	middle
hsa-miR-3120-5p_L+2R-1	TGCCTGTCTGTGCCTGCTGTAC	22	NC_039287.1	+	6932023	6932154	acactgtgttgcctgtcaggcgggctgccatctgtcTGCCTGTCTGTGCCTGCTGTACaggtgcaggaagttctgcACAGCAAGTGTAGACAGGCAGAcagacaacgctctcagtcaacggcagcgcagcct	5'	Diff	gp2a	126	58.3	5.65103	0	0	0	0	0	low
hsa-miR-3120-3p_L-1R+2	ACAGCAAGTGTAGACAGGCAGA	22	NC_039287.1	+	6932023	6932154	acactgtgttgcctgtcaggcgggctgccatctgtcTGCCTGTCTGTGCCTGCTGTACaggtgcaggaagttctgcACAGCAAGTGTAGACAGGCAGAcagacaacgctctcagtcaacggcagcgcagcct	3'	Diff	gp2a	126	58.3	34.4713	19.1119	22.2766	49.7882	50.5188	24.0705	middle
hsa-miR-3120-3p_L-1R+2	ACAGCAAGTGTAGACAGGCAGA	22	NW_020523783.1	-	12614	12745	acactgtgttgcctgtcaggcgggctgccatctgtctgcctgtctgtgcctgctgtacaggtgcaggaagttctgcACAGCAAGTGTAGACAGGCAGAcagacaacgctctcagtcaacggcagcgcagcct	3'	Diff	gp2a	126	58.3	34.4713	19.1119	22.2766	49.7882	50.5188	24.0705	middle
dre-miR-7149-3p_1ss6AT	TTCCATGTGTTATGAGTCAAAGT	23	NC_039269.1	+	14474669	14474747	ataagaaactgtgaatcctgcactggaagactgatattttgcaattctcTTCCATGTGTTATGAGTCAAAGTttctgca	3'	Diff	gp2a	73	36.7	0	0	0	0	0	7.67464	low
dre-let-7h_1ss17GA	TGAGGTAGTAAGTTGTATTGTT	22	NC_039290.1	-	2942596	2942697	gtgttgtggTGAGGTAGTAAGTTGTGTTGTTgttggggatcagtatagtgtggcccctgaaggagataaCTATACAATTTACTGCCTTCCTCactacagacc	5'	Diff	gp2a	101	45.1	0	5.33354	94.8819	0	0	0	middle
dre-let-7h-p3_1ss22AT	CTATACAATTTACTGCCTTCCTT	23	NC_039290.1	-	2942596	2942697	gtgttgtggTGAGGTAGTAAGTTGTGTTGTTgttggggatcagtatagtgtggcccctgaaggagataaCTATACAATTTACTGCCTTCCTCactacagacc	3'	New	gp2a	101	45.1	18.0833	29.3345	13.201	19.4823	14.2306	9.76772	middle
hsa-let-7g-5p_R-1	TGAGGTAGTAGTTTGTACAGT	21	NW_020523328.1	-	185964	186066	gttgggggctgtggaaTGAGGTAGTAGTTTGTATAGTttgggatcacatcagatctgggagataaCTATACAGCCTACTGTCTTTCTcacagctgctccctca	5'	Diff	gp2a	97	46.6	3.95572	5.778	94.0569	2.70588	12.8076	0	middle
ami-let-7f-1-p3	CTATACAGCCTACTGTCTTTCC	22	NW_020523328.1	-	185964	186066	gttgggggctgtggaaTGAGGTAGTAGTTTGTATAGTttgggatcacatcagatctgggagataaCTATACAGCCTACTGTCTTTCTcacagctgctccctca	3'	New	gp2a	97	46.6	4.52082	5.33354	0	0	3.55766	0	low
hsa-let-7g-5p_R-1	TGAGGTAGTAGTTTGTACAGT	21	NW_020528079.1	-	690099	690199	gctgacagctgtggaaTGAGGTAGTAGTTTGTATAGTttgggatcacaccagatctgggagataaCTATACAGCCTACTGTCTTTCTcacagctgctccct	5'	Diff	gp2a	95	46.5	3.95572	5.778	94.0569	2.70588	12.8076	0	middle
ami-let-7f-1-p3	CTATACAGCCTACTGTCTTTCC	22	NW_020528079.1	-	690099	690199	gctgacagctgtggaaTGAGGTAGTAGTTTGTATAGTttgggatcacaccagatctgggagataaCTATACAGCCTACTGTCTTTCTcacagctgctccct	3'	New	gp2a	95	46.5	4.52082	5.33354	0	0	3.55766	0	low
hsa-let-7e-5p	TGAGGTAGGAGGTTGTATAGTT	22	NC_039246.1	-	23752866	23752969	gagactgtcatttggggTGAGGTAGTAGGTTGTATAGTTtgagggtttaacccttgctgtcagataactatacaacttactgtctttcccgaagtgaccgtagt	5'	Yes	gp2a	98	43.3	7.34634	14.6672	124.997	6.49412	24.9036	6.97694	middle
hsa-let-7e-5p	TGAGGTAGGAGGTTGTATAGTT	22	NC_039292.1	-	1827147	1827227	ttggggTGAGGTAGTAGGTTGTATAGTTttagggtgacacccttcctttagataactatacaacttactgtctttcctgaa	5'	Yes	gp2a	75	39.5	7.34634	14.6672	124.997	6.49412	24.9036	6.97694	middle
gmo-miR-100b-5p_R-1_2ss14AG21TC	AACCCGTAGATCCGAACTTGCG	22	NC_039247.1	-	10785405	10785483	ccagctgtcacaAACCCGTAGATCCGAACTTGTGgtgactctgtgcacaagctcgtgtctataggtatgtgtctgcaag	5'	Diff	gp2a	73	50.6	91.5467	103.115	96.5321	108.776	80.4031	80.2349	middle
gmo-miR-100b-5p_R-1_2ss14AG21TC	AACCCGTAGATCCGAACTTGCG	22	NC_039257.1	-	11871412	11871484	gctgacacaAACCCGTAGATCCGAACTTGTGgtgactgtccacacaagcttgtatctataggtatctgtctgt	5'	Diff	gp2a	73	46.6	91.5467	103.115	96.5321	108.776	80.4031	80.2349	middle
ami-let-7f-5p_R+2	TGAGGTAGTAGATTGTATAGTTC	23	NC_039253.1	+	14396423	14396500	gTGAGGTAGTAGATTGTATAGTTGtagggtagtgattttatcctgtgtagaagataactatacaatctattgccttcc	5'	Diff	gp2a	74	35.9	0	2.22231	2.06265	2.70588	0	0	low
mmu-let-7c-5p_R+2_2	TGAGGTAGTAGGTTGTATGGTTTT	24	NC_039257.1	-	6168719	6168818	gactgtgtgcatccaggcTGAGGTAGTAGGTTGTATGGTTTAgaattttgccctgggagttaactgtacaaccttctagctttccttggagcacacaagc	5'	Diff	gp2a	94	47	81.3748	75.1141	87.0439	95.247	101.749	62.0948	middle
mmu-let-7c-5p_R+2_2	TGAGGTAGTAGGTTGTATGGTTTT	24	NC_039277.1	-	13485127	13485249	atggcagtgtggacgtgtgcatccaggcTGAGGTAGTAGGTTGTATGGTTTCgaatgacaccatgggagttaactgtacaaccttctagctttccttggagtacactcatttcatcaagcaaa	5'	Diff	gp2a	117	45.5	81.3748	75.1141	87.0439	95.247	101.749	62.0948	middle
gmo-let-7d-5p_R+3	TGAGGTAGTTGGTTGTATGGTTTGG	25	NC_039258.1	-	27400124	27400253	atatctgtgcctgcatgtgcgttgcggtgTGAGGTAGTTGGTTGTATGGTTTCGcataataaacagcctggagataactgtacaaccttctagctttccctgcggctgcacgcttacggctatcagaacc	5'	Diff	gp2a	124	49.2	7.91144	0	0	0	0	3.48847	low
dre-let-7a-5-p3_1ss24GT	CTATACAGTCTATTGCCTTCCTTTT	25	NC_039265.1	-	3943288	3943408	gatgggattggtgtcctgacagggtgaggtagtaggttgtatagtttggtgggagggatcaaaccctgttcaggtgataaCTATACAGTCTATTGCCTTCCTTGTtgtgccaactatctgc	3'	New	gp2a	118	47.1	11.8672	4.00016	5.77542	14.6118	7.82685	6.6281	middle
dre-let-7a-5-p3_1ss24GT	CTATACAGTCTATTGCCTTCCTTTT	25	NW_020523535.1	-	17435	17529	cctgacagggtgaggtagtaggttgtatagtttggtgggagggatcaatccctgttcaggtgataaCTATACAGTCTATTGCCTTCCTTGTtgta	3'	New	gp2a	89	45.3	11.8672	4.00016	5.77542	14.6118	7.82685	6.6281	middle
hsa-let-7g-5p	TGAGGTAGTAGTTTGTACAGTT	22	NC_039265.1	-	15464066	15464168	tctgcgggctgtgggaTGAGGTAGTAGTTTGTATAGTTttaggatcacaccagatctgggagataactatacagtctactgtctttcccacggtaactgcttc	5'	Yes	gp2a	97	45.6	23.1692	41.335	435.632	8.65882	65.4609	10.1166	middle
hsa-let-7g-5p	TGAGGTAGTAGTTTGTACAGTT	22	NC_039290.1	-	2942923	2943025	gctgtgggctgtgggaTGAGGTAGTAGTTTGTATAGTTttaggatcacaccagatctgggagataactatacagtctactgtctttcccacggtaaccgcttc	5'	Yes	gp2a	97	46.6	23.1692	41.335	435.632	8.65882	65.4609	10.1166	middle
mmu-let-7j_R-3	TGAGGTATTAGTTTGTGCTGT	21	NC_039267.1	-	3771921	3772029	atttagccgtgtactggcTGAGGTAGTAGTTTGTGCTGTtggttgggatgtgacattgcccgtttggagatgactgcgcaagctactcccttgccagtgctggctacac	5'	Diff	gp2a	103	52.3	0	2.22231	0	0	0	0	low
mmu-let-7j_R-3	TGAGGTATTAGTTTGTGCTGT	21	NW_020525142.1	-	25377	25485	atttagccgtgtactggcTGAGGTAGTAGTTTGTGCTGTtggttgggatgtgacattgcccgtttggagatgactgcgcaagctactcccttgccagtgctggctacac	5'	Diff	gp2a	103	52.3	0	2.22231	0	0	0	0	low
hsa-let-7e-5p_R-1	TGAGGTAGGAGGTTGTATAGT	21	NC_039273.1	-	1111123	1111236	aactgtgtgtctctacaagcTGAGGTAGTAGGTTGTATAGTttgtgggaaggatctcatcctcttcaggtgaaaactatacagtctattgccttccttgagagactcagcgagc	5'	Diff	gp2a	108	44.7	20.3437	30.6679	68.8925	15.1529	30.5959	27.5589	middle
hsa-let-7e-5p_R-1	TGAGGTAGGAGGTTGTATAGT	21	NW_020528251.1	-	1164941	1165035	gtgcaccgtgggaTGAGGTAGTAGGTTGTATAGTtttagggtcacacccacactgggagataactatacagcctactgtctttctcaaagtgaga	5'	Diff	gp2a	89	46.3	20.3437	30.6679	68.8925	15.1529	30.5959	27.5589	middle
mmu-let-7j_1ss8TG	TGAGGTAGTAGTTTGTGCTGTTAT	24	NC_039292.1	-	2476070	2476172	tatccgtgtactggcTGAGGTAGTAGTTTGTGCTGTTGTtgggatgtgacattgcccgttctggagatgactgcgcaagctactcccttgccagtgctggtta	5'	Diff	gp2a	97	51.5	91.5467	48.8908	75.0805	74.6823	79.6915	47.4432	middle
rno-miR-1-3p_R-2_1ss19GA	TGGAATGTAAAGAAGTGTAT	20	NC_039257.1	-	14583772	14583806	TGTAATGTAAAGAAGTGTATtaattgatgacaaca	5'	Diff	gp2b	27	25.7	12.4323	4.44462	0	11.9059	12.8076	6.27925	middle
gmo-miR-20b-5p_R-2	CAAAGTGCTCACAGTGCAGA	20	NC_039281.1	-	12423317	12423432	tgtcctggcagttcCAAAGTGCTCACAGTGCAGGtagtgccagtgaatctactgcagtgtttgcacttcaagaattgccggtcgccttctgcctgtctctttggagctgtgctagg	5'	Diff	gp2b	113	52.6	0	0	0	0	0	3.48847	low
hsa-miR-21-5p_L-5R+1	TATCAGACTGATGTTGAC	18	NC_039274.1	+	23263975	23264051	tTATCAGACTGATGTTGATagattccttggatcatgacgagaacaccgataccaactttaccaatattggctgaact	5'	Diff	gp2b	71	39	0	0	25.5769	0	0	0	middle
dre-miR-30a-5p_1ss22GA	TGTAAACATTCCCGACTGGAAA	22	NW_020528244.1	+	12940	13075	gtatttgtgtcaatgggtgtgaaaggctccttgcagcTGTAAACATTCCCGACTGGAAGctgtaatacagaccatctgaactttcaggccaatgtttcctgctgctggtggcccccttccgactaaacacaaacat	5'	Diff	gp2b	130	47.8	0	0	0	0	7.11532	0	low
ola-mir-99-p5	AACCCGTAGATCCGATCTTGTGGA	24	NC_039252.1	-	15041694	15041754	caAACCCGTAGATCCGATCTTGTGGCgtaatctgcaacccaagctcgattctgtgggtctc	5'	New	gp2b	55	52.5	0	6.22247	0	0	0	3.48847	low
hsa-miR-99b-5p_R-3	CACCCGTAGAACCGACCTT	19	NC_039262.1	-	15434053	15434113	CACCCGTATAACCGACCTTcatctaaagtctctttttatgtcttaatttaatgaggttaat	5'	Diff	gp2b	45	32.8	0	0	5.77542	0	0	0	low
hsa-miR-101-3p_R+2_1ss21AG	TACAGTACTGTGATAACTGAGGA	23	NW_020528285.1	+	48085	48137	TACAGTACTGTGATATCTGAGGAagttattacacccaaaaaggtattacacca	5'	Diff	gp2b	42	35.8	0	0	0	0	0	3.48847	low
oni-miR-139_R+1_2	TCTACAGTGCATGTGTCTCCAGTT	24	NC_039282.1	-	19720101	19720192	attggtctggctgtatTCTACAGTGCATGTGTCTCCAGTGtttctatggcgactggggaggcagcgctgttggaataacagccagaacctct	5'	Diff	gp2b	86	51.1	20.9088	11.556	23.5142	15.1529	9.24991	13.9539	middle
gmo-miR-139-5p_R+1	TCTACAGTGCATGTGTCTCCAGTT	24	NW_020525441.1	+	59784	59875	attggtctggctgtatTCTACAGTGCATGTGTCTCCAGTGtttctatggcgactggggagacagcgctgttggaataacaaccagaaccgct	5'	Diff	gp2b	86	50	20.9088	11.556	23.5142	15.1529	9.24991	13.9539	middle
oni-miR-139_R+1_1	TCTACAGTGCATGTGTCTCCAGTA	24	NW_020526733.1	+	59175	59277	gtagtttggtctggctgtatTCTACAGTGCATGTGTCTCCAGTGtttctatggcgactggggaggcagcgctgttggaataacagccagaacctctgaacacc	5'	Diff	gp2b	97	51.5	20.9088	11.556	23.5142	15.1529	9.24991	13.9539	middle
hsa-miR-148a-3p_R-4	TCAGTGCACTACAGAACT	18	NC_039273.1	-	21758577	21758664	catggctcctcggggaaagttctgtggtccactctggctgtgtgagtgtgtggTCAGTGCATTACAGAACTttgctttagaagctcca	3'	Diff	gp2b	82	51.1	0	0	17.3263	0	0	0	middle
hsa-miR-193b-3p_1ss10TA	AACTGGCCCACAAAGTCCCGCT	22	NC_039245.1	-	19776675	19776765	attgtgatttcagtgacgggactttgggggcaagatgagtattaatctcaatccAACTGGCCCGCAAAGTCCCGCTtctgggactcactct	3'	Diff	gp2b	85	49.5	5.65103	5.778	10.3133	5.95294	12.096	4.88386	middle
hsa-miR-193b-3p_1ss10TA	AACTGGCCCACAAAGTCCCGCT	22	NW_020523926.1	+	35690	35780	attgtgatttcagtgacgggactttgggggcaagatgagtattaatctcaatccAACTGGCCCGCAAAGTCCCGCTtctgggactcactct	3'	Diff	gp2b	85	49.5	5.65103	5.778	10.3133	5.95294	12.096	4.88386	middle
dre-mir-196d-p5_1ss5GA	CCCCACAACACGAAACTGTCTT	22	NC_039258.1	-	15057337	15057361	CCCCACGACACGAAACTGTCTTAAt	5'	New	gp2b	14	48	84.2003	84.4477	59.4044	133.129	175.748	123.143	middle
dre-mir-196d-p3_1ss3GA	CCACAACACGAAACTGTCTTAA	22	NC_039258.1	-	15057337	15057361	CCCCACGACACGAAACTGTCTTAAt	3'	New	gp2b	14	48	48.5989	42.2239	40.0154	52.4941	61.9033	63.4902	middle
oni-miR-196b_L-1R+1_1ss9CT	AGGTAGTTTCATGTTGTTGGGCC	23	NC_039283.1	-	14513380	14513466	actgctaagtgatttAGGTAGTTTCATGTTGTTGGGCTctattctacatccCCACAACACGAAACTGTCTTAattgcattcagcaca	5'	Diff	gp2b	83	40.2	0	0	0	23.8118	0	4.88386	middle
ssa-miR-196a-2-3p_2ss2TC20GT	CCACAACACGAAACTGTCTTA	21	NC_039283.1	-	14513380	14513466	actgctaagtgatttAGGTAGTTTCATGTTGTTGGGCTctattctacatccCCACAACACGAAACTGTCTTAattgcattcagcaca	3'	Diff	gp2b	83	40.2	170.096	198.23	121.696	238.659	207.056	247.333	middle
ssa-miR-196a-2-3p_2ss2TC20GT	CCACAACACGAAACTGTCTTA	21	NC_039246.1	-	5678190	5678247	atatCCACAACACGAAACTGTGTTAcacatcagtaatgcaggaaaatgttgccgactt	5'	Diff	gp2b	52	39.7	170.096	198.23	121.696	238.659	207.056	247.333	middle
bta-mir-199c-p3_1ss20TA	CAGTAGTCTGCACATTGGCA	20	NW_020524440.1	-	871517	871570	acagcctttacagcagaacatacactgagactCAGTATTCTGCACATTGGCAaa	3'	New	gp2b	48	42.6	0	5.33354	0	0	0	3.48847	low
ssc-miR-206_1ss6TG	TGGAAGGTAAGGAAGTGTGTGA	22	NC_039243.1	+	30663808	30663909	TGGAAGATAAGGAAGTGTGTGAaggacagtatgccctacttgaacttctgctaacagaagtaaacaaaaaggatcaaaactaaaggaaagtgaacatcacaa	5'	Diff	gp2b	28	37.3	0	13.3339	0	12.9882	25.6151	0	middle
ssc-miR-206_1ss17GT	TGGAATGTAAGGAAGTTTGTGA	22	NC_039247.1	+	8604833	8604889	gtaacatttcatattctgcactatttctaagtaacTGGAATGTAAGGAAATTTGTGA	3'	Diff	gp2b	49	29.8	0	0	0	7.03529	11.3845	1.74424	middle
ssc-miR-206_1ss17GT	TGGAATGTAAGGAAGTTTGTGA	22	NC_039247.1	-	8074978	8075021	ttctgcactatttctaagtaacTGGAATGTAAGGAAATTTGTGA	3'	Diff	gp2b	36	31.8	0	0	0	7.03529	11.3845	1.74424	middle
hsa-miR-424-5p_R-3	CAGCAGCAATTCATGTTTT	19	NC_039254.1	-	10271332	10271403	gcttaaaaaatactgcaaaaataaaaCAGAAGCAATTCATGTTTTtgctttaattttagttattttttgtta	5'	Diff	gp2b	66	20.8	0	0	4.95036	0	0	0	low
hsa-miR-424-5p_R-3	CAGCAGCAATTCATGTTTT	19	NC_039291.1	+	13285773	13285876	tctgatacacCAGCAGCAATTCATGTTGTaattagtgccttctccgatgacttattctgagaggtcagtggttttaaaaacatgtaatggtgaaatgtgtttcc	5'	Diff	gp2b	100	38.5	0	0	4.95036	0	0	0	low
hsa-miR-450a-5p_R-3	TTTTGCGATGTGTTCCTAA	19	NC_039243.1	+	25749852	25749888	gagggtgcTTTTGCGATGTGTTTCTAAatgtaccaat	5'	Diff	gp2b	31	40.5	0	0	5.77542	0	0	0	low
hsa-mir-574-p5	CACGCTCATGCACACACCCAC	21	NC_039281.1	-	9833935	9833956	CACGCTCATGCACACACACACA	5'	New	gp2b	8	54.5	0	0	4.1253	0	0	0	low
hsa-miR-574-3p	CACGCTCATGCACACACCCACA	22	NC_039281.1	-	9833935	9833956	CACGCTCATGCACACACACACA	3'	Yes	gp2b	8	54.5	0	0	9.07566	0	0	0	low
hsa-miR-574-3p	CACGCTCATGCACACACCCACA	22	NW_020527719.1	+	1148329	1148365	acatgtgcacacgctCACGCTCATGCACACACACACA	3'	Yes	gp2b	26	54.1	0	0	9.07566	0	0	0	low
hsa-miR-574-3p_R-1	CACGCTCATGCACACACCCAC	21	NC_039285.1	+	17109333	17109387	CACGCTCATGCACACACACACttataaacacaaacacctataaacttgtgtgact	5'	Diff	gp2b	40	40	0	0	4.1253	0	0	0	low
hsa-miR-590-3p	TAATTTTATGTATAAGCTAGT	21	NW_020527513.1	-	1131689	1131779	ttagcctTAAGTTTATGTATAAGCTAGTgtgctccaaaacgatgacaaaatttgcatttagaagatataagcattcaaaacttacggtctc	5'	Yes	gp2b	85	33	0	0	4.1253	0	0	0	low
gmo-miR-727b-3p_L+1R-1	GTTGAGGCGAGTTGAAGACTTT	22	NC_039291.1	-	10495732	10495828	cacctgtatgtcattttcagtcttcaattcctcccagcccgtaaccatggaaactgtgaGTTGAGGCGAGTTGAAGACTTAaagtgctgtacagatt	3'	Diff	gp2b	91	44.3	0	0	2.06265	0	0	3.13962	low
gmo-miR-727b-3p_L+1R-1	GTTGAGGCGAGTTGAAGACTTT	22	NW_020529050.1	-	2615	2711	cacctgtatgtcattttcagtcttcaattcctcccagcccgtaaccatggaaactgtgaGTTGAGGCGAGTTGAAGACTTAaagtgctgtacagatt	3'	Diff	gp2b	91	44.3	0	0	2.06265	0	0	3.13962	low
oni-miR-731_R-1	AATGACACGTTTTCTCCCGGATT	23	NC_039250.1	-	10912655	10912717	gAATGACACGTTTTCTCCCGGATCgcaagaaatatgtttcgccaccgggaacttcgtgtcagc	5'	Diff	gp2b	58	50.8	588.837	617.802	537.939	564.447	205.633	556.062	middle
oni-miR-731_R-1	AATGACACGTTTTCTCCCGGATT	23	NW_020527982.1	+	787432	787537	tatgaggtctgatgttgctctggAATGACACGTTTTCTCCCGGATTgccagaaatatgtttagccaccgggaacttcgtgtcagcccagataagcatcacttcctg	5'	Diff	gp2b	101	48.1	588.837	617.802	537.939	564.447	205.633	556.062	middle
dre-miR-733_L+1	GTGCGTTGGTTTAGCTCAGTGGTT	24	NC_039256.1	-	12042868	12042971	TTGCGTTGGTTTAGCTCAGTGGTTacttccgattgttaccaaatccctttctccgggcagccgggaaaccgctgaccgggatcgaacctcgggctctgtccaac	5'	Diff	gp2b	100	55.8	0	4.44462	0	0	15.6537	6.97694	middle
dre-miR-733_L-1_1ss12AG	GCGTTGGTTTGGCTCAGTGGTT	22	NC_039265.1	+	4638126	4638171	tatctagtacaatgtcactcGCGTTGGTTTGGCTCAGTGGTTactt	3'	Diff	gp2b	29	43.5	549.845	260.899	240.093	296.023	976.933	349.545	middle
dre-miR-733_L-1_1ss12AG	GCGTTGGTTTGGCTCAGTGGTT	22	NC_039265.1	+	4639461	4639562	acactcGCGTTGGTTTGGCTCAGTGGTTacttccgattaatcgaaaagtccccctctcatggtcaccgggaaaccggcgaccggagatcgaacctcgggcac	5'	Diff	gp2b	96	56.9	549.845	260.899	240.093	296.023	976.933	349.545	middle
dre-miR-733_L-1	GCGTTGGTTTAGCTCAGTGGTT	22	NC_039292.1	+	19342336	19342430	tcGCGTTGGTTTAGCTCAGTGGTTacttctcgcaactaaaacattgctcatagccgtcggttcactgatggctggagatcgaaccacgggctcag	5'	Diff	gp2b	80	51.6	451.517	149.339	199.665	150.988	561.399	293.38	middle
dre-miR-733_L-1	GCGTTGGTTTAGCTCAGTGGTT	22	NC_039292.1	+	19343236	19343334	tcGCGTTGGTTTAGCTCAGTGGTTacttccgattgactcgaagatcaccatctcatggctgtcgggaaaccggcgaccggagatcgaaccacgggcgct	5'	Diff	gp2b	96	56.6	451.517	149.339	199.665	150.988	561.399	293.38	middle
dre-miR-735-5p_R+8_1ss18TA	GGCTGGTCCGAAGGCGGAGGGTTAGT	26	NC_039266.1	-	22660929	22661037	atcGGCTGGTCCGAAGGCGGAGGGTTAGTcacaattgattgcttcagtcagttacagaactccttgtttCTTCTCTCCCCTCTCCCACCgctgaacttgactagccttt	5'	Diff	gp2b	103	50.5	234.518	244.454	232.667	287.906	207.056	421.756	middle
dre-mir-735-p3	CTTCTCTCCCCTCTCCCACC	20	NC_039266.1	-	22660929	22661037	atcGGCTGGTCCGAAGGCGGAGGGTTAGTcacaattgattgcttcagtcagttacagaactccttgtttCTTCTCTCCCCTCTCCCACCgctgaacttgactagccttt	3'	New	gp2b	103	50.5	16.388	7.55585	10.7258	2.70588	49.0957	3.48847	middle
dre-miR-735-5p_R+8_1ss18TA	GGCTGGTCCGAAGGCGGAGGGTTAGT	26	NC_039266.1	-	22937938	22938046	atcGGCTGGTCCGAAGGCGGAGGGTTAGTcacaattgattgcttcagtcagttacagaactccttgtttCTTCTCTCCCCTCTCCCACCgctgaacttgactagccttt	5'	Diff	gp2b	103	50.5	234.518	244.454	232.667	287.906	207.056	421.756	middle
dre-mir-735-p3	CTTCTCTCCCCTCTCCCACC	20	NC_039266.1	-	22937938	22938046	atcGGCTGGTCCGAAGGCGGAGGGTTAGTcacaattgattgcttcagtcagttacagaactccttgtttCTTCTCTCCCCTCTCCCACCgctgaacttgactagccttt	3'	New	gp2b	103	50.5	16.388	7.55585	10.7258	2.70588	49.0957	3.48847	middle
dre-miR-735-5p_R+5	GGCTGGTCCGAAGGCGGTGGGTC	23	NC_039301.1	+	231291	231393	GGCTGGTCCGAAGGCGGTGGGTCagacacgattgattgcttcttcagtcagttacagatctccttgtttcttctctcccttCTCCCACCGCTGAACTTGACta	5'	Diff	gp2b	100	51.5	22.6041	22.2231	19.8015	16.2353	9.96144	34.5359	middle
dre-miR-735-3p_L-2_1ss14AG	CTCCCACCGCTGAACTTGAC	20	NC_039301.1	+	231291	231393	GGCTGGTCCGAAGGCGGTGGGTCagacacgattgattgcttcttcagtcagttacagatctccttgtttcttctctcccttCTCCCACCGCTGAACTTGACta	3'	Diff	gp2b	100	51.5	3.39062	2.22231	4.1253	2.70588	12.8076	7.67464	middle
dre-mir-735-p3_1ss11CT	CTTCTCTCCCTTCTCCCACC	20	NC_039261.1	-	15432975	15433081	tgacatggaaaatttaccagacatttcatgatgaacaggtaggcctatgtgctgctgtattacattccttcattacattaCTTCTCTCCCTTCTCCCTCCatgtgtt	3'	New	gp2b	102	40.2	0	0	2.06265	0	3.55766	0	low
cgr-miR-1260_R+2_4	ATCCCACCGCTGCCACCATA	20	NC_039243.1	+	11011615	11011661	tactggcttATCCCACCGCTGCCACCATAtgtcggatatcgccaagt	5'	Diff	gp2b	41	53.2	8.47654	2.22231	2.47518	0	10.673	1.74424	middle
cgr-miR-1260_L-1R+3_1	TCCCACCGCTGCCACCAAAA	20	NC_039245.1	-	14466029	14466090	ccaTCCCACCGCTGCCACCAAATgtgataaagcgagcaccactactcgctttggggggaagg	5'	Diff	gp2b	62	58.1	7.91144	2.22231	2.88771	7.03529	10.673	4.18617	middle
cgr-miR-1260_L-1R+3_1	TCCCACCGCTGCCACCAAAA	20	NW_020525944.1	-	232636	232668	TCCCACCGCTGCCACCAAATgtgatgcagcaga	5'	Diff	gp2b	23	57.6	7.91144	2.22231	2.88771	7.03529	10.673	4.18617	middle
cgr-miR-1260_L-1R+2_3	TCCCACCGCTGCCACCAAT	19	NC_039248.1	+	3295018	3295047	TCCCACCGCTGCCACCAATtgtcacgggcc	5'	Diff	gp2b	22	66.7	3.39062	0	2.06265	7.03529	8.53838	0	low
cgr-miR-1260_L-1R+2_3	TCCCACCGCTGCCACCAAT	19	NC_039284.1	+	9073813	9073859	TCCCACCGCTGCCACCAATtgtcagggaccaagacagtgaggcaaga	5'	Diff	gp2b	35	57.4	3.39062	0	2.06265	7.03529	8.53838	0	low
cgr-miR-1260_L+1_2	TATCCCACCGCTGCCACCA	19	NC_039251.1	+	31870976	31871007	TATCCCACCGCTGCCACCAattgtcacggacc	5'	Diff	gp2b	22	59.4	5.65103	0	0	0	0	0	low
cgr-miR-1260_R+2_2	ATCCCACCGCTGCCACCAAT	20	NC_039251.1	+	31876171	31876202	tATCCCACCGCTGCCACCAATtgtcacggacc	5'	Diff	gp2b	22	59.4	8.47654	2.22231	2.47518	0	10.673	1.74424	middle
cgr-miR-1260_R+2_2	ATCCCACCGCTGCCACCAAT	20	NC_039270.1	+	17486055	17486133	ATCCCACCGCTGCCACCAATtgtcacggaccaaacagtccggccatgaggaaaacagaagtttctttagaaaatgggtt	5'	Diff	gp2b	75	48.1	8.47654	2.22231	2.47518	0	10.673	1.74424	middle
hsa-miR-1260b_L-1_1ss9AG	TCCCACCGCTGCCACCAT	18	NC_039252.1	+	1391621	1391720	aaacacagctttgtgtcctggactgactgaaataTCCCACCGCTGCCACCATatgtgagggaccgagaagccacgaacaaggaacacaatctctgtgcaa	5'	Diff	gp2b	94	50	20.3437	11.556	6.60048	22.7294	27.7497	10.4654	middle
hsa-miR-1260b_L-1_1ss9AG	TCCCACCGCTGCCACCAT	18	NW_020529057.1	+	56359	56452	taacgggggaaaaaaacagcctcaaggggaaagaaaaaaaacgaacacagctttgtgtccttgactgactgaaataTCCCACCGCTGCCACCAT	3'	Diff	gp2b	81	45.7	20.3437	11.556	6.60048	22.7294	27.7497	10.4654	middle
cgr-miR-1260_R+1	ATCCCACCGCTGCCACCAA	19	NC_039252.1	+	7827339	7827367	ATCCCACCGCTGCCACCAAtgtagtgaac	5'	Diff	gp2b	19	55.2	27.1249	17.7785	12.3759	25.4353	54.7879	15.0004	middle
cgr-miR-1260_R+2_3	ATCCCACCGCTGCCACCACA	20	NC_039259.1	-	19461567	19461607	aaaatatcccattaaaggaatATCCCACCGCTGCCACCACC	3'	Diff	gp2b	20	46.3	8.47654	2.22231	2.47518	0	10.673	1.74424	middle
cgr-miR-1260_R+2_3	ATCCCACCGCTGCCACCACA	20	NC_039286.1	-	13530309	13530349	aaaatatcccattaaaggaatATCCCACCGCTGCCACCACC	3'	Diff	gp2b	20	46.3	8.47654	2.22231	2.47518	0	10.673	1.74424	middle
cgr-miR-1260	ATCCCACCGCTGCCACCA	18	NC_039261.1	+	20050324	20050370	tactggcttATCCCACCGCTGCCACCAtatgtcggatatcgccaagt	5'	Yes	gp2b	41	53.2	777.017	332.457	379.94	760.894	673.109	519.085	middle
cgr-miR-1260	ATCCCACCGCTGCCACCA	18	NC_039264.1	+	27369868	27369914	tactggcttATCCCACCGCTGCCACCAtatgtcggatatcgccaagt	5'	Yes	gp2b	41	53.2	777.017	332.457	379.94	760.894	673.109	519.085	middle
cgr-miR-1260_L-1R+2_4	TCCCACCGCTGCCACCACA	19	NC_039261.1	-	2058683	2058780	aaacaccgctttgtgtccttgactgactgaagaaTCCCACCGCTGCCACCATAtgtgagggaccgagaagccaagaacaaggaacacaagcgttgcgc	5'	Diff	gp2b	92	53.1	3.39062	0	2.06265	7.03529	8.53838	0	low
cgr-miR-1260_L-1R+2_4	TCCCACCGCTGCCACCACA	19	NW_020527695.1	-	220613	220710	aaacaccgctttgtgtccttgactgactgaagaaTCCCACCGCTGCCACCATAtgtgagggaccgagaagccaagaacaaggaacacaagcgttgcgc	5'	Diff	gp2b	92	53.1	3.39062	0	2.06265	7.03529	8.53838	0	low
cgr-miR-1260_L+1_1	AATCCCACCGCTGCCACCA	19	NC_039262.1	+	26383040	26383137	aaacaccgctttgtgtccttgactgactgaagAATCCCACCGCTGCCACCAtatgtgagggaccgagaagccaagaacaaggaacacaagcgttgcgc	5'	Diff	gp2b	92	53.1	5.65103	0	0	0	0	0	low
cgr-miR-1260_L+1_1	AATCCCACCGCTGCCACCA	19	NW_020523650.1	+	457732	457760	aactggctAATCCCACCGCTGCCACCAta	3'	Diff	gp2b	21	55.2	5.65103	0	0	0	0	0	low
cgr-miR-1260_L-1R+1	TCCCACCGCTGCCACCAA	18	NC_039266.1	+	7538157	7538221	ccaTCCCACCGCTGCCACCAAatgtgatgaagcgacaccactgctcgcttctggtgaagggaatt	5'	Diff	gp2b	59	55.4	29.9505	13.3339	7.01301	18.4	29.1728	11.8608	middle
cgr-miR-1260_L-1R+1	TCCCACCGCTGCCACCAA	18	NC_039274.1	+	25173930	25173991	ccaTCCCACCGCTGCCACCAAatgtgataaagcgagcaccactactcgctttggggggaagg	5'	Diff	gp2b	62	58.1	29.9505	13.3339	7.01301	18.4	29.1728	11.8608	middle
cgr-miR-1260_L-1R+2_1	TCCCACCGCTGCCACCAAA	19	NC_039266.1	+	10698988	10699020	TCCCACCGCTGCCACCAAAtgtgatgcagcaga	5'	Diff	gp2b	23	57.6	3.39062	0	2.06265	7.03529	8.53838	0	low
cgr-miR-1260_L-1R+2_1	TCCCACCGCTGCCACCAAA	19	NC_039292.1	+	11492620	11492652	TCCCACCGCTGCCACCAAAtgtgatgcagcaga	5'	Diff	gp2b	23	57.6	3.39062	0	2.06265	7.03529	8.53838	0	low
hsa-miR-1260a_L+1_1ss10TG	CATCCCACCGCTGCCACCA	19	NC_039267.1	+	9164740	9164849	ttgcgggttgcCATCCCACCGCTGCCACCAtatgtgataaaacgagaaccaccactcgcttggggacgttgtgaatgtccgtaaaagatgttaaatgatggctcagcccg	5'	Diff	gp2b	107	51.8	4.52082	0	0	0	0	3.48847	low
hsa-miR-1260a_L+1_1ss10TG	CATCCCACCGCTGCCACCA	19	NW_020529111.1	+	17786	17895	ttgcgggttgcCATCCCACCGCTGCCACCAtatgtgataaaacgagaaccaccactcgcttggggacgttgtgaatgtccgtaaaagatgttaaatgatggctcagcccg	5'	Diff	gp2b	107	51.8	4.52082	0	0	0	0	3.48847	low
hsa-miR-1260b_R+1_1ss9AG	ATCCCACCGCTGCCACCATT	20	NC_039276.1	-	2547151	2547181	ATCCCACCGCTGCCACCAATtgtcacgggcc	5'	Diff	gp2b	22	64.5	14.6927	16.8895	13.6135	17.8588	30.5959	12.5585	middle
hsa-miR-1260b_R+1_1ss9AG	ATCCCACCGCTGCCACCATT	20	NW_020528387.1	-	19315	19361	ATCCCACCGCTGCCACCAATtgtcagggaccaagacagtgaggcaag	5'	Diff	gp2b	35	57.4	14.6927	16.8895	13.6135	17.8588	30.5959	12.5585	middle
cgr-miR-1260_L-1R+2_5	TCCCACCGCTGCCACCAGA	19	NC_039277.1	-	16967358	16967380	TCCCACCGCTGCCACCAGTgtaa	5'	Diff	gp2b	14	60.9	3.39062	0	2.06265	7.03529	8.53838	0	low
cgr-miR-1260_L-1R+2_5	TCCCACCGCTGCCACCAGA	19	NW_020527290.1	-	8524	8546	TCCCACCGCTGCCACCAGTgtaa	5'	Diff	gp2b	14	60.9	3.39062	0	2.06265	7.03529	8.53838	0	low
cgr-miR-1260_1ss15AC	ATCCCACCGCTGCCCCCA	18	NC_039285.1	+	4976121	4976169	tcataatATCCCACCGCTGCCCCCAaatgttacaagcttgatgttaaat	5'	Diff	gp2b	43	40.8	0	4.44462	0	0	0	0	low
cgr-miR-1260_L-1R+2_6	TCCCACCGCTGCCACCATA	19	NC_039287.1	+	17706600	17706704	taagtaTCCCACCGCTGCCACCATAaatgtaagaggggctgatgaccataggaggaaacttccgtctcttgagaatgggtccgtcgaaataatgcaggcatacac	5'	Diff	gp2b	100	48.6	3.39062	0	2.06265	7.03529	8.53838	0	low
bta-miR-1260b_R+1_1ss9AG_1	ATCCCACCGCTGCCACCAA	19	NC_039292.1	+	11466295	11466323	gATCCCACCGCTGCCACCAAtgtagtaaa	5'	Diff	gp2b	17	51.7	27.1249	17.7785	12.3759	25.4353	54.7879	15.0004	middle
hsa-mir-1260b-p5_1ss8AG	TCCCACCGCTGCCACCATT	19	NC_039293.1	-	6713184	6713206	TCCCACCGCTGCCACCAGTgtaa	5'	New	gp2b	14	60.9	9.60675	9.77816	2.88771	7.03529	15.6537	8.72118	middle
hsa-mir-1260b-p5_1ss8AG	TCCCACCGCTGCCACCATT	19	NW_020525590.1	-	105879	105901	TCCCACCGCTGCCACCAGTgtaa	5'	New	gp2b	14	60.9	9.60675	9.77816	2.88771	7.03529	15.6537	8.72118	middle
cgr-miR-1260_L-1R+2_2	TCCCACCGCTGCCACCAAG	19	NW_020524184.1	-	94113	94151	ccaaggTCCCACCGCTGCCACCAATgtagtacacctaga	5'	Diff	gp2b	33	56.4	3.39062	0	2.06265	7.03529	8.53838	0	low
cgr-miR-1260_L-1R+2_2	TCCCACCGCTGCCACCAAG	19	NW_020524184.1	-	402406	402444	ccaaggTCCCACCGCTGCCACCAATgtagtacacctaga	5'	Diff	gp2b	33	56.4	3.39062	0	2.06265	7.03529	8.53838	0	low
bta-miR-1260b_R+1_1ss9AG_2	ATCCCACCGCTGCCACCAC	19	NW_020524198.1	+	6866	6900	ATCCCACCGCTGCCACCACtaaatgttacgtgttc	5'	Diff	gp2b	19	51.4	27.1249	17.7785	12.3759	25.4353	54.7879	15.0004	middle
bta-miR-1260b_R+1_1ss9AG_2	ATCCCACCGCTGCCACCAC	19	NW_020528709.1	+	335523	335562	aaaatatcccattaaaggaatATCCCACCGCTGCCACCAC	3'	Diff	gp2b	20	45	27.1249	17.7785	12.3759	25.4353	54.7879	15.0004	middle
hsa-miR-1260a_R+3_1ss9TG	ATCCCACCGCTGCCACCAAAA	21	NW_020524219.1	-	295538	295602	ccATCCCACCGCTGCCACCAAATgtgatgaagcgacgccactgctcgcttctggtgaagggaatt	5'	Diff	gp2b	59	56.9	4.52082	4.00016	3.71277	0	7.82685	3.13962	low
hsa-miR-1260a_R+3_1ss9TG	ATCCCACCGCTGCCACCAAAA	21	NW_020524219.1	-	301999	302063	ccATCCCACCGCTGCCACCAAATgtgatgaagcgacgccactgctcgcttctggtgaagggaatt	5'	Diff	gp2b	59	56.9	4.52082	4.00016	3.71277	0	7.82685	3.13962	low
bta-miR-1260b_L+1_1ss10AG	GATCCCACCGCTGCCACCA	19	NW_020525014.1	+	14104	14132	GATCCCACCGCTGCCACCAatgtagtaaa	5'	Diff	gp2b	17	51.7	6.78124	5.33354	0	3.24706	8.53838	5.9304	low
hsa-miR-1260b_1ss9AG	ATCCCACCGCTGCCACCAT	19	NW_020525463.1	+	20801	20912	cttgcgggttgccATCCCACCGCTGCCACCATatgtgataaaacgagaaccaccactcgcttggggacgttgtgaatgtccgtaaaagatgttaaatgatggctcagcccgc	5'	Diff	gp2b	109	52.7	37.2968	24.4454	21.8641	28.1412	48.3842	26.1635	middle
hsa-miR-1260b_1ss9AG	ATCCCACCGCTGCCACCAT	19	NW_020528957.1	+	17898	17930	ATCCCACCGCTGCCACCATcttgtcagggttct	5'	Diff	gp2b	25	57.6	37.2968	24.4454	21.8641	28.1412	48.3842	26.1635	middle
cgr-miR-1260_L-1R+3_2	TCCCACCGCTGCCACCAAAT	20	NW_020525500.1	+	486436	486469	TCCCACCGCTGCCACCAAATgtgatgaagcgacc	5'	Diff	gp2b	25	58.8	7.91144	2.22231	2.88771	7.03529	10.673	4.18617	middle
cgr-miR-1260_L+2	GAATCCCACCGCTGCCACCA	20	NW_020526437.1	+	24304	24401	aaacaccgctttgtgtccttgactgactgaaGAATCCCACCGCTGCCACCAtatgtgagggaccgagaagccaagaacaaggaacacaagcgttgcgc	5'	Diff	gp2b	92	53.1	28.2551	9.77816	15.2636	3.78823	10.673	11.8608	middle
cgr-miR-1260_R+2_1	ATCCCACCGCTGCCACCAAA	20	NW_020528521.1	+	123268	123345	tagccATCCCACCGCTGCCACCAAAtgtgatttaagcgagcaccactacacgctttgggggtggggggggggtggggg	5'	Diff	gp2b	72	62.8	8.47654	2.22231	2.47518	0	10.673	1.74424	middle
ssc-mir-1285-p5_1ss24CA	AGTGGGATCGCGCCTGTGAATAGAC	25	NC_039270.1	+	17103385	17103423	atcagtAGTGGGATCGCGCCTGTGAATAGACACtgcagt	5'	New	gp2b	32	51.3	41.8176	0	2.06265	0	0	3.83732	middle
ssc-mir-1285-p3_1ss18CA	ATCGCGCCTGTGAATAGACAC	21	NC_039270.1	+	17103385	17103423	atcagtAGTGGGATCGCGCCTGTGAATAGACACtgcagt	3'	New	gp2b	32	51.3	74.0285	0	4.53783	0	0	4.18617	middle
ssc-mir-1285-p5_1ss18CA	ATCGCGCCTGTGAATAGACAC	21	NC_039278.1	+	5874721	5874791	tcagtagtgggATCGCGCCTGTGAATAGACACtgcagtgcagcctgagtgatacagcgagacccagacttt	5'	New	gp2b	67	53.5	74.0285	0	4.53783	0	0	4.18617	middle
ssc-mir-1285-p5_1ss22CA_2	TGGGATCGCGCCTGTGAATAGACA	24	NC_039278.1	+	5876529	5876634	atcagtagTGGGATCGCGCCTGTGAATAGACActgcagtgcagcctgagcgatacagagagacccagacttttgtgtctgctctaaaataaccagtctatcatcat	5'	New	gp2b	20	47.2	139.015	4.44462	0	0	0	14.6516	middle
hsa-miR-1307-3p_R-1	ACTCGGCGTGGCGTCGGTCGT	21	NC_039245.1	+	23743075	23743126	accgggttggtctcagACTCGGCGTGGAGTCGGTCGTacaccacagccttac	3'	Diff	gp2b	46	61.5	0	0	4.1253	0	0	0	low
mmu-mir-1983-p3_1ss2GA	TAATGCCGAGGTTGTGAGTTCGA	23	NC_039249.1	-	5129726	5129797	tggcgcaatcggttagcgcgcggtacttatacagcagtacaaagcagagCAATGCCGAGGTTGTGAGTTCGA	3'	New	gp2b	62	52.8	3.95572	7.11139	3.71277	0	0	0	low
mmu-mir-1983-p5_1ss2GA_1	TAATGCCGAGGTTGTGAGTTCG	22	NC_039254.1	-	4610112	4610142	CAATGCCGAGGTTGTGAGTTCGagcctcacc	5'	New	gp2b	21	58.1	3.95572	7.11139	3.71277	0	0	0	low
mmu-mir-1983-p5_1ss2GA_1	TAATGCCGAGGTTGTGAGTTCG	22	NW_020523690.1	-	37806	37836	CAATGCCGAGGTTGTGAGTTCGagcctcacc	5'	New	gp2b	21	58.1	3.95572	7.11139	3.71277	0	0	0	low
mmu-mir-1983-p5_1ss2GA_2	TAATGCCGAGGTTGTGAGTTCGA	23	NW_020523690.1	-	52939	53000	CAATGCCGAGGTTGTGAGTTCGAgcctcacctggagaaaagttttagaaagcaagcagcatt	5'	New	gp2b	21	46.8	3.95572	7.11139	3.71277	0	0	0	low
ccr-miR-2192_1ss5AG	TGGAGGTGAATGGTGACTGAG	21	NC_039243.1	+	13564066	13564113	tcttcactacatcttttgtctatacaaTGGAGGTGAATAGTGACTGAG	3'	Diff	gp2b	47	37.5	54.2499	4.88908	26.4019	142.329	102.461	52.3271	middle
ccr-miR-2192_1ss5AG	TGGAGGTGAATGGTGACTGAG	21	NC_039276.1	+	23001277	23001347	cagtacacTGGAGGTGAATGGTGACCGAGactttcaagtcctctgcagccattcgatagctttgtgtgaag	5'	Diff	gp2b	65	49.3	54.2499	4.88908	26.4019	142.329	102.461	52.3271	middle
ccr-miR-2192	TGGAAGTGAATGGTGACTGAG	21	NC_039249.1	+	30433365	30433425	atgaccttcatctttcagacgaatacaacccgtcacaattTGGAAGTGAATGGTGATTGAG	3'	Yes	gp2b	57	41	3.95572	0	4.53783	21.6471	5.69225	9.07003	middle
ccr-miR-2192	TGGAAGTGAATGGTGACTGAG	21	NC_039277.1	-	10507743	10507834	caaaaaatgacatatttagtagatggtccaagctgcccttttccatacaaTGGAAGTGAATGGTGACCGAGtctgcaaagtaacattttcag	3'	Yes	gp2b	86	39.1	3.95572	0	4.53783	21.6471	5.69225	9.07003	middle
ccr-miR-2192_R+1_2	TGGAAGTGAATGGTGACTGAGT	22	NC_039250.1	-	8460760	8460802	TGAAAGTGAATGGTGACTGAGTgaccagtcacctatcactaat	5'	Diff	gp2b	36	41.9	40.6874	0	11.5508	163.976	51.2303	27.2101	middle
ccr-miR-2192_R+1_1ss3GA	TGAAAGTGAATGGTGACTGAGG	22	NC_039283.1	+	17963165	17963260	attgtcattatttaccatcatgttgttccaaacagactggaacttttactgtaaagaaaaaaaaatgtatgcagTGAAAGTGAATGGTGACTGAGG	3'	Diff	gp2b	88	33.3	0	0	0	0	4.98072	2.44193	low
ccr-miR-2192_R+1_1ss3GA	TGAAAGTGAATGGTGACTGAGG	22	NW_020523299.1	+	21375	21465	acattagacagaattacagtcaccattcaccttctatatggaagacagatgcaaTGAAAGTGAATGGTGACTGAGGatgctggtctaaaac	3'	Diff	gp2b	85	39.6	0	0	0	0	4.98072	2.44193	low
bta-mir-2315-p3_1ss16GA	ATTTTTGGATACTGGAGA	18	NC_039286.1	+	10591876	10591960	tgtagtatctgttcttatcagtttaatatctgatacgtcccctatccggggaccatatattaaattgATTTTTGGATACTGGAGA	3'	New	gp2b	79	35.3	3.39062	0	0	0	9.96144	0	low
bta-mir-2315-p3_1ss16GA	ATTTTTGGATACTGGAGA	18	NC_039286.1	+	11470537	11470621	tgtagtatctgttcttatcagtttaatatctgatacgtcccctatccggggaccatatattaaattgATTTTTGGATACTGGAGA	3'	New	gp2b	79	35.3	3.39062	0	0	0	9.96144	0	low
bta-miR-2478_L+2	TCGTATCCCACTTCTGACACCA	22	NC_039244.1	-	8384394	8384524	ggtttgcagttttcctcttctagtgtcagtcactccataaagactTCTTATCCCACTTCTGACACCAtttgtggtaagatggtcgatgcaatggctaactgacagcaaaagaagtggcaaaactccaggaa	5'	Diff	gp2b	125	43.5	73.4634	20.0008	35.0651	30.8471	76.8454	45.699	middle
bta-miR-2478_L+2	TCGTATCCCACTTCTGACACCA	22	NW_020527241.1	-	8538	8711	tcctccatgtcctctagtagtcatcttgagttttgcagttttcctcttctagtgtcagtcactccataaagactTCTTATCCCACTTCTGACACCAtttgtggtaagatggtcgatgcaatggctaactgacagcaaaagaagtggcaaaactccaggaaaagtccatggaaag	5'	Diff	gp2b	168	43.1	73.4634	20.0008	35.0651	30.8471	76.8454	45.699	middle
bta-miR-2478_L-1R-1_1ss2TA	AATCCCACTTCTGACACC	18	NC_039254.1	+	13198111	13198166	AATCCCACTTCTGACACCagtgtaacaacttgtagttgttctattaccgtgggctg	5'	Diff	gp2b	50	44.6	4.52082	0	0	0	0	0	low
bta-miR-2478_L-1R-1_1ss2TA	AATCCCACTTCTGACACC	18	NW_020528689.1	+	87463	87518	AATCCCACTTCTGACACCagtgtaacaacttgtagttgttctattaccgtgggctg	5'	Diff	gp2b	50	44.6	4.52082	0	0	0	0	0	low
bta-miR-2478_L-2	ATCCCACTTCTGACACCA	18	NC_039255.1	+	25531170	25531227	agatcagaggatcgatatggcggagtcccttggccattttATCCCACTTCTGACACCA	3'	Diff	gp2b	50	50	712.03	399.571	404.28	633.176	610.494	666.647	middle
bta-miR-2478_L-2	ATCCCACTTCTGACACCA	18	NW_020523543.1	+	788700	788758	ATCCCACTTCTGACACCAtatgtgggacaacgggtcttcacaggcccgctgtcagacga	5'	Diff	gp2b	48	55.9	712.03	399.571	404.28	633.176	610.494	666.647	middle
bta-miR-2478_L-2R+1_1	ATCCCACTTCTGACACCAA	19	NC_039259.1	+	10326048	10326131	ATCCCACTTCTGACACCAAattgctgtggcaaaattatatcaactttcatcagcataagagacagactcactctcgggttataa	5'	Diff	gp2b	71	39.3	18.0833	12.0005	3.71277	10.2824	22.0575	8.72118	middle
bta-miR-2478_L-2R+1_1	ATCCCACTTCTGACACCAA	19	NC_039265.1	+	12052255	12052300	acaggtccagaagacacatccaaggaATCCCACTTCTGACACCAAa	3'	Diff	gp2b	40	47.8	18.0833	12.0005	3.71277	10.2824	22.0575	8.72118	middle
bta-miR-2478_1ss2TA	GAATCCCACTTCTGACACCA	20	NC_039260.1	+	10177760	10177857	atcggggttagggctgaacttctatagttcaggatgatcagtcaccgtccgctcacaggtccaaaagacacatccaagGAATCCCACTTCTGACACCA	3'	Diff	gp2b	82	50	18.6484	8.44477	7.42554	3.24706	8.53838	4.53501	middle
bta-miR-2478_1ss2TA	GAATCCCACTTCTGACACCA	20	NW_020524479.1	+	578367	578464	atcggggttagggctgaacttctattgttcaggatgatcagtcaccgtccgctcacaggtccagaagacacaaccaagGAATCCCACTTCTGACACCA	3'	Diff	gp2b	82	51	18.6484	8.44477	7.42554	3.24706	8.53838	4.53501	middle
bta-miR-2478_L-2R+1_2	ATCCCACTTCTGACACCAC	19	NC_039260.1	+	17671455	17671480	gtATCCCACTTCTGACACCACagtaa	5'	Diff	gp2b	12	46.2	18.0833	12.0005	3.71277	10.2824	22.0575	8.72118	middle
bta-miR-2478_L-2R+1_2	ATCCCACTTCTGACACCAC	19	NC_039280.1	+	17037312	17037386	ccccacttgtcgctcaaccggtacatATCCCACTTCTGACACCACttgttaggatgtaccggccgccaggtgtaa	5'	Diff	gp2b	69	54.7	18.0833	12.0005	3.71277	10.2824	22.0575	8.72118	middle
bta-miR-2478_L-2R+1_3	ATCCCACTTCTGACACCAT	19	NC_039271.1	+	22740245	22740272	gATCCCACTTCTGACACCATatgtgaag	5'	Diff	gp2b	20	46.4	18.0833	12.0005	3.71277	10.2824	22.0575	8.72118	middle
bta-miR-2478_L-2R+1_3	ATCCCACTTCTGACACCAT	19	NC_039271.1	+	22848793	22848859	gtcactcactggtgggaggATCCCACTTCTGACACCATatgtagggaggccgaccagttggagtgga	5'	Diff	gp2b	65	56.7	18.0833	12.0005	3.71277	10.2824	22.0575	8.72118	middle
bta-miR-2478_L-1_1ss2TA	AATCCCACTTCTGACACCA	19	NC_039274.1	+	16561156	16561180	aaacagAATCCCACTTCTGACACCA	3'	Diff	gp2b	16	44	18.6484	14.6672	12.3759	4.87059	26.3267	9.07003	middle
bta-miR-2478_L-1_1ss2TA	AATCCCACTTCTGACACCA	19	NW_020524186.1	+	480095	480253	gtcgtcatcttactacttccagttttcctcttctactgccaactcccagagagacacccaAATCCCACTTCTGACACCAtttgtggtaaggatggtcttagttgtagttaggcaggcagaaaaaagaaataaaaactctgaagtctcttaaagatgatt	5'	Diff	gp2b	155	40.9	18.6484	14.6672	12.3759	4.87059	26.3267	9.07003	middle
bta-miR-2478_1ss2TG	GGATCCCACTTCTGACACCA	20	NC_039285.1	+	6384395	6384461	gtcactcactggtgggaGGATCCCACTTCTGACACCAtatgtagggaggccgaccagttggagtgga	5'	Diff	gp2b	65	56.7	5.08593	2.22231	0	0	0	0	low
bta-miR-2478_L-1	TATCCCACTTCTGACACCA	19	NW_020525272.1	+	522908	522933	TATCCCACTTCTGACACCAgtgtaat	5'	Diff	gp2b	17	42.3	3.95572	0	0	0	0	0	low
bta-miR-2478_L-1_1ss2TG	GATCCCACTTCTGACACCA	19	NW_020528873.1	+	432475	432519	GATCCCACTTCTGACACCAtgttgactcgtgtgttataaatgaac	5'	Diff	gp2b	37	42.2	10.1719	4.00016	7.83807	3.78823	7.11532	4.53501	middle
rno-mir-3084a-2-p3_1ss13GC	CAGTCCCCTTCACACAAAA	19	NC_039249.1	-	8660112	8660176	ccttggaggtaaattagcagtttggtttttaatgtgccagcactgcCAGTCCCCTTCACACAAAA	3'	New	gp2b	55	44.6	8.47654	11.556	9.07566	4.32941	19.9229	11.1631	middle
rno-mir-3084a-2-p3_1ss13GC	CAGTCCCCTTCACACAAAA	19	NC_039274.1	-	29390432	29390495	ccttggaggtaaattagcagtttggctttattgtgccagcactgcCAGTCCCCTTCACACAAAA	3'	New	gp2b	54	46.9	8.47654	11.556	9.07566	4.32941	19.9229	11.1631	middle
mmu-miR-3968_L-3_1ss14AT	ATCCCACTCCTGACACCA	18	NC_039244.1	+	29003801	29003830	ATCCCACTCCTGACACCActtgttaggttg	5'	Diff	gp2b	19	50	0	0	28.0521	0	14.2306	0	middle
bta-miR-4286_R+2	ACCCCACTCCTGGTACCAA	19	NC_039284.1	+	2793346	2793389	ACCCCACTCCTGGTACCAAaaatgtaaccgggtggtcaggaaaa	5'	Diff	gp2b	39	50	0	0	2.47518	0	5.69225	0	low
bta-miR-4286_R+2	ACCCCACTCCTGGTACCAA	19	NC_039292.1	+	2591413	2591510	ACCCCACTCCTGGTACCAAgttttgttggcagttaacaaaataaatcaattgacacagaatgaacgttttcagatttgctaatttatttttgtatttt	5'	Diff	gp2b	83	31.6	0	0	2.47518	0	5.69225	0	low
hsa-miR-4286_R+1	ACCCCACTCCTGGTACCA	18	NW_020525298.1	+	71572	71619	aaaggaaacccacagtaagtaactaataACCCCACTCCTGGTACCAaa	3'	Diff	gp2b	42	41.7	40.6874	24.4454	26.8145	31.9294	24.9036	32.7916	middle
hsa-miR-4286_R+1	ACCCCACTCCTGGTACCA	18	NW_020528066.1	+	447028	447080	ACCCCACTCCTGGTACCAaaactgtgggcacaggaaaatgatacacaggacca	5'	Diff	gp2b	43	50.9	40.6874	24.4454	26.8145	31.9294	24.9036	32.7916	middle
hsa-miR-4286_R+2	ACCCCACTCCTGGTACCAT	19	NW_020527846.1	+	230878	230966	ACCCCACTCCTGGTACCATgtattttccagagacaacaaataaagatataaagaatagatggttctggcgtctttattccatgtggcac	5'	Diff	gp2b	83	40.4	0	0	2.06265	0	3.55766	0	low
hsa-miR-4286_R+2	ACCCCACTCCTGGTACCAT	19	NW_020529078.1	+	94179	94289	tgggctttgcaaACCCCACTCCTGGTACCATgtatcgttccagagacaacaaataaagatataaagaatagatggtactggcgtctttattccatgtggcacacaaagcgt	5'	Diff	gp2b	106	43.2	0	0	2.06265	0	3.55766	0	low
ssc-mir-4335-p3_1ss3CG	TCGAGCCCCACGTTGGGCGCCA	22	NC_039249.1	-	11153463	11153532	ctagctcagtcggtagagcttgagactcttaatctcagggtcgtgggtTCGAGCCCCACGTTGGGCGCAA	3'	New	gp2b	63	57.1	0	2.22231	2.88771	9.2	0	6.6281	low
ssc-mir-4335-p3_1ss3CG	TCGAGCCCCACGTTGGGCGCCA	22	NC_039249.1	-	11157433	11157526	actgtgttgcaagcctggctagctcagtcggtagagcatgagactcttaatctcagggtcgtgggtTCGAGCCCCACGTTGGGCGCAAtacttt	3'	New	gp2b	88	54.3	0	2.22231	2.88771	9.2	0	6.6281	low
mmu-miR-5100_1ss21TC	TCGAATCCCAGCGGTGCCTCC	21	NC_039244.1	-	27294755	27294796	ttcgcacaacagatcctgggtTCGAATCCCAGCGGTGCCTCC	3'	Diff	gp2b	35	59.5	0	0	4.95036	0	3.55766	4.88386	low
mmu-miR-5100_L-3_1ss21TC	AATCCCAGCGGTGCCTCC	18	NC_039271.1	+	22033714	22033809	tacggtcactgctatactgaattataatggaaaagataaagaaaaatgttggtaaacaggagaaaagagaaaaaaaacAATCCCAGCGGTGCCTCC	3'	Diff	gp2b	90	36.5	0	3.11123	0	0	0	0	low
mmu-miR-5100_L-3_1ss21TC	AATCCCAGCGGTGCCTCC	18	NC_039289.1	+	4075328	4075416	tcagccgcaagtcagaatgaatgacactggaggtagaccatcatctatggacgccgaccttcactgcatttAATCCCAGCGGTGCCTCC	3'	Diff	gp2b	80	52.8	0	3.11123	0	0	0	0	low
mmu-miR-5100_L-1_1ss21TC	CGAATCCCAGCGGTGCCTCC	20	NC_039273.1	-	16876610	16876742	tcagcaacgttaacaggaaggaagttacagcaaAGAATCCCAGCGGTGCCTCCaatttgtgtagcgcccctaggcctatctcctggtactaaagggcgttcctgggttcttaacttaatcccagtaaaatgta	5'	Diff	gp2b	129	47.4	0	0	0	0	3.55766	0	low
hsa-mir-5100-p3_1ss18TC	GATCCCAGCGGTGCCTCCA	19	NC_039291.1	+	6163103	6163162	aaggggaaaaaatagacaaatctggctaaagaaaagaaaagGATCCCAGCGGTGCCTCCA	3'	New	gp2b	44	43.3	4.52082	0	2.47518	3.24706	4.26919	1.74424	low
mmu-miR-5100_R-2_1ss4AT	TCGTATCCCAGCGGTGCCT	19	NW_020525100.1	-	7249	7279	gagatcctgggtTCGAATCCCAGCGGTGCCT	3'	Diff	gp2b	24	61.3	3.39062	0	0	0	0	0	low
mmu-miR-5100_R-2_1ss4AT	TCGTATCCCAGCGGTGCCT	19	NW_020525100.1	-	17514	17544	gagatcctgggtTCGAATCCCAGCGGTGCCT	3'	Diff	gp2b	24	61.3	3.39062	0	0	0	0	0	low
hsa-mir-5100-p5_1ss18TC	GATCCCAGCGGTGCCTCCA	19	NW_020528982.1	+	14573	14649	tcaacGATCCCAGCGGTGCCTCCAaaactgatgcaaaaaatgagacttcaattctggtcagacggtggggtggtatt	5'	New	gp2b	71	48.1	4.52082	0	2.47518	3.24706	4.26919	1.74424	low
mmu-mir-6236-p3_1ss6GT	CTGCCTAATCAACTAGCCCTGAAAA	25	NC_039246.1	-	16182792	16182894	aaaaggtgttggttgatatagacagcaggacggtggccatggaagtcggaatccgctaaggagtgtgtaacaactcacCTGCCGAATCAACTAGCCCTGAAAA	3'	New	gp2b	95	48.5	0	0	0	0	4.26919	0	low
mmu-mir-6236-p3_8	GAATCAACTAGCCCTGAAAA	20	NC_039287.1	+	15577592	15577713	aggtgttggttgatatagacagcaggacggtggccatggaagtcggaatccgctaaggagtgtgtaacaactcacctgccGAATCAACTAGCCCTGAAAAtggatggcgctggagcgtcggg	3'	New	gp2b	95	54.1	1123.42	214.675	302.797	40.047	331.574	165.702	middle
mmu-mir-6236-p3_8	GAATCAACTAGCCCTGAAAA	20	NW_020528018.1	+	101895	102014	aggtgttggttgatatagacagcagcacggtggccatggaagtcggaatccgctaaggagtgtgtaacaactcacctgccGAATCAACTAGCCCTGAAAAtggatggcgctggagcgtcg	3'	New	gp2b	95	53.3	1123.42	214.675	302.797	40.047	331.574	165.702	middle
mmu-mir-6236-p3_3	CCGAATCAACTAGCCCTGAAA	21	NW_020524557.1	+	14070	14193	aaaggtgttggttgatatagacagcaggacggtggccatggaagtcggaatccgctaaggagtgtgtaacaactcacctgCCGAATCAACTAGCCCTGAAAatggatggcgctggagcgtcggg	3'	New	gp2b	95	53.2	1123.42	214.675	302.797	40.047	331.574	165.702	middle
mmu-mir-6236-p3_3	CCGAATCAACTAGCCCTGAAA	21	NW_020524557.1	+	46761	46884	aaaggtgttggttgatatagacagcaggacggtggccatggaagtcggaatccgctaaggagtgtgtaacaactcacctgCCGAATCAACTAGCCCTGAAAatggatggcgctggagcgtcggg	3'	New	gp2b	95	53.2	1123.42	214.675	302.797	40.047	331.574	165.702	middle
mmu-mir-6236-p3_2	ATCAACTAGCCCTGAAAA	18	NW_020524557.1	+	30582	30700	gtgttggttgatatagacagcaggacggtggccatggaagtcggaatccgctaaggagtgtgtaacaactcacctgccgaATCAACTAGCCCTGAAAAtggatggcgctggagcgtcgg	3'	New	gp2b	88	53.8	1123.42	214.675	302.797	40.047	331.574	165.702	middle
mmu-mir-6236-p5_1ss6GT	CTGCCTAATCAACTAGCCCTGAAAA	25	NW_020524750.1	-	67795	67868	cCTGCCGAATCAACTAGCCCTGAAAAtggatggcgcatggagcgtcgggcccatacccggccatcgacggcaag	5'	New	gp2b	70	62.2	0	0	0	0	4.26919	0	low
mmu-mir-6236-p3_7	GAATCAACTAGCCCTGAAA	19	NW_020526735.1	+	14034	14152	aggtgttggttgatatagacagcaggacggtggccatggaagtcggaatccgctaaggagtgtgtaacaactcacctgccGAATCAACTAGCCCTGAAAatggatggcgctggagcgtc	3'	New	gp2b	95	52.9	1123.42	214.675	302.797	40.047	331.574	165.702	middle
mmu-mir-6236-p3_4	CCGAATCAACTAGCCCTGAAAA	22	NW_020527655.1	+	2315	2438	aaaggtgttggttgatatagacagcaggacggtggccatggaagtcggaatccgctaaggagtgtgtaacaactcacctgCCGAATCAACTAGCCCTGAAAAtggatggcgctggagcgtcggg	3'	New	gp2b	95	53.2	1123.42	214.675	302.797	40.047	331.574	165.702	middle
mmu-mir-6236-p3_4	CCGAATCAACTAGCCCTGAAAA	22	NW_020527655.1	+	16987	17110	aaaggtgttggttgatatagacagcaggacggtggccatggaagtcggaatccgctaaggagtgtgtaacaactcacctgCCGAATCAACTAGCCCTGAAAAtggatggcgctggagcgtcggg	3'	New	gp2b	95	53.2	1123.42	214.675	302.797	40.047	331.574	165.702	middle
mmu-mir-6236-p3_6	CGAATCAACTAGCCCTGAAAAT	22	NW_020527655.1	+	33497	33619	aaggtgttggttgatatagacagcaggacggtggccatggaagtcggaatccgctaaggagtgtgtaacaactcacctgcCGAATCAACTAGCCCTGAAAATggatggcgctggagcgtcggg	3'	New	gp2b	95	53.7	1123.42	214.675	302.797	40.047	331.574	165.702	middle
mmu-mir-6236-p3_1	AATCAACTAGCCCTGAAAA	19	NW_020528237.1	+	79796	79916	ggtgttggttgatatagacagcaggacggtggccatggaagtcggaatccgctaaggagtgtgtaacaactcacctgccgAATCAACTAGCCCTGAAAAtggatggcgctggagcgtcggg	3'	New	gp2b	93	54.5	1123.42	214.675	302.797	40.047	331.574	165.702	middle
mmu-mir-6236-p3_5	CGAATCAACTAGCCCTGAAAA	21	NW_020528238.1	+	11123	11245	aaggtgttggttgatatagacagcaggacggtggccatggaagtcggaatccgctaaggagtgtgtaacaactcacctgcCGAATCAACTAGCCCTGAAAAtggatggcgctggagcgtcggg	3'	New	gp2b	95	53.7	1123.42	214.675	302.797	40.047	331.574	165.702	middle
mmu-mir-6236-p3_1ss7CT	CCGAATTAACTAGCCCTGAAA	21	NW_020528371.1	-	16434	16535	aaaggtgttggttgatatagacagcaggacggtggccatggaagtcggaatccgctaaggagtgtgtaacaactcacctgCCGAATCAACTAGCCCTGAAAa	3'	New	gp2b	95	49	5.65103	0	0	0	0	0	low
mmu-mir-6236-p3_1ss7CT	CCGAATTAACTAGCCCTGAAA	21	NW_020528372.1	-	3927	4027	aaaggtgttggttgatatagacagcaggacggtggccatggaagtcggaatccgctaaggagtgtgtaacaactcacctgCCGAATCAACTAGCCCTGAAA	3'	New	gp2b	95	49.5	5.65103	0	0	0	0	0	low
mmu-miR-6239_R-2_1ss6TG	TAGCGGTGGATCACTCGG	18	NW_020528237.1	+	77689	77786	caagacccccttttcattcccataccccttgtctgcggctaaaggcctcgatacctctaacaaaaaaagagtacaactctTAGCGGTGGATCACTCGG	3'	Diff	gp2b	89	49	3.95572	2.22231	0	0	0	0	low
mmu-miR-6239_R-2_1ss6TG	TAGCGGTGGATCACTCGG	18	NW_020528238.1	+	9018	9115	caagacccccttttcattcccataccccttgtctgcggctaaaggcctcgatacctctaacaaaaaaagagtacaactctTAGCGGTGGATCACTCGG	3'	Diff	gp2b	89	49	3.95572	2.22231	0	0	0	0	low
mmu-mir-6240-p5_1ss12TG_2	CGGGTGTTGACGCGATGTGA	20	NC_039268.1	+	5840733	5840799	aaagcatcgcgaaggcccgcggCGGGTGTTGACGCGATGTGAttTCTGCCCAGTGCTCTGAATGTCA	5'	New	gp2b	37	58.2	453.778	115.116	261.544	515.2	180.018	546.295	middle
mmu-mir-6240-p3_1ss19GT_2	TCTGCCCAGTGCTCTGAATGTCA	23	NC_039268.1	+	5840733	5840799	aaagcatcgcgaaggcccgcggCGGGTGTTGACGCGATGTGAttTCTGCCCAGTGCTCTGAATGTCA	3'	New	gp2b	37	58.2	1110.43	316.457	289.184	51.9529	398.458	197.099	middle
mmu-mir-6240-p5_1ss12TG_2	CGGGTGTTGACGCGATGTGA	20	NC_039287.1	+	15578898	15578967	acaaagcatcgcgaaggcccgcggCGGGTGTTGACGCGATGTGAttTCTGCCCAGTGCTCTGAATGTCaa	5'	New	gp2b	37	57.1	453.778	115.116	261.544	515.2	180.018	546.295	middle
mmu-mir-6240-p3_1ss19GT_1	TCTGCCCAGTGCTCTGAATGTC	22	NC_039287.1	+	15578898	15578967	acaaagcatcgcgaaggcccgcggCGGGTGTTGACGCGATGTGAttTCTGCCCAGTGCTCTGAATGTCaa	3'	New	gp2b	37	57.1	1110.43	316.457	289.184	51.9529	398.458	197.099	middle
mmu-mir-6240-p5_1ss13TG	GCGGGTGTTGACGCGATGTGA	21	NW_020524557.1	+	15357	15469	acaaagcatcgcgaaggcccgcgGCGGGTGTTGACGCGATGTGAtttCTGCCCAGTGCTCTGAATGTCaaagtgaagaaattcaatgaagcgcgggtaaacggcgggagtaac	5'	New	gp2b	37	54	1124.55	256.454	267.732	36.8	202.787	191.168	middle
mmu-mir-6240-p3_1ss18GT	CTGCCCAGTGCTCTGAATGTC	21	NW_020524557.1	+	15357	15469	acaaagcatcgcgaaggcccgcgGCGGGTGTTGACGCGATGTGAtttCTGCCCAGTGCTCTGAATGTCaaagtgaagaaattcaatgaagcgcgggtaaacggcgggagtaac	3'	New	gp2b	37	54	239.039	76.8919	64.3547	18.9412	110.287	41.5128	middle
mmu-mir-6240-p5_1ss21GT	TTTCTGCCCAGTGCTCTGAATGTC	24	NW_020527655.1	+	3601	3713	acaaagcatcgcgaaggcccgcggcgggtgttgacgcgatgtgaTTTCTGCCCAGTGCTCTGAATGTCaaagtgaagaaattcaatgaagcgcgggtaaacggcgggagtaac	5'	New	gp2b	67	54	1180.5	300.012	337.037	46	294.574	203.727	middle
mmu-mir-6240-p3_1ss18GT	CTGCCCAGTGCTCTGAATGTC	21	NW_020527655.1	+	3601	3713	acaaagcatcgcgaaggcccgcggcgggtgttgacgcgatgtgaTTTCTGCCCAGTGCTCTGAATGTCaaagtgaagaaattcaatgaagcgcgggtaaacggcgggagtaac	3'	New	gp2b	67	54	239.039	76.8919	64.3547	18.9412	110.287	41.5128	middle
mmu-mir-6240-p5_1ss21GT	TTTCTGCCCAGTGCTCTGAATGTC	24	NW_020524557.1	+	31865	31977	acaaagcatcgcgaaggcccgcggcgggtgttgacgcgatgtgaTTTCTGCCCAGTGCTCTGAATGTCaaagtgaagaaattcaatgaagcgcgggtaaacggcgggagtaac	5'	New	gp2b	67	54	1180.5	300.012	337.037	46	294.574	203.727	middle
mmu-mir-6240-p3_1ss17GT	TGCCCAGTGCTCTGAATGTC	20	NW_020524557.1	+	31865	31977	acaaagcatcgcgaaggcccgcggcgggtgttgacgcgatgtgaTTTCTGCCCAGTGCTCTGAATGTCaaagtgaagaaattcaatgaagcgcgggtaaacggcgggagtaac	3'	New	gp2b	67	54	318.153	147.117	115.096	26.5176	182.864	68.374	middle
mmu-mir-6240-p5_1ss23GT	GATTTCTGCCCAGTGCTCTGAATGTC	26	NW_020527655.1	+	18273	18385	acaaagcatcgcgaaggcccgcggcgggtgttgacgcgatgtGATTTCTGCCCAGTGCTCTGAATGTCaaagtgaagaaattcaatgaagcgcgggtaaacggcgggagtaac	5'	New	gp2b	67	54	923.943	225.787	253.706	41.1294	189.979	158.725	middle
mmu-mir-6240-p3_1ss17GT	TGCCCAGTGCTCTGAATGTC	20	NW_020527655.1	+	18273	18385	acaaagcatcgcgaaggcccgcggcgggtgttgacgcgatgtGATTTCTGCCCAGTGCTCTGAATGTCaaagtgaagaaattcaatgaagcgcgggtaaacggcgggagtaac	3'	New	gp2b	67	54	318.153	147.117	115.096	26.5176	182.864	68.374	middle
mmu-mir-6240-p5_1ss8AG	AAGGCCCGCGGCGGGTGTTGAC	22	NW_020524557.1	+	48050	48100	caaagcatcgcgAAGGCCCGCGGCGGGTGTTGACGCGATGTGATTtctgcc	5'	New	gp2b	37	62.7	114.716	14.2228	37.1277	3.24706	9.24991	15.6981	middle
mmu-mir-6240-p3_1ss12TG	CGGGTGTTGACGCGATGTGATT	22	NW_020524557.1	+	48050	48100	caaagcatcgcgAAGGCCCGCGGCGGGTGTTGACGCGATGTGATTtctgcc	3'	New	gp2b	37	62.7	408.569	60.8913	98.5947	37.3412	100.326	100.817	middle
mmu-mir-6240-p5_1ss12TG_1	CGGGTGTTGACGCGATGTG	19	NW_020526735.1	+	15320	15418	caaagcatcgcgaaggcccgcggCGGGTGTTGACGCGATGTGATTTCTGCCCAGTGCTCTGAATGTCaaagtgaagaaattcaatgaagcgcgggtaaa	5'	New	gp2b	50	52.5	453.778	115.116	261.544	515.2	180.018	546.295	middle
mmu-mir-6240-p3_1ss22GT	ATTTCTGCCCAGTGCTCTGAATGTC	25	NW_020526735.1	+	15320	15418	caaagcatcgcgaaggcccgcggCGGGTGTTGACGCGATGTGATTTCTGCCCAGTGCTCTGAATGTCaaagtgaagaaattcaatgaagcgcgggtaaa	3'	New	gp2b	50	52.5	921.118	264.455	293.309	121.223	337.978	219.076	middle
mmu-mir-6240-p5_1ss15TG	CGGCGGGTGTTGACGCGATGT	21	NW_020527655.1	+	34783	34848	caaagcatcgcgaaggcccgCGGCGGGTGTTGACGCGATGTGATTTCTGCCcagtgctctgaatgt	5'	New	gp2b	37	59.1	207.958	49.7797	58.5793	10.8235	34.1535	38.3732	middle
mmu-mir-6240-p3_1ss6TG	TTGACGCGATGTGATTTCTGCC	22	NW_020527655.1	+	34783	34848	caaagcatcgcgaaggcccgCGGCGGGTGTTGACGCGATGTGATTTCTGCCcagtgctctgaatgt	3'	New	gp2b	37	59.1	838.048	198.23	186.051	13.5294	150.845	143.027	middle
mmu-mir-6240-p5_1ss2TG	CGCGATGTGATTTCTGCCCAGTGC	24	NW_020528237.1	+	81079	81191	acaaagcatcgcgaaggcccgcggcgggtgttgaCGCGATGTGATTTCTGCCCAGTGCTCTGAATGTCaaagtgaagaaattcaatgaagcgcgggtaaacggcgggagtaac	5'	New	gp2b	67	54	930.159	198.674	272.27	43.8353	137.326	169.54	middle
mmu-mir-6240-p3_1ss19GT_1	TCTGCCCAGTGCTCTGAATGTC	22	NW_020528237.1	+	81079	81191	acaaagcatcgcgaaggcccgcggcgggtgttgaCGCGATGTGATTTCTGCCCAGTGCTCTGAATGTCaaagtgaagaaattcaatgaagcgcgggtaaacggcgggagtaac	3'	New	gp2b	67	54	1110.43	316.457	289.184	51.9529	398.458	197.099	middle
mmu-mir-6240-p5_1ss22GT	ATTTCTGCCCAGTGCTCTGAATGTC	25	NW_020528238.1	+	12410	12521	caaagcatcgcgaaggcccgcggcgggtgttgacgcgatgtgATTTCTGCCCAGTGCTCTGAATGTCaaagtgaagaaattcaatgaagcgcgggtaaacggcgggagtaac	5'	New	gp2b	67	54.5	921.118	264.455	293.309	121.223	337.978	219.076	middle
mmu-mir-6240-p3_1ss16GT	GCCCAGTGCTCTGAATGTC	19	NW_020528238.1	+	12410	12521	caaagcatcgcgaaggcccgcggcgggtgttgacgcgatgtgATTTCTGCCCAGTGCTCTGAATGTCaaagtgaagaaattcaatgaagcgcgggtaaacggcgggagtaac	3'	New	gp2b	67	54.5	340.757	160.006	134.485	24.3529	246.19	96.6307	middle
oni-miR-7550_L-1R+4	TCCGGCTCGAAGGACCAAAAA	21	NC_039248.1	-	3908496	3908516	TCCGGCTCGAAGGACCAAAAT	3'	Diff	gp2b	13	52.4	0	0	0	0	5.69225	0	low
oni-miR-7550_L-1R+4	TCCGGCTCGAAGGACCAAAAA	21	NC_039290.1	-	9645849	9645944	atagcaTCCGGCTCGAAGGACCAAAATgaatgggactaatagatcggtaggggtgttgatgctaatccaccacgggactccggtaagaagtgtgac	5'	Diff	gp2b	90	50	0	0	0	0	5.69225	0	low
oni-miR-7550_L-1R+3	TCCGGCTCGAAGGACCAAAA	20	NC_039249.1	+	14578129	14578148	TCCGGCTCGAAGGACCAAAA	3'	Diff	gp2b	13	55	0	0	2.06265	0	0	3.13962	low
oni-miR-7550_L-1R+3	TCCGGCTCGAAGGACCAAAA	20	NC_039250.1	+	249197	249216	TCCGGCTCGAAGGACCAAAA	3'	Diff	gp2b	13	55	0	0	2.06265	0	0	3.13962	low
oni-miR-7550_R+2	ATCCGGCTCGAAGGACCAAA	20	NC_039253.1	+	180425	180487	atatagcATCCGGCTCGAAGGACCAAAatgaacgggactaatagatcggtaggggtgttgatg	5'	Diff	gp2b	57	47.6	3.39062	0	0	0	0	0	low
oni-miR-7550_R+2	ATCCGGCTCGAAGGACCAAA	20	NC_039277.1	+	5451239	5451299	tatagcATCCGGCTCGAAGGACCAAAatgaacgggactaatagatcggtaggggtgttgat	5'	Diff	gp2b	57	47.5	3.39062	0	0	0	0	0	low
oni-miR-7550_L-1R+2_1	TCCGGCTCGAAGGACCAAA	19	NC_039264.1	+	21126417	21126454	ccatggtaacgacccggcTCCGGCTCGAAGGACCAAAt	3'	Diff	gp2b	32	60.5	3.39062	3.55569	0	0	3.55766	4.88386	low
oni-miR-7550_L-1R+2_1	TCCGGCTCGAAGGACCAAA	19	NC_039282.1	+	2323437	2323467	TCCGGCTCGAAGGACCAAAttgtttgagaga	5'	Diff	gp2b	13	48.4	3.39062	3.55569	0	0	3.55766	4.88386	low
oni-miR-7550_L-1R+2_2	TCCGGCTCGAAGGACCAGA	19	NW_020526375.1	-	6568	6685	gtttggcgttttgatctggatgttccaacgatctcctcatcagattccatggtacccggaatgaacactgcaTCCGGCTCGAAGGACCAGTtgttggagaggaaagagactgctaggc	3'	Diff	gp2b	118	50.8	3.39062	3.55569	0	0	3.55766	4.88386	low
oni-miR-7550_L-1R+2_2	TCCGGCTCGAAGGACCAGA	19	NW_020527830.1	-	89818	89935	gtttggcgttttgatctggatgttccaacgatctcctcatcagattccatggtacccggaatgaacactgcaTCCGGCTCGAAGGACCAGTtgttggagaggaaagagactgctaggc	3'	Diff	gp2b	118	50.8	3.39062	3.55569	0	0	3.55766	4.88386	low
hhi-mir-7792-p3	TTGCTATGATGGTGTAATT	19	NC_039260.1	-	9133598	9133665	tttgcaacttataattttaccttcaagtttttatctggtactcTTGCTATGATGGTGTAATTtgcgtc	3'	New	gp2b	64	32.4	9.60675	0	2.47518	6.49412	12.096	6.97694	middle
hhi-mir-7792-p3	TTGCTATGATGGTGTAATT	19	NC_039285.1	+	3308604	3308640	ttttatctggtactcTTGCTATGATGGTGTAATTtgc	3'	New	gp2b	23	35.1	9.60675	0	2.47518	6.49412	12.096	6.97694	middle
hsa-mir-7977-p5_1ss5AG	TCCCGGCCAACGCACCAAA	19	NC_039271.1	-	7479989	7480015	TCACGGCCAACGCACCAAAttggcatc	5'	New	gp2b	19	55.6	0	0	0	12.9882	0	0	middle
hsa-miR-7977_1ss6AG	TTCCCGGCCAACGCACCA	18	NC_039282.1	+	19387052	19387136	atcgctaagcgttggtggtatagtggttagcatagctgccttccaagcagttgacccgggttcgaTTCCCGGCCAACGCAGCAac	3'	Diff	gp2b	79	55.3	184.789	107.115	94.0569	135.835	167.921	106.398	middle
hsa-miR-7977_R+1_1ss6AG	TTCCCGGCCAACGCACCAA	19	NC_039282.1	+	20698836	20698926	cgtatcgctaagcgttggtggtatagtggttagcatagctgccttccaagcagttgacccgggttcgaTTCCCGGCCAACGCAGCAAtttt	3'	Diff	gp2b	79	52.7	7.34634	9.3337	2.47518	7.03529	4.26919	3.83732	low
pbv-miR-9651-5p_L+1R-1	ATACTTTCAGGGATCATTTCTATA	24	NC_039268.1	+	5835849	5835992	gaatagagatgagctggttttagtcagtacaggttaagactATACTTTCAGGGATCATTTCTATAgttcttaactaggaaatgtgtttcgaaagtgatgcgtctcccaaaccacgatgatgagctttgatgcttttctctgagc	5'	Diff	gp2b	138	39.6	7.91144	0	0	2.70588	0	5.23271	low
pbv-miR-9651-5p_L+1R-1	ATACTTTCAGGGATCATTTCTATA	24	NW_020526888.1	+	81463	81527	aagactATACTTTCAGGGATCATTTCTATAgttcttgactaggaaatgtgtttcgaaagtgttgc	5'	Diff	gp2b	56	35.4	7.91144	0	0	2.70588	0	5.23271	low
pbv-miR-9651-5p_L+2R-1	TATACTTTCAGGGATCATTTCTATA	25	NC_039268.1	+	5837278	5837337	cTATACTTTCAGGGATCATTTCTATAgttcttaactaggaaatgtgtttcgaaagtgatg	5'	Diff	gp2b	54	33.3	2.82551	0	0	0	3.55766	0	low
pbv-miR-9651-5p_L+2R-1	TATACTTTCAGGGATCATTTCTATA	25	NW_020526888.1	+	82084	82157	ttaagacTATACTTTCAGGGATCATTTCTATAgttcttgactaggaaatgtgtttcgaaagtgttgcgtctctc	5'	Diff	gp2b	68	36.5	2.82551	0	0	0	3.55766	0	low
pbv-miR-9651-5p_L-4R-1	TTCAGGGATCATTTCTATA	19	NW_020526888.1	+	78563	78636	ttaagactatactTTCAGGGATCATTTCTATAgttcttgactaggaaatgtgtttcgaaagtgttgcgtctctc	5'	Diff	gp2b	68	36.5	6.78124	0	0	2.70588	0	0	low
oni-mir-10707-p5_1ss1GC	CGGCTGTGATGACGTCAAT	19	NC_039248.1	-	23353592	23353630	cggCGGCTGTGATGACATCAATgttttctgaggctgatg	5'	New	gp2b	33	51.3	2.82551	2.22231	2.06265	6.49412	17.0768	4.53501	middle
oni-mir-10707-p5_1ss1GC	CGGCTGTGATGACGTCAAT	19	NW_020523820.1	-	38682	38720	cggCGGCTGTGATGACATCAATgttttctgaggctgatg	5'	New	gp2b	33	51.3	2.82551	2.22231	2.06265	6.49412	17.0768	4.53501	middle
oni-miR-10926	ATCCCAGCGGTGCCTCCA	18	NC_039245.1	+	23212040	23212137	ATCCCAGCGGTGCCTCCAttttatgtaacccaggtctcatgtagttagaaaataaagctagagtggttaatacaatgagactgggcctgggctcgttg	5'	Yes	gp2b	94	45.9	29.9505	12.8894	16.0887	33.0118	44.8265	18.4889	middle
oni-miR-10926	ATCCCAGCGGTGCCTCCA	18	NC_039258.1	+	25222629	25222726	ATCCCAGCGGTGCCTCCAttttatgtaacccaggtctcatgtagttagaaaataaagctagagtggttaatacaatgagactgggcctgggctcgttg	5'	Yes	gp2b	94	45.9	29.9505	12.8894	16.0887	33.0118	44.8265	18.4889	middle
oni-miR-10955_L-1_1ss10TC	TCCCCGTACGGGCCACCA	18	NC_039269.1	-	16221201	16221261	ctagggtgttagaaaaaaaagaaatTCCCCGTACGGGCCACCActttatgtagcaccctct	3'	Diff	gp2b	57	45.9	3.39062	2.66677	4.95036	5.95294	7.11532	7.67464	low
oni-miR-10955_L-1_1ss10TC	TCCCCGTACGGGCCACCA	18	NC_039293.1	-	5614403	5614449	tagggtgttagaaaaaaaaaaagaaaaTCCCCGTACGGGCCACCAct	3'	Diff	gp2b	41	42.6	3.39062	2.66677	4.95036	5.95294	7.11532	7.67464	low
eel-miR-11050-3p_L-2R+3	ATAGCATGTATTACCTGAGCACA	23	NC_039251.1	+	30709533	30709587	atcgctgaggtcacgaccagtgaaactacataATAGCATGTATTACCTGAGCACA	3'	Diff	gp2b	49	43.6	98.893	56.4467	78.7933	110.941	105.307	106.747	middle
eel-miR-11050-3p_L-2R+3	ATAGCATGTATTACCTGAGCACA	23	NC_039276.1	-	19872356	19872410	ccggctgaggtcacgaccagtgaaactacataATAGCATGTATTACCTGAGCACA	3'	Diff	gp2b	49	47.3	98.893	56.4467	78.7933	110.941	105.307	106.747	middle
oni-let-7b-2-p5_1ss9GA	GTTCGTACAGGGTGAGGTAG	20	NC_039246.1	+	22934090	22934183	GTTCGTACAGGGTGAGGTAGtaggttgtgtggtttcagggttgtgtttttgccccatcaggagataactatacaacctactgccttccctgaag	5'	New	gp2b	84	47.9	5.08593	2.22231	2.47518	3.78823	7.82685	2.79078	low
oni-let-7b-2-p5_1ss9GA	GTTCGTACAGGGTGAGGTAG	20	NC_039271.1	+	13515346	13515439	GTTCGTACAGGGTGAGGTAGtaggttgtgtggtttcagggttgtgtttttgccccatcaggagatgactatacatcctactgccttccctgaag	5'	New	gp2b	84	48.9	5.08593	2.22231	2.47518	3.78823	7.82685	2.79078	low
hhi-let-7j_L+1	CTGAGGTAGTTGTTTGTACAGTT	23	NC_039248.1	+	9762202	9762302	cctgctctgggTTGAGGTAGTTGTTTGTACAGTTtttagggtctgttattctgccctgttaaggagctaactgtacagactactgccttgcccagggttga	5'	Diff	gp2b	95	47.5	4.52082	2.22231	2.06265	4.87059	3.55766	5.23271	low
hhi-let-7j_L+1	CTGAGGTAGTTGTTTGTACAGTT	23	NC_039273.1	+	8234764	8234864	cctgctctggaTTGAGGTAGTTGTTTGTACAGTTtttagggtctgttattctgccctattaaggagctaactgtacagactactgccttgcccagggttga	5'	Diff	gp2b	95	45.5	4.52082	2.22231	2.06265	4.87059	3.55766	5.23271	low
hsa-let-7e-5p_R-3	TGAGGTAGGAGGTTGTATA	19	NC_039267.1	-	4184007	4184130	ccagcggatcccactgtcctttggggTGAGGTAGTAGGTTGTATAgttttagggtgacacccttcctgttagataactatacaacttactgtctttcctgaagaggctgtaatatcaccgtcat	5'	Diff	gp2b	118	45.2	0	0	0	0	4.26919	0	low
hsa-let-7e-5p_R-3	TGAGGTAGGAGGTTGTATA	19	NC_039283.1	-	9545741	9545801	aaaacatgaatcacaagagccttagatgacgtacatTGAGGTAGGGGGTTGTATAtgtgta	3'	Diff	gp2b	55	39.3	0	0	0	0	4.26919	0	low
gmo-let-7d-5p_R+2_2	TGAGGTAGTTGGTTGTATGGTTTG	24	NW_020523343.1	-	14058	14183	cgaaccgggagtcagtgcgctgcaggcTGAGGTAGTTGGTTGTATGGTTTTgcatcataatcagcctggagttaactgtacaaccttctagctttccctgcggtgtcaccattacgccgaggtgag	5'	Diff	gp2b	120	52.4	0	0	0	0	3.55766	0	low
gmo-let-7d-5p_R+2_2	TGAGGTAGTTGGTTGTATGGTTTG	24	NW_020527687.1	-	7683	7808	cgaaccgggagtcagtgcgctgcaggcTGAGGTAGTTGGTTGTATGGTTTTgcatcataatcagcctggagttaactgtacaaccttctagctttccctgcggtgtcaccattacgccgaggtgag	5'	Diff	gp2b	120	52.4	0	0	0	0	3.55766	0	low
oha-miR-1a-3p_R+1	TGGAATGTAAAGAAGTATGTACA	23						3'	Diff	gp3	83	36.6	306.286	461.351	380.353	1903.86	1283.6	556.76	middle
abu-miR-10d_L-1R+3	ACCCTGTAGATCCGAATTTGTGAA	24						5'	Diff	gp3	57	46.8	14.6927	11.556	7.42554	14.0706	59.7687	9.76772	middle
ami-miR-15a-5p_R+1	TAGCAGCACATAATGGTTTGTGT	23						5'	Diff	gp3	53	43.2	0	0	23.9268	5.41176	0	4.88386	middle
bta-miR-15b	TAGCAGCACATCATGGTTTACA	22						5'	Yes	gp3	96	34.7	0	9.77816	63.5297	0	17.0768	0	middle
cgr-miR-16-5p_1ss22GA	TAGCAGCACGTAAATATTGGCA	22						5'	Diff	gp3	87	36.8	2.82551	8.00031	54.454	7.57647	4.26919	3.83732	middle
ssa-miR-16b-3p_3ss1CA11G-23CT	ACCAATATTACTGTGCTGCTTT	22						3'	Diff	gp3	87	36.8	0	0	2.06265	0	0	0	low
cgr-miR-16-5p_1ss22GA	TAGCAGCACGTAAATATTGGCA	22						5'	Diff	gp3	87	36.8	2.82551	8.00031	54.454	7.57647	4.26919	3.83732	middle
ssa-miR-16b-3p_3ss1CA11G-23CT	ACCAATATTACTGTGCTGCTTT	22						3'	Diff	gp3	87	36.8	0	0	2.06265	0	0	0	low
ssa-miR-20a-5p_R+3	TAAAGTGCTTATAGTGCAGGTAGTTT	26						5'	Diff	gp3	53	40	11.3021	7.11139	4.95036	9.74117	0	4.88386	middle
hsa-miR-21-5p	TAGCTTATCAGACTGATGTTGA	22						5'	Yes	gp3	70	48.6	349.234	695.138	7711.84	226.212	637.532	196.75	high
hsa-miR-21-3p	CAACACCAGTCGATGGGCTGT	21						3'	Yes	gp3	70	48.6	0	0	23.9268	0	0	0	middle
mmu-miR-21c_R-1_1ss19CA	TAGCTTATCAGACTGGTAAA	20						5'	Diff	gp3	76	43.6	27.1249	40.8905	15.6761	12.9882	29.8843	23.7216	middle
ola-miR-22_R+2	AAGCTGCCAGCTGAAGAACTGCA	23						3'	Diff	gp3	86	46.8	191.005	176.896	147.686	242.447	321.612	131.167	middle
ami-miR-23a-3p_R+3	ATCACATTGCCAGGGATTTCCAAAT	25						3'	Diff	gp3	88	54.9	10.1719	0	9.07566	6.49412	0	7.67464	middle
dno-miR-24b-3p_R-1_1ss20CA	TGGCTCAGTTCAGCAGGAAAG	21						3'	Diff	gp3	58	55	0	0	0	5.41176	0	0	low
aca-miR-26-5p_L+1R+2	CTTCAAGTAATCCAGGATAGGCA	23						5'	Diff	gp3	85	47.9	11.3021	13.3339	36.3027	31.3882	22.769	12.5585	middle
ola-miR-27d-3p_R+5	TTCACAGTGGCTAAGTTCAGTAA	23						3'	Diff	gp3	88	47.7	177.442	217.786	249.993	179.671	301.689	237.216	middle
pbv-miR-27a-3p_R+2	TTCACAGTGGCTAAGTTCCGCAA	23						3'	Diff	gp3	84	54.1	99.4581	100.448	128.709	247.859	35.5766	242.798	middle
cgr-miR-28-5p	AAGGAGCTCACAGTCTATTGA	21						5'	Yes	gp3	78	53.1	0	0	37.1277	0	0	0	middle
cgr-miR-28-3p_R+1	CACTAGATTGTGAGCTCCTGGAA	23						3'	Diff	gp3	78	53.1	0	0	30.5272	0	0	0	middle
bta-miR-29d-5p	TGACCGATTTCTCCTGGTGTT	21						5'	Yes	gp3	86	43.2	0	0	5.77542	0	0	0	low
bta-miR-29d-5p	TGACCGATTTCTCCTGGTGTT	21						5'	Yes	gp3	86	43.2	0	0	5.77542	0	0	0	low
dre-miR-30d_2ss12CT22GA	TGTAAACATCCTCGACTGGAAA	22						5'	Diff	gp3	90	51.1	3.95572	7.55585	78.7933	0	0	1.74424	middle
aca-miR-30a-3p_R+1_1ss22CT	CTTTCAGTCGGATGTTTGCAGTT	23						3'	Diff	gp3	90	51.1	178.007	204.452	101.895	233.788	245.478	98.3749	middle
cpi-miR-30a-5p_R+2	TGTAAACATCCTCGACTGGAAA	22						5'	Diff	gp3	90	51.1	3.95572	7.55585	78.7933	0	0	1.74424	middle
aca-miR-30a-3p_R+1_1ss22CT	CTTTCAGTCGGATGTTTGCAGTT	23						3'	Diff	gp3	90	51.1	178.007	204.452	101.895	233.788	245.478	98.3749	middle
dre-miR-30a-5p_R-2	TGTAAACATTCCCGACTGGA	20						5'	Diff	gp3	89	47.2	12.4323	12.4449	18.1513	10.8235	8.53838	9.07003	middle
dre-miR-30a-3p_1ss10TA	CTTTCAGTCAGATGTTTGCTGC	22						3'	Diff	gp3	89	47.2	0	0	2.06265	0	0	0	low
bta-miR-31_R+2	AGGCAAGATGCTGGCATAGCTGT	23						5'	Diff	gp3	82	50	0	42.6683	679.85	0	0	0	middle
hsa-miR-31-3p_R+1	TGCTATGCCAACATATTGCCATC	23						3'	Diff	gp3	82	50	0	0	34.6525	0	0	0	middle
aca-miR-32-5p_R-1	TATTGCACATTACTAAGTTGC	21						5'	Diff	gp3	64	41.2	0	0	37.9528	0	0	0	middle
ami-miR-34c-5p_R+1	AGGCAGTGTAGTTAGCTGATTGC	23						5'	Diff	gp3	80	45.7	0	0	13.201	0	7.11532	0	middle
ami-miR-92a-3p_R+2	TATTGCACTTGTCCCGGCCTGTTT	24						3'	Diff	gp3	86	52.2	853.305	1249.83	1230.99	1521.79	900.799	1164.45	middle
ami-miR-93-5p	CAAAGTGCTGTTCGTGCAGGTAG	23						5'	Yes	gp3	87	64.8	0	0	70.9552	0	0	0	middle
bta-miR-95_R-1	TTCAACGGGTATTTATTGAGC	21						3'	Diff	gp3	79	43.2	0	0	12.3759	0	0	0	middle
aca-miR-99b-5p_1ss23GA	AACCCGTAGATCCGAACTTGCGA	23						5'	Diff	gp3	66	50	15.2578	14.2228	21.039	24.8941	32.0189	21.6285	middle
aca-miR-99b-5p_1ss23GA	AACCCGTAGATCCGAACTTGCGA	23						5'	Diff	gp3	66	50	15.2578	14.2228	21.039	24.8941	32.0189	21.6285	middle
cpo-miR-99b-5p	CACCCGTAGAACCGACCTTGCG	22						5'	Yes	gp3	56	65	18.0833	45.3351	492.561	6.49412	308.805	4.18617	middle
aca-miR-101-3p_R+3	TACAGTACTGTGATAACTGAAAA	23						3'	Diff	gp3	79	41.9	561.712	850.7	1652.6	706.776	613.34	1696.09	middle
bta-miR-106b	TAAAGTGCTGACAGTGCAGAT	21						5'	Yes	gp3	80	61.2	0	0	64.3547	0	18.4998	0	middle
ami-miR-125b-5p_R+1_1ss22AT	TCCCTGAGACCCTAACTTGTGTT	23						5'	Diff	gp3	86	49.5	387.661	422.239	429.856	966.541	675.955	554.667	middle
rno-miR-126a-3p_L-1R+1	CGTACCGTGAGTAATAATGCGA	22						3'	Diff	gp3	71	43.8	51.9895	55.1133	254.944	40.047	0	41.164	middle
bta-miR-127	TCGGATCCGTCTGAGCTTGGCT	22						3'	Yes	gp3	86	53.7	0	0	9.90073	0	19.9229	0	middle
tni-miR-128_R+1_1ss22TA	TCACAGTGAACCGGTCTCTTTAG	23						3'	Diff	gp3	72	55.6	15.8229	14.2228	11.5508	24.8941	46.9611	7.67464	middle
ami-miR-133b-3p_R+1_1ss1TC	CTTGGTCCCCTTCAACCAGCTAT	23						3'	Diff	gp3	81	54.5	92.6769	68.4471	73.4304	520.612	249.036	117.91	middle
aca-miR-135-5p_2ss11TC23AT	TATGGCTTTTCATTCCTATGTGT	23						5'	Diff	gp3	87	30.9	0	0	7.42554	0	0	0	low
aca-miR-135-2-3p_L-1R+1	TGTAGGGATGGAAGCCATGAAT	22						3'	Diff	gp3	87	30.9	0	0	43.7282	0	0	0	middle
aca-miR-138-5p_R+4	AGCTGGTGTTGTGAATCAGGCCGTTT	26						5'	Diff	gp3	85	56	6.78124	0	0	0	0	0	low
hsa-miR-141-5p	CATCTTCCAGTACAGTGTTGGA	22						5'	Yes	gp3	91	55.8	0	0	4.1253	0	0	0	low
hsa-miR-141-3p_R+1	TAACACTGTCTGGTAAAGATGGC	23						3'	Diff	gp3	91	55.8	5.65103	24.8899	347.35	0	0	0	middle
ami-miR-142-3p_R+1_1ss23AT	TGTAGTGTTTCCTACTTTATGGTG	24						3'	Diff	gp3	84	63.8	0	0	4.1253	0	0	0	low
cpi-miR-144-5p_R+3	GGATATCATCGTATACTGTAAGTTT	25						5'	Diff	gp3	88	45.6	9.04165	6.22247	0	44.3765	22.769	4.18617	middle
ggo-miR-146b_R-2	TGAGAACTGAATTCCATAGGCT	22						5'	Diff	gp3	73	53.6	196.091	227.12	2876.99	35.7176	52.6533	38.0243	middle
hsa-miR-146b-3p_L+1	TGCCCTGTGGACTCAGTTCTGGT	23						3'	Diff	gp3	73	53.6	0	0	18.1513	0	0	0	middle
mmu-miR-146b-5p	TGAGAACTGAATTCCATAGGCT	22						5'	Yes	gp3	88	55	196.091	227.12	2876.99	35.7176	52.6533	38.0243	middle
bta-miR-149-5p_R-1	TCTGGCTCCGTGTCTTCACTCC	22						5'	Diff	gp3	87	74.4	0	0	8.2506	0	0	0	low
aca-miR-150-5p_R+1	TCTCCCAACCCTTGTACCAGTGA	23						5'	Diff	gp3	90	53.1	0	0	9.90073	7.57647	0	0	low
bta-miR-151-5p	TCGAGGAGCTCACAGTCTAGT	21						5'	Yes	gp3	69	56.5	5.65103	20.0008	245.455	0	100.326	2.79078	middle
bta-miR-151-3p	CTAGACTGAAGCTCCTTGAGG	21						3'	Yes	gp3	69	56.5	0	0	44.5533	0	36.9996	0	middle
bta-miR-151-5p	TCGAGGAGCTCACAGTCTAGT	21						5'	Yes	gp3	69	56.5	5.65103	20.0008	245.455	0	100.326	2.79078	middle
bta-miR-151-3p	CTAGACTGAAGCTCCTTGAGG	21						3'	Yes	gp3	69	56.5	0	0	44.5533	0	36.9996	0	middle
ami-miR-152-3p_R+3_1ss20GT	TCAGTGCATGACAGAACTTTGGTT	24						3'	Diff	gp3	84	53.6	15.8229	0	64.3547	12.9882	0	11.512	middle
bta-miR-152_1ss22GA	TCAGTGCATGACAGAACTTGGA	22						3'	Diff	gp3	84	62.8	0	0	23.9268	0	0	4.53501	middle
bta-miR-181c_R-1	AACATTCAACCTGTCGGTGAGTT	23						5'	Diff	gp3	87	58.8	0	0	54.454	0	0	0	middle
hsa-miR-181c-3p_L-1R+1	ACCATCGACCGTTGAGTGGACC	22						3'	Diff	gp3	87	58.8	0	0	4.95036	0	0	0	low
aca-miR-184-3p_R+1	TGGACGGAGAACTGATAAGGGTT	23						3'	Diff	gp3	91	52.6	90.4165	67.5582	88.2815	24.8941	206.344	94.8864	middle
bta-miR-185	TGGAGAGAAAGGCAGTTCCTGA	22						5'	Yes	gp3	79	67.1	0	0	70.1301	0	7.11532	0	middle
bta-miR-186	CAAAGAATTCTCCTTTTGGGCT	22						5'	Yes	gp3	84	33.7	0	5.33354	111.383	0	0	0	middle
aca-miR-187-3p_R+2	TCGTGTCTTGTGTTGCAGCCAAA	23						3'	Diff	gp3	79	54	6.78124	0	9.90073	14.0706	14.2306	4.18617	middle
aca-miR-191-5p_R-1	CAACGGAATCCCAAAAGCAGCT	22						5'	Diff	gp3	88	46.7	5.65103	32.0013	344.875	0	19.9229	5.58155	middle
ami-miR-194-5p_R+2	TGTAACAGCAACTCCATGTGGAC	23						5'	Diff	gp3	79	45.7	0	0	0	0	11.3845	3.48847	middle
bta-miR-195	TAGCAGCACAGAAATATTGGCA	22						5'	Yes	gp3	85	56.3	0	0	63.5297	0	0	0	middle
cgr-miR-196c_R+1	TAGGTAGTTTCGTGTTGTTGGGT	23						5'	Diff	gp3	77	47.5	0	5.33354	0	19.4823	7.11532	4.18617	middle
bta-miR-197	TTCACCACCTTCTCCACCCAGC	22						3'	Yes	gp3	75	64.2	0	0	11.5508	0	34.1535	0	middle
tni-miR-199_R+2	CCCAGTGTTCAGACTACCTGTTCCA	25						5'	Diff	gp3	87	52.6	58.7707	53.3354	94.0569	148.282	28.4613	69.7694	middle
gmo-miR-199-3p_R+1_1ss22AT	ACAGTAGTCTGCACATTGGTTTT	23						3'	Diff	gp3	87	52.6	2587.04	2041.86	2600.59	2178.78	2682.47	3325.91	middle
bta-miR-199c_L-1R+2_1	ACAGTAGTCTGCACATTGGCA	21						3'	Diff	gp3	28	42.1	100.588	133.339	158.412	115.812	36.9996	141.283	middle
bta-miR-200c	TAATACTGCCGGGTAATGATGGA	23						3'	Yes	gp3	61	53.8	14.6927	32.8902	644.372	0	8.53838	5.58155	middle
cpi-miR-203-3p_R+3_1ss23AG	GTGAAATGTTTAGGACCACTTGGCCA	26						3'	Diff	gp3	93	51	0	0	18.9764	17.3176	0	6.97694	middle
cpi-miR-204-5p_L+3	ATCTTCCCTTTGTCATCCTATGCCT	25						5'	Diff	gp3	83	62.6	30.5156	22.2231	17.3263	0	24.1921	11.8608	middle
tni-miR-205_R+3	TCCTTCATTCCACCGGAGTCTGAAA	25						5'	Diff	gp3	62	40.9	15.8229	8.88924	27.6395	17.3176	34.1535	47.4432	middle
ola-miR-205_L-1R+3	GATTTCAGTGGTGTGAAGTGTAAA	24						3'	Diff	gp3	78	44.3	0	0	4.1253	0	0	4.18617	low
ssc-miR-206_R+1	TGGAATGTAAGGAAGTGTGTGAA	23						3'	Diff	gp3	72	42.5	670.212	1225.83	479.36	2855.25	4565.19	827.466	middle
bta-miR-210_L-1R+1_1ss22GT	CTGTGCGTGTGACAGCGGCTTAT	23						3'	Diff	gp3	86	71.4	12.4323	10.6671	16.5012	0	9.96144	10.4654	middle
aca-miR-214-3p_R+1	ACAGCAGGCACAGACAGGCAGTT	23						3'	Diff	gp3	87	52.6	5757.27	3183.24	4645.92	4295.32	5534.29	4166.98	high
oni-miR-218a_R+1_1ss8TG	TTGTGCTGGATCTAACCATGTGA	23						5'	Diff	gp3	61	46.3	0	24.0009	0	0	0	0	middle
ami-miR-221-3p_R+2	AGCTACATTGTCTGCTGGGTTTCCA	25						3'	Diff	gp3	93	44.2	0	0	4.95036	7.57647	0	0	low
ola-miR-222_R+7	AGCTACATCTGGCTACTGGGTCTCCA	26						3'	Diff	gp3	106	67.9	0	0	0	0	0	3.48847	low
ami-miR-223-3p_R+2	TGTCAGTTTGTCAAATACCCCAATT	25						3'	Diff	gp3	81	50.6	6.78124	0	0	0	0	0	low
bta-miR-224_R-1	CAAGTCACTAGTGGTTCCGTTT	22						5'	Diff	gp3	81	43.2	0	0	15.6761	0	7.11532	0	middle
ssa-miR-301c-3p_1ss20TG	CAGTGCAATAGTATTGTCAGGGC	23						3'	Diff	gp3	61	47.5	0	16.8895	16.5012	0	0	15.3493	middle
bta-miR-320a	AAAAGCTGGGTTGAGAGGGCGA	22						3'	Yes	gp3	54	64.6	0	0	132.01	0	49.8072	0	middle
bta-miR-324	CGCATCCCCTAGGGCATTGGTGT	23						5'	Yes	gp3	81	60.7	0	4.44462	6.60048	0	0	0	low
cgr-miR-326	CCTCTGGGCCCTTCCTCCAGT	21						3'	Yes	gp3	73	65	0	0	4.95036	0	0	0	low
bta-miR-328_R+1	CTGGCCCTCTCTGCCCTTCCGTT	23						3'	Diff	gp3	85	68.5	0	0	4.1253	0	8.53838	0	low
bta-miR-330	GCAAAGCACACGGCCTGCAGAGA	23						3'	Yes	gp3	84	60.6	0	0	0	0	5.69225	0	low
chi-miR-330-3p_L+1	GCAAAGCACACGGCCTGCAGAGA	23						3'	Diff	gp3	68	59.3	0	0	0	0	5.69225	0	low
bta-miR-331-3p_R-1	GCCCCTGGGCCTATCCTAGA	20						3'	Diff	gp3	76	50	0	0	16.5012	0	7.11532	0	middle
bta-miR-335_R-1	TCAAGAGCAATAACGAAAAATG	22						5'	Diff	gp3	76	41.3	0	0	56.9292	0	0	0	middle
hsa-miR-335-3p	TTTTTCATTATTGCTCCTGACC	22						3'	Yes	gp3	76	41.3	0	0	9.90073	0	0	0	low
aca-miR-338-3p_R+2	TCCAGCATCAGTGATTTTGTTAA	23						3'	Diff	gp3	80	49.4	5.65103	0	9.07566	14.0706	7.11532	9.07003	middle
hsa-miR-339-5p	TCCCTGTCCTCCAGGAGCTCACG	23						5'	Yes	gp3	82	73.4	0	0	16.0887	0	0	0	middle
hsa-miR-339-3p_R-2	TGAGCGCCTCGACGACAGAGC	21						3'	Diff	gp3	82	73.4	0	0	2.88771	0	0	0	low
hsa-miR-339-5p	TCCCTGTCCTCCAGGAGCTCACG	23						5'	Yes	gp3	99	73	0	0	16.0887	0	0	0	middle
ggo-miR-339_R-2	TGAGCGCCTCGACGACAGAGC	21						3'	Diff	gp3	99	73	0	0	2.88771	0	0	0	low
cgr-miR-340-5p	TTATAAAGCAATGAGACTGATT	22						5'	Yes	gp3	77	39.3	0	0	21.4516	0	0	0	middle
hsa-miR-340-5p	TTATAAAGCAATGAGACTGATT	22						5'	Yes	gp3	89	40	0	0	21.4516	0	0	0	middle
cgr-miR-342-3p_R-1	TCTCACACAGAAATCGCACCCGT	23						3'	Diff	gp3	81	52.9	0	2.22231	63.5297	0	4.26919	0	middle
cgr-miR-342-3p_R-1	TCTCACACAGAAATCGCACCCGT	23						3'	Diff	gp3	81	52.9	0	2.22231	63.5297	0	4.26919	0	middle
ggo-miR-345_R-1	GCTGACTCCTAGTCCAGGGCTC	22						5'	Diff	gp3	95	60.9	0	0	32.1774	0	0	0	middle
bta-miR-361	TTATCAGAATCTCCAGGGGTAC	22						5'	Yes	gp3	71	42.3	0	0	60.2294	0	0	0	middle
hsa-miR-361-3p	TCCCCCAGGTGTGATTCTGATTT	23						3'	Yes	gp3	71	42.3	0	0	23.1017	0	0	0	middle
bta-miR-362-5p_R-2	AATCCTTGGAACCTAGGTGTGA	22						5'	Diff	gp3	59	44.6	0	0	2.06265	0	0	0	low
bta-miR-362-5p_R-2	AATCCTTGGAACCTAGGTGTGA	22						5'	Diff	gp3	59	44.6	0	0	2.06265	0	0	0	low
dno-miR-374a-5p_R-1	TTATAATACAACCTGATAAGT	21						5'	Diff	gp3	50	26.9	0	3.11123	78.3807	0	0	0	middle
dno-miR-374a-3p	CTTATCAGATTGTATTGTAATT	22						3'	Yes	gp3	50	26.9	0	0	9.07566	0	0	0	low
dno-miR-374a-5p_R-1	TTATAATACAACCTGATAAGT	21						5'	Diff	gp3	50	26.9	0	3.11123	78.3807	0	0	0	middle
dno-miR-374a-3p	CTTATCAGATTGTATTGTAATT	22						3'	Yes	gp3	50	26.9	0	0	9.07566	0	0	0	low
bta-miR-378	ACTGGACTTGGAGTCAGAAGGC	22						5'	Yes	gp3	39	57.9	0	5.33354	28.8771	0	22.769	4.18617	middle
bta-miR-423-5p	TGAGGGGCAGAGAGCGAGACTTT	23						5'	Yes	gp3	81	53.2	5.65103	4.44462	59.4044	0	0	0	middle
bta-miR-423-3p_L-1	AGCTCGGTCTGAGGCCCCTCAGT	23						3'	Diff	gp3	81	53.2	6.78124	14.2228	132.01	0	52.6533	0	middle
bta-miR-424-5p	CAGCAGCAATTCATGTTTTGA	21						5'	Yes	gp3	92	50	0	25.7788	353.126	0	0	0	middle
bta-miR-424-3p	CAAAACGTGAGGCGCTGCTAT	21						3'	Yes	gp3	92	50	0	0	23.9268	0	0	0	middle
bta-miR-425-5p_L+1	AATGACACGATCACTCCCGTTGA	23						5'	Diff	gp3	87	56.3	0	0	14.026	0	0	0	middle
bta-miR-425-3p_L+1R-2	CATCGGGAATGTCGTGTCCGC	21						3'	Diff	gp3	87	56.3	0	0	11.5508	0	0	0	middle
ggo-miR-429_R+1	TAATACTGTCTGGTAAAACCGT	22						3'	Diff	gp3	79	60.4	0	12.4449	191.414	0	0	0	middle
ami-miR-429-3p_R+4	TAATACTGTCTGGTAATGCCGTTT	24						3'	Diff	gp3	88	45.7	0	0	14.026	0	0	13.9539	middle
bta-miR-450a	TTTTGCGATGTGTTCCTAATAT	22						5'	Yes	gp3	65	31.7	0	4.44462	106.02	0	0	0	middle
chi-miR-450-5p_R+2	TTTTGCGATGTGTTCCTAATAT	22						5'	Diff	gp3	81	28	0	4.44462	106.02	0	0	0	middle
bta-miR-450b_R-1	TTTTGCAATATGTTCCTGAAT	21						5'	Diff	gp3	72	23.3	0	0	51.1537	0	0	0	middle
abu-miR-451_R+5	AAACCGTTACCATTACTGAGTTTCA	25						5'	Diff	gp3	39	34.9	27.1249	6.22247	5.77542	111.482	45.538	20.2331	middle
bta-miR-452_L+3R-3	AACTGTTTGCAGAGGAAACTGA	22						5'	Diff	gp3	85	40	0	0	8.2506	0	0	0	low
mmu-miR-452-3p_1ss20GA	TCAGTCTCATCTGCAAAGAAGT	22						3'	Diff	gp3	85	40	0	0	4.1253	0	0	0	low
aca-miR-456_R+2_2	CAGGCTGGTTAGATGGTTGTCTT	23						3'	Diff	gp3	93	42.3	82.505	77.3364	76.7306	99.5764	153.691	96.9795	middle
ola-miR-462_L-1R+7	TAACGGAACCCATAATGCAGCTGAA	25						5'	Diff	gp3	68	45.6	0	0	4.95036	0	0	3.48847	low
bta-miR-484	TCAGGCTCAGTCCCCTCCCGAT	22						5'	Yes	gp3	63	61.9	0	2.22231	17.7388	0	0	0	middle
bta-miR-486	TCCTGTACTGAGCTGCCCCGAG	22						5'	Yes	gp3	123	71	0	0	2.47518	0	81.8261	1.74424	middle
cgr-miR-486-5p	TCCTGTACTGAGCTGCCCCGAG	22						5'	Yes	gp3	80	62.7	0	0	2.47518	0	81.8261	1.74424	middle
bta-miR-497_R-1	CAGCAGCACACTGTGGTTTGT	21						5'	Diff	gp3	109	65.2	0	0	28.8771	0	0	0	middle
cpo-miR-499-5p_R+2	TTAAGACTTGCAGTGATGTTTATT	24						5'	Diff	gp3	51	42.4	55.3801	138.672	78.3807	149.365	9.96144	27.2101	middle
ggo-miR-503	TAGCAGCGGGAACAGTTCTGCAG	23						5'	Yes	gp3	108	63.7	0	0	4.1253	0	0	0	low
bta-miR-532	CATGCCTTGAGTGTAGGACCGT	22						5'	Yes	gp3	73	51.2	0	0	12.3759	0	0	0	middle
cgr-miR-542-3p_R-1	TGTGACAGATTGATAACTGAAA	22						3'	Diff	gp3	78	48.1	0	0	39.1904	0	0	0	middle
hsa-miR-542-3p	TGTGACAGATTGATAACTGAAA	22						3'	Yes	gp3	77	49.5	0	0	39.1904	0	0	0	middle
hsa-miR-574-5p	TGAGTGTGTGTGTGTGAGTGTGT	23						5'	Yes	gp3	78	65.5	0	0	2.06265	0	0	0	low
cgr-miR-574_R+1	CACGCTCATGCACACACCCACAA	23						3'	Diff	gp3	78	65.5	0	0	2.47518	0	0	0	low
hsa-miR-574-5p	TGAGTGTGTGTGTGTGAGTGTGT	23						5'	Yes	gp3	84	65.6	0	0	2.06265	0	0	0	low
hsa-miR-574-3p_R+1	CACGCTCATGCACACACCCACAA	23						3'	Diff	gp3	84	65.6	0	0	2.47518	0	0	0	low
ggo-miR-598	TACGTCATCGTTGTCATCGTCA	22						3'	Yes	gp3	98	54.5	0	0	8.2506	0	0	0	low
cpo-miR-652-3p_1ss22AT	AATGGCGCCACTAGGGTTGTGT	22						3'	Diff	gp3	61	49.2	0	0	8.2506	0	0	0	low
cpo-miR-652-3p_1ss22AT	AATGGCGCCACTAGGGTTGTGT	22						3'	Diff	gp3	61	49.2	0	0	8.2506	0	0	0	low
cpo-miR-660-5p	TACCCATTGCATATCGGAGTTGT	23						5'	Yes	gp3	50	33.9	0	0	25.5769	0	0	0	middle
hsa-miR-664a-3p_R-1	TATTCATTTATCCCCAGCCTAC	22						3'	Diff	gp3	73	31.7	0	0	12.3759	0	0	0	middle
bta-miR-708_R-1	AAGGAGCTTACAATCTAGCTGG	22						5'	Diff	gp3	93	50.5	0	0	10.7258	0	7.11532	0	middle
abu-miR-731-5p_R+2	AATGACACGTTTTCTCCCGGATTGTT	26						5'	Diff	gp3	58	52.4	0	0	0	5.41176	0	0	low
dre-miR-735-5p_R+6	GGCTGGTCCGAAGGCGGTGGGTTT	24						5'	Diff	gp3	63	60.3	0	7.11139	0	8.65882	0	4.18617	low
bta-miR-744	TGCGGGGCTAGGGCTAACAGCA	22						5'	Yes	gp3	100	61	0	0	18.9764	0	27.0382	0	middle
cpo-miR-769-5p	TGAGACCTCTGGGTTCTGAGCT	22						5'	Yes	gp3	57	53.2	0	0	4.1253	0	0	0	low
ggo-miR-1180_R+1	TTTCCGGCTCGCGTGGGTGTGT	22						3'	Diff	gp3	69	73.9	0	0	14.8511	0	0	0	middle
bta-miR-1251	ACTCTAGCTGCCAAAGGCGCT	21						5'	Yes	gp3	65	57.1	0	0	5.77542	0	0	0	low
cgr-miR-1260_L+1R-1	AATCCCACCGCTGCCACC	18						5'	Diff	gp3	32	45	14.6927	17.7785	4.1253	0	8.53838	0	middle
hsa-miR-1307-5p	TCGACCGGACCTCGACCGGCT	21						5'	Yes	gp3	147	56.4	0	0	24.7518	0	0	0	middle
bta-miR-1307_R+1	ACTCGGCGTGGCGTCGGTCGTGG	23						3'	Diff	gp3	147	56.4	0	0	7.01301	0	0	0	low
chi-miR-1307-5p_R+4	TCGACCGGACCTCGACCGGCT	21						5'	Diff	gp3	131	56.4	0	0	24.7518	0	0	0	middle
chi-miR-1307-3p	ACTCGGCGTGGCGTCGGTCGTGG	23						3'	Yes	gp3	131	56.4	0	0	7.01301	0	0	0	low
cpo-miR-1388-5p_R+1_1ss20AG	AGGACTGTCCAACCTGAGAGTGT	23						5'	Diff	gp3	56	51.7	0	0	0	0	0	8.37233	low
bta-miR-1839_L-1R-2	AGGTAGATAGAACAGGTCTTG	21						5'	Diff	gp3	54	34.7	0	0	9.07566	0	0	0	low
ami-miR-2188-5p_R+4	AAGGTCCAACCTCACATGTCCTTTA	25						5'	Diff	gp3	96	50	6.78124	0	0	8.65882	11.3845	0	middle
ccr-miR-2192_R-1_1ss3GA	TGAAAGTGAATGGTGACTGA	20						3'	Diff	gp3	71	36.6	0	0	0	18.9412	7.11532	3.13962	middle
bta-miR-2478_L-2_1ss15AC	ATCCCACTTCTGCCACCA	18						3'	Diff	gp3	63	50.6	0	0	4.1253	0	0	0	low
hsa-miR-3150b-5p_L-4_1ss9AC	CTCGCGGATCTCCCCAGC	18						5'	Diff	gp3	86	62.8	32.776	20.4452	12.3759	0	0	9.07003	middle
mmu-miR-3968_1ss14AT	CGAATCCCACTCCTGACACCA	21						3'	Diff	gp3	97	56	0	0	0	0	28.4613	0	middle
hsa-miR-4448_1ss6CG	GGCTCGTTGGTCTAGGGGTA	20						3'	Diff	gp3	84	54.7	0	0	0	0	0	4.18617	low
hsa-miR-4454_L-2_1ss8AG	ATCCGGGTCACGGCACCA	18						5'	Diff	gp3	49	56.4	12.4323	8.88924	21.4516	22.7294	17.0768	9.76772	middle
mmu-miR-5100_L+3R-2	GGTTCGAATCCCAGCGGTGCCT	22						3'	Diff	gp3	63	59.4	0	0	9.07566	0	0	8.37233	low
mmu-miR-5106_L-4R-1_1ss20CT	CTGTAGCTCAGTTGGTAG	18						3'	Diff	gp3	72	53.4	0	0	0	0	7.11532	0	low
mmu-miR-6412_R-2_1ss15AT	TCGAAACCATCCTCTGCTAC	20						3'	Diff	gp3	94	46.4	5.65103	0	0	5.41176	0	0	low
dre-miR-7149-5p_R-1_1ss11AG	TGTGAATCCTGCACTGGAAG	20						5'	Diff	gp3	73	37	39.5572	30.2234	71.7803	27.0588	85.3838	73.2579	middle
oni-miR-7550	ATCCGGCTCGAAGGACCA	18						5'	Yes	gp3	52	43.3	38.427	37.3348	46.2034	22.7294	21.346	46.7455	middle
gmo-miR-11202-5p_1ss7TC	TTCCGGCTCGAAGGACCA	18						5'	Diff	gp3	51	43.4	0	0	8.2506	0	0	0	low
bta-miR-11987_L-1R-2_1ss8TA	GAGGAAACTCTGGTGGAG	18						5'	Diff	gp3	84	59.1	0	0	0	0	15.6537	3.48847	middle
bta-let-7d	AGAGGTAGTAGGTTGCATAGTT	22						5'	Yes	gp3	87	49.4	0	18.6674	259.894	0	101.038	0	middle
hsa-let-7d-3p_R-1	CTATACGACCTGCTGCCTTTC	21						3'	Diff	gp3	87	49.4	0	0	22.2766	0	0	0	middle
mmu-let-7c-5p_R+2_1	TGAGGTAGTAGGTTGTATGGTTAT	24						5'	Diff	gp3	93	53.7	81.3748	75.1141	87.0439	95.247	101.749	62.0948	middle
mmu-let-7c-5p_R+2_1	TGAGGTAGTAGGTTGTATGGTTAT	24						5'	Diff	gp3	74	50	81.3748	75.1141	87.0439	95.247	101.749	62.0948	middle
oha-let-7c-5p_R+2_1ss17AG	TGAGGTAGTAGGTTGTGTGGTTGA	24						5'	Diff	gp3	78	44.3	7.91144	6.37062	17.7388	0	0	9.07003	middle
pol-let-7a-5p_R+3	TGAGGTAGTAGGTTGTATGGTTTTT	25						5'	Diff	gp3	73	44.7	2.63715	3.55569	3.85028	7.21568	15.1793	6.74438	middle
gmo-let-7d-5p_R+2_1	TGAGGTAGTTGGTTGTATGGTTAG	24						5'	Diff	gp3	66	46.4	0	0	0	0	3.55766	0	low
PC-5p-78207_5	ACTGTCAGCATAGATTTTGGCC	22	NC_039246.1	+	16904417	16904504	attttgtcggatatggACTGTCAGCATAGATTTTGGCCatttgccgtaaaatggCCAAAATCTATGCTGACAGTCCataaaacaacag	5'	New	gp4	82	39.8	0	0	2.06265	0	0	0	low
PC-3p-77563_5	CCAAAATCTATGCTGACAGTCC	22	NC_039246.1	+	16904417	16904504	attttgtcggatatggACTGTCAGCATAGATTTTGGCCatttgccgtaaaatggCCAAAATCTATGCTGACAGTCCataaaacaacag	3'	New	gp4	82	39.8	0	0	2.06265	0	0	0	low
PC-5p-78207_5	ACTGTCAGCATAGATTTTGGCC	22	NC_039246.1	+	28707505	28707578	ttttatggACTGTCAGCATAGATTTTGGCCattttacagcaaatggCCAAAATCTATGCTGACAGTCCatatcc	5'	New	gp4	68	39.2	0	0	2.06265	0	0	0	low
PC-3p-77563_5	CCAAAATCTATGCTGACAGTCC	22	NC_039246.1	+	28707505	28707578	ttttatggACTGTCAGCATAGATTTTGGCCattttacagcaaatggCCAAAATCTATGCTGACAGTCCatatcc	3'	New	gp4	68	39.2	0	0	2.06265	0	0	0	low
PC-5p-1232_1639	TAGCAGCACGTAGATATTGGTA	22	NC_039257.1	-	25268497	25268587	ctaccttcctcacttTAGCAGCACGTAGATATTGGTCtgtaaagtcaaggccagcCCAATATTGTGTGTGCTGCTGGAgcgaggcaggagc	5'	New	gp4	90	51.6	205.132	113.782	141.91	137.459	182.152	146.865	middle
PC-3p-28452_35	CCAATATTGTGTGTGCTGCTGGA	23	NC_039257.1	-	25268497	25268587	ctaccttcctcacttTAGCAGCACGTAGATATTGGTCtgtaaagtcaaggccagcCCAATATTGTGTGTGCTGCTGGAgcgaggcaggagc	3'	New	gp4	90	51.6	2.82551	2.22231	2.88771	3.24706	0	4.18617	low
PC-5p-916_2552	TAGCAGCACGTAGATATTGGTGA	23	NC_039282.1	+	2534513	2534603	ctgccttcctcacttTAGCAGCACGTAGATATTGGTGTgtaaagtcaaggccagcCCAATATTGTGTGTGCTGCTGGAgcgaggcaggagc	5'	New	gp4	85	52.7	708.074	363.57	497.511	626.682	685.917	583.621	middle
PC-3p-28452_35	CCAATATTGTGTGTGCTGCTGGA	23	NC_039282.1	+	2534513	2534603	ctgccttcctcacttTAGCAGCACGTAGATATTGGTGTgtaaagtcaaggccagcCCAATATTGTGTGTGCTGCTGGAgcgaggcaggagc	3'	New	gp4	85	52.7	2.82551	2.22231	2.88771	3.24706	0	4.18617	low
PC-5p-3875_348	TGGAACAAGGCAATGAAAGCGA	22	NC_039277.1	-	4412117	4412230	aaagagagactggaaaattgatgacagaaggaaTGGAACAAGGCAATGAAAGCGAaagacatattccttagcTTTCATCGCCTTGTTCCATTCCatctgtcaccatttcttcaa	5'	New	gp4	108	39.5	54.2499	19.5563	31.3523	54.1176	151.556	39.7686	middle
PC-3p-57058_8	TTTCATCGCCTTGTTCCATTCC	22	NC_039277.1	-	4412117	4412230	aaagagagactggaaaattgatgacagaaggaaTGGAACAAGGCAATGAAAGCGAaagacatattccttagcTTTCATCGCCTTGTTCCATTCCatctgtcaccatttcttcaa	3'	New	gp4	108	39.5	0	0	0	4.32941	0	0	low
PC-5p-3875_348	TGGAACAAGGCAATGAAAGCGA	22	NC_039252.1	-	6580236	6580329	agatggagacagaaggaaTGGAACAAGGCAATGAAAGCAAagcaatatgtctttatctttcatcgcatttattccgttccttctgtcaccaatt	5'	New	gp4	88	38.3	54.2499	19.5563	31.3523	54.1176	151.556	39.7686	middle
PC-3p-57058_8	TTTCATCGCCTTGTTCCATTCC	22	NC_039277.1	+	4412087	4412199	cacattgaagaaatggtgacagatggaatggaacaaggcgatgaaagctaaggaatatgtctttcgcTTTCATTGCCTTGTTCCATTCCttctgtcatcaattttccagtctc	3'	New	gp4	107	40.7	0	0	0	4.32941	0	0	low
PC-5p-53175_10	ATAGTTCACTGACAAGCTAATT	22	NC_039258.1	+	27902232	27902347	cctggtggtatttaatgtacagagccATAGTTCACTGACAAGCTAATTgcagttatgaacacaatattgcGTAGCTTGTCAGTGTACTATGActctgtgtattacatgctgctcca	5'	New	gp4	110	40.5	5.65103	0	0	0	0	6.97694	low
PC-3p-22548_49	GTAGCTTGTCAGTGTACTATGA	22	NC_039258.1	+	27902232	27902347	cctggtggtatttaatgtacagagccATAGTTCACTGACAAGCTAATTgcagttatgaacacaatattgcGTAGCTTGTCAGTGTACTATGActctgtgtattacatgctgctcca	3'	New	gp4	110	40.5	5.08593	4.44462	0	7.03529	5.69225	6.6281	low
PC-3p-22548_49	GTAGCTTGTCAGTGTACTATGA	22	NW_020524702.1	-	37022	37128	agtcgtagttcactgacaagctacataatatcacgttcataaccgaatggcattcatctgcgattatgacgtggtattgcGTAGCTTGTCAGTGAACTATGActctg	3'	New	gp4	104	42.1	5.08593	4.44462	0	7.03529	5.69225	6.6281	low
PC-5p-80579_5	TGGGGTGAGACTTTGTCAGAA	21	NW_020527671.1	+	7288	7404	cactgtagcgcccccgtttggccgatTGGGGTGAGACTTTGTCAGAAtgtcccctcggggagctctacaTTCTGGCCAAGTTTCAGCTCTCTaggccttacggtttggtctgcacga	5'	New	gp4	111	56.4	2.82551	0	0	0	0	0	low
PC-3p-60189_7	TTCTGGCCAAGTTTCAGCTCTCT	23	NW_020527671.1	+	7288	7404	cactgtagcgcccccgtttggccgatTGGGGTGAGACTTTGTCAGAAtgtcccctcggggagctctacaTTCTGGCCAAGTTTCAGCTCTCTaggccttacggtttggtctgcacga	3'	New	gp4	111	56.4	0	0	0	3.78823	0	0	low
PC-3p-60189_7	TTCTGGCCAAGTTTCAGCTCTCT	23	NW_020527671.1	+	4917	5058	gcatttttgatcactgtagcgccccccataggccatttaagctgagactttgtcagaatgtcccctcggggagctctaccTTCTGGCCAAGTTTCAGCTCTCTaggccttacggtttggtctgcacgatcagttttagcgga	3'	New	gp4	139	51.4	0	0	0	3.78823	0	0	low
PC-5p-44463_15	AACGTTCTTCAAACATTAATCT	22	NW_020524827.1	-	24331	24456	gaccatcagcatttcatacccggcaaacacgcAACGTTCTTCAAACATTAATCTgtgccatatgggaacttccAGAAATGTTTAAAGGACGTTAtgtgattgaaggccaatgtgaagctcttgagc	5'	New	gp4	120	42.9	0	0	0	11.3647	0	0	middle
PC-3p-21423_52	AGAAATGTTTAAAGGATGTTA	21	NW_020524827.1	-	24331	24456	gaccatcagcatttcatacccggcaaacacgcAACGTTCTTCAAACATTAATCTgtgccatatgggaacttccAGAAATGTTTAAAGGACGTTAtgtgattgaaggccaatgtgaagctcttgagc	3'	New	gp4	120	42.9	4.52082	17.334	6.18795	17.3176	0	2.09308	middle
PC-5p-44463_15	AACGTTCTTCAAACATTAATCT	22	NC_039246.1	+	22012203	22012295	tacccggcaaacacgcAACGTTCTTCAAACATTAATCTgtgccatatgggaacttccagaaatgtttaaaggacgttatgtgattgaaggcca	5'	New	gp4	87	41.9	0	0	0	11.3647	0	0	middle
PC-5p-35092_24	AATTACCCCTTAGCACCACCT	21	NC_039245.1	-	8185920	8185998	atacacagcaaaAATTACCCCTTAGCACCACCTgccatccaacactAGGTGGTGCTAAGGGGTAATTtttgctgtgcaa	5'	New	gp4	73	45.6	14.6927	4.00016	2.06265	3.24706	3.55766	8.72118	middle
PC-3p-55202_8	AGGTGGTGCTAAGGGGTAATT	21	NC_039245.1	-	8185920	8185998	atacacagcaaaAATTACCCCTTAGCACCACCTgccatccaacactAGGTGGTGCTAAGGGGTAATTtttgctgtgcaa	3'	New	gp4	73	45.6	10.737	0	0	0	4.26919	0	middle
PC-3p-55202_8	AGGTGGTGCTAAGGGGTAATT	21	NC_039245.1	+	8185884	8185966	agttgcacagcaaaaaTTACCCCTTAGCACCACCTAGTgttggatggcAGGTGGTGCTAAGGGGTAATTtttgctgtgtatga	3'	New	gp4	77	45.8	10.737	0	0	0	4.26919	0	middle
PC-3p-72369_5	TTGATTAGGGTTAGAGCTACAT	22	NC_039289.1	+	1895861	1895962	tagctccaaccctgatcaaactcactcacctgtgcttttctaatgatcctgaagacattgataaacatgctcaggtgtgtTTGATTAGGGTTAGAGCTACAT	3'	New	gp4	99	41.2	0	0	0	0	3.55766	0	low
PC-3p-72369_5	TTGATTAGGGTTAGAGCTACAT	22	NW_020528078.1	-	242116	242217	tagctccaaccctaatcaaacaaaactacctgtgattttctattgatcctgaagacattgattagcaaactcagatgtgtTTGATTAGGGTTAGAGCTACAC	3'	New	gp4	99	37.3	0	0	0	0	3.55766	0	low
PC-5p-11760_106	TGGGGTGAGACTTTGTCAGA	20	NW_020524929.1	+	6579	6674	cccccgtttggccgatTGGGGTGAGACTTTGTCAGAatgtcccctcggggagctctacaatctggccaaatttcagctctctaggccttatggttt	5'	New	gp4	90	53.1	5.08593	5.778	3.71277	4.32941	37.7112	4.88386	middle
PC-5p-11760_106	TGGGGTGAGACTTTGTCAGA	20	NW_020528611.1	+	16514	16609	cccccgtttggccgatTGGGGTGAGACTTTGTCAGAatgtcccctcggggagctctacaatctggccaaatttcagctctctaggccttacggttt	5'	New	gp4	90	54.2	5.08593	5.778	3.71277	4.32941	37.7112	4.88386	middle
PC-3p-2037_776	CTGGGAGAGGGATGTTTACTCT	22	NC_039261.1	-	8346089	8346243	tggctttatggtcctgcatttgtttttgtgtgtgaccaggtgtgtaaacatcctacactctcagctgtgacatcaccaagCTGGGAGAGGGATGTTTACTCTctttgtcacaaataaatcttcaggaatgggtggaggtctacagatgcacagat	3'	New	gp4	152	44.5	66.6821	71.1139	43.3157	114.729	69.7301	59.304	middle
PC-3p-2037_776	CTGGGAGAGGGATGTTTACTCT	22	NC_039286.1	+	1811857	1811944	gtgtgtgaccaggtgtgtaaacatcctacactctcagctgtgacatcaccaagCTGGGAGAGGGATGTTTACTCTctttgttgcaaag	3'	New	gp4	82	47.7	66.6821	71.1139	43.3157	114.729	69.7301	59.304	middle
PC-5p-804_3153	TGTGAATCCTGCACTGGAAGA	21	NC_039269.1	+	14474669	14474747	ataagaaacTGTGAATCCTGCACTGGAAGActgatattttgcaattctcttccatgtgttatgagtcaaagtttctgca	5'	New	gp4	73	36.7	161.054	122.671	252.056	136.376	411.265	409.198	middle
PC-5p-804_3153	TGTGAATCCTGCACTGGAAGA	21	NW_020523286.1	+	1786807	1786885	tagagaaacTGTGAATCCTGCACTGGAAGAttgatattttgcaattctcttccatgtgttatgagtcaaagtttctgca	5'	New	gp4	73	36.7	161.054	122.671	252.056	136.376	411.265	409.198	middle
PC-3p-19662_58	TCCATCAGTCACGTGACCTACC	22	NC_039247.1	-	13290276	13290372	ctgtcatggggcggagaggtcacgcgagtggtggcagggttaccacaaaccaaccaaaatctTCCATCAGTCACGTGACCTACCtgcatcatgaact	3'	New	gp4	91	53.6	9.04165	4.44462	2.06265	3.78823	7.82685	5.23271	low
PC-3p-19662_58	TCCATCAGTCACGTGACCTACC	22	NC_039272.1	-	19556876	19556946	gagaggtcacgcgagtggtggcagggttaccactaaccaacttaagtctTCCATCAGTCACGTGACCTACC	3'	New	gp4	65	53.5	9.04165	4.44462	2.06265	3.78823	7.82685	5.23271	low
PC-5p-1026_2153	AACGTTCTTTAAGCATTACTCTG	23	NC_039271.1	+	14093055	14093172	atcagcatttcatacccggcaaacacgcAACGTTCTTTAAGCATTACTCTGtgccttgataacgtccAGAAATGTTTAAAGGATGTTACgtgattgaaggccaatgtgaaactcttga	5'	New	gp4	117	40.7	482.598	2037.41	695.526	1394.07	189.267	518.387	middle
PC-3p-2919_478	AGAAATGTTTAAAGGATGTTAC	22	NC_039271.1	+	14093055	14093172	atcagcatttcatacccggcaaacacgcAACGTTCTTTAAGCATTACTCTGtgccttgataacgtccAGAAATGTTTAAAGGATGTTACgtgattgaaggccaatgtgaaactcttga	3'	New	gp4	117	40.7	40.6874	214.675	98.5947	194.823	17.0768	55.1179	middle
PC-3p-77597_5	ACACACCTGCCTGCGTCCAGA	21	NC_039263.1	+	25181157	25181276	acagctcgtctcactctgcagtgtggaaacatgtgaggtgtgtgtgcgcgctggaattctcggcgtaattaagtccacACACACCTGCCTGCGTCCAGAcgccagggtgaactccgcacc	3'	New	gp4	114	57.5	0	0	0	0	3.55766	0	low
PC-3p-77597_5	ACACACCTGCCTGCGTCCAGA	21	NW_020526635.1	+	91267	91377	atcgtctcactctgcagtgtggaaacatgtgaggtgtgtgtgcacgctggaattctcggcgtaattaagtccacACACACCTGCCTGCGTCCAGAcgccagggtgaactcc	3'	New	gp4	105	55	0	0	0	0	3.55766	0	low
PC-5p-14895_81	TGTGACATCAAAGAACTGCAAGT	23	NC_039257.1	-	5545943	5546058	catcagaccgatcagtgTGTGACATCAAAGAACTGCAAGAgcttagagagcagacgaccttgtgcttttgtatcactctcgcagtactttgatgtcatacaccaatcggtctgtcc	5'	New	gp4	110	46.6	9.04165	6.66693	3.30024	5.95294	13.5191	4.18617	middle
PC-5p-14895_81	TGTGACATCAAAGAACTGCAAGT	23	NC_039287.1	-	7997403	7997516	catcagaccgatctgtgTGTGACATCAAAGAACTGCAAGAtcttagagagcagactcttgagcttttgaattgttctcgctgtactttaatgtcatacaccgatcggtctgtgc	5'	New	gp4	113	43.9	9.04165	6.66693	3.30024	5.95294	13.5191	4.18617	middle
PC-5p-3525_388	TGTGACATCAAAGAACCGTGA	21	NC_039285.1	-	8566814	8566931	catcagactcatcgttgTGTGACATCAAAGAACCGTGAgagcttagagaggttacggctacttgtgcttttgaatcgctctcacgatactttgatgtcatacaccgatcggtctgtgc	5'	New	gp4	117	46.6	106.239	34.668	103.133	78.4706	93.9222	107.096	middle
PC-5p-3525_388	TGTGACATCAAAGAACCGTGA	21	NC_039286.1	-	3703378	3703480	ccaatcggtgTGTGACATCAAAGAACCGTGAgagctttagagaacagacgactccttgtgcttttgaatcgctcacggtactttgatgtcatacaccggtcgg	5'	New	gp4	103	48.5	106.239	34.668	103.133	78.4706	93.9222	107.096	middle
PC-3p-73879_5	TTGGGTTCTGGGAGAACATATT	22	NC_039252.1	+	9125950	9126031	cgggaagcctaatatgttctcccagaacccaagattagtcagaacaaataTTGGGTTCTGGGAGAACATATTagtcttcaca	3'	New	gp4	76	41.5	0	0	0	0	3.55766	0	low
PC-3p-73879_5	TTGGGTTCTGGGAGAACATATT	22	NC_039252.1	+	10045965	10046046	cgggaagcctaatatgttctcccagaacccaagattagtcagaacaaatcTTGGGTTCTGGGAGAACATATTagtcttcacg	3'	New	gp4	82	43.9	0	0	0	0	3.55766	0	low
PC-3p-80306_5	TTTTCCTCAAACTCTGGAGTTC	22	NC_039260.1	+	21851850	21851968	catctgatctggctcacatttttactgagaactgagagtttctggtaaacctgaagtgttgTTTTCCTCAAACTCTGGAGTTCtgggtattagtgtttttcacagcttcaggtcagtaa	3'	New	gp4	113	40.3	0	0	0	0	3.55766	0	low
PC-3p-80306_5	TTTTCCTCAAACTCTGGAGTTC	22	NW_020524210.1	+	35030	35148	catctgatctggctcacatttttactgagaactgagagtttctggtaaacctgaagtgttgTTTTCCTCAAACTCTGGAGTTCtgggtattaatgtttttcacagcttcaggtcagtaa	3'	New	gp4	113	39.5	0	0	0	0	3.55766	0	low
PC-5p-74465_5	ACGACTGCCCAGGACACCA	19	NC_039252.1	+	7765672	7765769	tACGACTGCCCAGGACACCAttgtgcttgatctaaccatgcagttccctttctgtccatggttgtgccaagcactttggagacttgtgtgcactctct	5'	New	gp4	92	50	0	0	0	0	3.55766	0	low
PC-5p-74465_5	ACGACTGCCCAGGACACCA	19	NW_020528939.1	-	15081	15178	tACGACTGCCCAGGACACCAttgtgcttgatctaaccatgcagttccctttctgtccatggttgtgccaagcactttggagacttgtgtgcactctct	5'	New	gp4	92	50	0	0	0	0	3.55766	0	low
PC-5p-76163_5	AGGACTTCACTCTGAGTGTTTC	22	NC_039266.1	+	81094	81171	attcttcaacAGGACTTCACTCTGAGTGTTTCcgtcatagacaagcgaaacactcacctggatgcctggatgaagtgt	5'	New	gp4	72	46.2	0	0	0	0	3.55766	0	low
PC-5p-76163_5	AGGACTTCACTCTGAGTGTTTC	22	NC_039266.1	+	17702299	17702376	attcttcaacAGGACTTCACTCTGAGTGTTTCcgtcatagacaagcgaaacactcacctggatgcctggatgaagtgt	5'	New	gp4	72	46.2	0	0	0	0	3.55766	0	low
PC-3p-5351_238	ACCATCGACCGTTGATTGTGCCA	23	NC_039244.1	+	6356402	6356492	cttgctggtcttgttgaacattcaacgctgtcggtgagtttttgacatagaaaaACCATCGACCGTTGATTGTGCCCtgaggccacgccct	3'	New	gp4	85	49.5	40.6874	32.0013	37.1277	30.8471	8.53838	41.8617	middle
PC-3p-5351_238	ACCATCGACCGTTGATTGTGCCA	23	NW_020523478.1	+	16112	16202	cttgctggtcttgttgaacattcaacgctgtcggtgagtttttgacatagaaaaACCATCGACCGTTGATTGTGCCCtgaggccacgccct	3'	New	gp4	85	49.5	40.6874	32.0013	37.1277	30.8471	8.53838	41.8617	middle
PC-3p-1897_858	GCTGGCTATGGATTCTGTGTCC	22	NC_039250.1	+	20763780	20763840	gtaacggaacccataatgcagctgtttggttgactgacaGCTGGCTATGGATTCTGTGTCC	3'	New	gp4	54	49.2	90.4165	45.7796	63.1171	66.5647	176.46	114.422	middle
PC-3p-1897_858	GCTGGCTATGGATTCTGTGTCC	22	NW_020525923.1	+	87	163	tttggatggtaacggaaacccataatgcagctgtttggttgactgacaGCTGGCTATGGATTCTGTGTCCttccttt	3'	New	gp4	71	45.5	90.4165	45.7796	63.1171	66.5647	176.46	114.422	middle
PC-3p-65481_6	CGCAGCTTTTTAGTGAACAACC	22	NW_020523610.1	+	8569	8659	aactacacagagacgttgttcactgacaagctgcgcagaaccacgatcatgttttgCGCAGCTTTTTAGTGAACAACGgctatgtgtgttg	3'	New	gp4	90	46.2	0	0	0	2.70588	4.26919	0	low
PC-3p-65481_6	CGCAGCTTTTTAGTGAACAACC	22	NW_020523612.1	-	19007	19095	actacacagagacgttgttcactgacaagctgcgcagaaccacgatcatgttttgCGCAGCTTTTTAGTGAACAACGgctatgtgttgt	3'	New	gp4	89	46.1	0	0	0	2.70588	4.26919	0	low
PC-3p-56846_8	ATAACACGTCAGCAGCGTCGCT	22	NC_039276.1	-	18895886	18896024	tccgggtctgttgtgagcgtgtctgctgtgactgtgatgtatgacgctgctgatgtgtttgtgtgtgcccaataacaaagATAACACGTCAGCAGCGTCGCTgcagtgttgtgaacgtgcttacaacagacccggaaga	3'	New	gp4	136	51.1	0	3.55569	0	0	0	2.79078	low
PC-3p-56846_8	ATAACACGTCAGCAGCGTCGCT	22	NC_039283.1	-	17261852	17261936	gctgttgacgtacgatgctgctaacgtgttttctggtgcgcccaataacaaagATAACACGTCAGCAGCGTCGCAcgtcaacagt	3'	New	gp4	85	50.6	0	3.55569	0	0	0	2.79078	low
PC-3p-60963_7	TCACTGGGTGATCTCTGCATCT	22	NC_039250.1	+	22275298	22275392	atgacacaataaaggagaggcagggaactcccagtgacttcactcagtcaggcatcagTCACTGGGTGATCTCTGCATCTcctttattgtgtaaa	3'	New	gp4	89	46.3	0	3.11123	0	0	0	0	low
PC-3p-60963_7	TCACTGGGTGATCTCTGCATCT	22	NW_020525843.1	-	63158	63255	tgatgacacaataaaggagatgcagggaaatcccagtgacttcactcagtcaggcatcagTCACTGGGTGATCTCTGCATCTcctttattgtgcaaaa	3'	New	gp4	92	44.9	0	3.11123	0	0	0	0	low
PC-5p-34585_25	TCTATCTCCCTGTGTCTCTCTGT	23	NW_020524089.1	+	11995	12108	ttattgaataaaaacctgaaattggatctcTCTATCTCCCTGTGTCTCTCTGTgacgatcgtgcaccagagagacacagggaaatagatccaattgcaggtatttattcagctg	5'	New	gp4	108	41.2	3.95572	0	0	5.95294	4.98072	0	low
PC-5p-34585_25	TCTATCTCCCTGTGTCTCTCTGT	23	NW_020528252.1	+	230573	230686	ttattgaataaaaacctgaaattggatctcTCTATCTCCCTGTGTCTCTCTGTgacgatcgtgcaccagagagacacagggaaatagatccaattgcaggtatttattcagctg	5'	New	gp4	108	41.2	3.95572	0	0	5.95294	4.98072	0	low
PC-5p-36071_23	CTGCACCGTGTTTAAGTTTCC	21	NC_039249.1	-	24866869	24866930	aaCTGCACCGTGTTTAAGTTTCCgtgtctgtgtgactctgggagctacgctgcggtgcaaca	5'	New	gp4	56	53.2	3.39062	0	0	0	7.11532	2.44193	low
PC-5p-36071_23	CTGCACCGTGTTTAAGTTTCC	21	NC_039274.1	-	3798216	3798302	tttagttctgttgttgaaCTGCACCGTGTTTAAGTTTCCgtgtctgtgtgactctgggagctacgctgcggtgcaacagtatctctc	5'	New	gp4	81	48.3	3.39062	0	0	0	7.11532	2.44193	low
PC-3p-45318_14	TGAAAGTGAACGGTGACTGTAG	22	NC_039259.1	+	19128587	19128700	acaaatcaagatgttagaatgacagccccagtcaccatttactttaaatgtatggaaacagacgcagTGAAAGTGAACGGTGACTGTAGctgtcagtccccttttttgattcac	3'	New	gp4	108	41.2	0	2.22231	0	0	0	3.13962	low
PC-3p-45318_14	TGAAAGTGAACGGTGACTGTAG	22	NC_039285.1	-	9026345	9026446	ttagggactcacagcataagtcaccattggctttcattgcatcttgtttcaaacaaTGAAAGTGAACGGTGACTGAAGctgtctttctttctgagttccaag	3'	New	gp4	96	41.2	0	2.22231	0	0	0	3.13962	low
PC-5p-4568_285	TGTAATGAGGGTAAATGTGTCC	22	NC_039257.1	-	11954155	11954234	aaccattcagTGTAATGAGGGTAAATGTGTCCtgtaacatgtgaggagGAACATCTGCGCTCATTACAGCatgaatgatt	5'	New	gp4	74	41.2	62.1613	57.78	54.454	63.8588	61.1917	62.7925	middle
PC-3p-5934_213	GAACATCTGCGCTCATTACAGC	22	NC_039257.1	-	11954155	11954234	aaccattcagTGTAATGAGGGTAAATGTGTCCtgtaacatgtgaggagGAACATCTGCGCTCATTACAGCatgaatgatt	3'	New	gp4	74	41.2	72.3332	39.1126	40.428	47.6235	28.4613	25.117	middle
PC-3p-53798_9	TAAGTGCTTTTGTTGGGGTAGA	22	NW_020525265.1	-	33784	33847	cggtaccctcataatggcactgacttgtctgttgtaataggTAAGTGCTTTTGTTGGGGTAGTt	3'	New	gp4	58	43.8	0	0	0	0	0	3.13962	low
PC-3p-53798_9	TAAGTGCTTTTGTTGGGGTAGA	22	NW_020526094.1	-	24160	24223	cggtaccctcataatggcactgacttgtctgttgtaataggTAAGTGCTTTTGTTGGGGTAGTt	3'	New	gp4	58	43.8	0	0	0	0	0	3.13962	low
PC-3p-30019_32	TAAGTGCTCTTTGTTGGGGTAGA	23	NW_020525265.1	-	30285	30349	cagtaccctcataatgacactgacttgtctgttgtaataggTAAGTGCTCTTTGTTGGGGTAGTt	3'	New	gp4	59	41.5	2.82551	4.00016	3.71277	0	0	3.13962	low
PC-3p-30019_32	TAAGTGCTCTTTGTTGGGGTAGA	23	NW_020526094.1	-	11878	11942	cagtaccctcataatgacactgacttgtctgttgtaataggTAAGTGCTCTTTGTTGGGGTAGTt	3'	New	gp4	59	41.5	2.82551	4.00016	3.71277	0	0	3.13962	low
PC-3p-9810_128	TGTGGAGGTCAATGGGGACCGA	22	NW_020524756.1	+	27081	27197	tttgaagaatgctggtaatcaaacagttgatggtccccattgacttcataatatttttccctacTGTGGAGGTCAATGGGGACCAAcaattgtttggtttttccatatatcttcttt	3'	New	gp4	111	36.8	14.6927	6.66693	3.30024	17.8588	22.769	4.88386	middle
PC-3p-9810_128	TGTGGAGGTCAATGGGGACCGA	22	NW_020526074.1	+	258857	258935	gaatgtttggtccccgttgacttccagctagtcttttgtttgttttttaacTGTGGAGGTCAATGGGGACCAAtcactg	3'	New	gp4	73	44.3	14.6927	6.66693	3.30024	17.8588	22.769	4.88386	middle
PC-5p-52654_10	ATCATTTTTGTGACTATGCAA	21	NC_039251.1	+	25618886	25618977	actcacacctaccaatgATCATTTTTGTGACTATGCAActggacccagactactagctgcaaatcacaaaaatgacactgggaggtgtgcta	5'	New	gp4	86	43.5	0	0	2.06265	6.49412	0	1.74424	low
PC-5p-52654_10	ATCATTTTTGTGACTATGCAA	21	NC_039276.1	+	23221678	23221786	ctgctgcactcacacctaccaatgATCATTTTTGTGACTATGCAActggacccagactactagctgcaaatcacaaaaatgacactgggagatgtgctacgtccaggga	5'	New	gp4	103	46.8	0	0	2.06265	6.49412	0	1.74424	low
PC-5p-6993_180	CATCTTACCCAGCAGTGCTTGG	22	NC_039273.1	-	7822505	7822624	gaagaagtttgttcattgtctctagggtaCATCTTACCCAGCAGTGCTTGGctgttcactgatgttcTAACACTGTTTGGTAACGATGCACactgggggctcagtgactacgactttaac	5'	New	gp4	114	45.8	19.2135	25.7788	25.5769	16.2353	28.4613	47.4432	middle
PC-3p-3747_363	TAACACTGTTTGGTAACGATGCAT	24	NC_039273.1	-	7822505	7822624	gaagaagtttgttcattgtctctagggtaCATCTTACCCAGCAGTGCTTGGctgttcactgatgttcTAACACTGTTTGGTAACGATGCACactgggggctcagtgactacgactttaac	3'	New	gp4	114	45.8	158.229	200.897	232.667	92	199.229	389.313	middle
PC-5p-66777_6	ATGGCCCTTTGGTAATTCACTGT	23	NC_039246.1	-	24910278	24910355	tgctctgtttATGGCCCTTTGGTAATTCACTGAtagtgtgctttcacagtgaattctaccagtgccatacacagaaca	5'	New	gp4	76	42.3	0	0	0	3.24706	0	0	low
PC-5p-66777_6	ATGGCCCTTTGGTAATTCACTGT	23	NC_039271.1	-	2268168	2268245	tgctctgtttATGGCCCTTTGGTAATTCACTGAtagtgtgctttcacagtgaattctaccagtgccatacacagaaca	5'	New	gp4	76	42.3	0	0	0	3.24706	0	0	low
PC-5p-45626_14	TCAGTTATCATGGCACCGGTGT	22	NC_039247.1	+	2901537	2901633	ctccgccgtcatgaattgtccatttTCAGTTATCATGGCACCGGTGCtgtgtgtgtgtcgagtacagtactatgataactgaagattgacggtgttt	5'	New	gp4	91	45.4	4.52082	0	2.88771	0	0	2.09308	low
PC-5p-45626_14	TCAGTTATCATGGCACCGGTGT	22	NC_039247.1	-	1135585	1135655	tccatttTCAGTTATCATGGCACCGGTGCtgtgtgtgtgtcgagtacagtactatgataactgaagattga	5'	New	gp4	71	42.3	4.52082	0	2.88771	0	0	2.09308	low
PC-5p-65933_6	TGGTGCTTGACGGAACCATGTGA	23	NC_039281.1	-	7453724	7453812	gtccagcggtcccTGGTGCTTGACGGAACCATGTGAggcttgtgtaggcggcggcacatggttagatcaagcacaagagacagctgcac	5'	New	gp4	89	58.4	0	0	0	3.24706	0	0	low
PC-5p-65933_6	TGGTGCTTGACGGAACCATGTGA	23	NW_020524202.1	+	34744	34822	gcggtcccTGGTGCTTGACGGAACCATGTGAggcttgtgtaggcggcggcacatggttagatcaagcacaagagacagc	5'	New	gp4	79	58.2	0	0	0	3.24706	0	0	low
PC-3p-49102_12	CTGAGGTACTCTGTGTTGGTA	21	NC_039284.1	-	11998108	11998210	actgactgggcactagtccatcatcacattgtacctcaatactgtttctaagaaagtgtttaCTGAGGTACTCTGTGTTGGTAagattggactgtctgtctgt	3'	New	gp4	103	41.7	3.95572	0	2.06265	0	0	0	low
PC-3p-49102_12	CTGAGGTACTCTGTGTTGGTA	21	NC_039284.1	-	13375486	13375569	gcactagtccatcatcacattgtacctcaatactgtttctaagaaagtgtttaCTGAGGTACTCTGTGTTGGTAagattggact	3'	New	gp4	78	39.3	3.95572	0	2.06265	0	0	0	low
PC-3p-6862_184	AATGAAAGAGAACGGTGACTGA	22	NC_039256.1	+	18679938	18680048	aaagtagaagtagagtgatagcctcagtcaccattcactgtcatttaatggggaaaatatgcAATGAAAGAGAACGGTGACTGAggctgtcagttcttgaccttctgccga	3'	New	gp4	105	43.2	14.6927	16.0006	14.4386	27.0588	4.98072	13.9539	middle
PC-3p-6862_184	AATGAAAGAGAACGGTGACTGA	22	NW_020527957.1	+	337	446	aaagtagaagtagagtgatagcctcagtcaccattcactgtcatttaatggggaaatatgcAATGAAAGAGAACGGTGACTGAggctgtcagttcttgaccttctgccga	3'	New	gp4	104	43.6	14.6927	16.0006	14.4386	27.0588	4.98072	13.9539	middle
PC-3p-73983_5	AACGAACACATGAATGCAATTC	22	NW_020523474.1	+	11863	11989	aacccttgcatatcttatgtatatgtgaattgcattcatgtgttcgttgcgtgtgtgtaattcaaatatgtAACGAACACATGAATGCAATTCacatatgcataagatataaaaatgcacaaggcag	3'	New	gp4	121	33.9	0	0	0	0	3.55766	0	low
PC-3p-73983_5	AACGAACACATGAATGCAATTC	22	NW_020525025.1	+	50902	51028	aacccttgcatatcttatgtatatgtgaattgcattcatgtgttcgttgcgtgtgtgtaattcaaatatgtAACGAACACATGAATGCAATTCacatatgcataagatataaaaatgcacaaggcag	3'	New	gp4	121	33.9	0	0	0	0	3.55766	0	low
PC-5p-14529_84	CTCCCAGCCACAAAAAGG	18	NC_039284.1	+	6573638	6573768	cccggactgggacggaggaaaactggggacagcCTCCCAGCCACAAAAAGGgtaagtgacttctgttattgtcattttaccctgtggttggttgaggctgtcactaaaacccggtttctctgtccctgttc	5'	New	gp4	128	51.9	5.65103	7.11139	3.71277	2.70588	7.11532	11.8608	middle
PC-5p-14529_84	CTCCCAGCCACAAAAAGG	18	NW_020527210.1	+	10616	10746	cccggactgggacggaggaaaactggggacagcCTCCCAGCCACAAAAAGGgtaagtgacttctgttattgtcattttaccctgtggttggttgaggctgtcactaaaacccggtttctctgtccctgttc	5'	New	gp4	128	51.9	5.65103	7.11139	3.71277	2.70588	7.11532	11.8608	middle
PC-5p-71725_5	AACGTAAAGGGTACGTGTAGCT	22	NC_039277.1	-	40697	40797	ctctgcatacgactgcatgAACGTAAAGGGTACGTGTAGCTctccagatctcatgtttaaagTGCTTCTGTACCCTTTATGTCAtgcagtgtctagcatta	5'	New	gp4	95	43.6	0	2.22231	0	0	0	0	low
PC-3p-33311_27	TGCTTCTGTACCCTTTATGTCA	22	NC_039277.1	-	40697	40797	ctctgcatacgactgcatgAACGTAAAGGGTACGTGTAGCTctccagatctcatgtttaaagTGCTTCTGTACCCTTTATGTCAtgcagtgtctagcatta	3'	New	gp4	95	43.6	11.3021	8.88924	6.60048	0	0	3.48847	middle
PC-3p-76615_5	TTTGGGACAATTGCTTCTGAGT	22	NC_039271.1	+	20551326	20551425	caacagtcaccatactcagaagtctttggcccaaagatgaataagtactacacacttattcatcTTTGGGACAATTGCTTCTGAGTatggtgagttgcat	3'	New	gp4	97	40	0	0	0	0	3.55766	0	low
PC-3p-76615_5	TTTGGGACAATTGCTTCTGAGT	22	NW_020527560.1	+	227206	227298	cagtcaccatactcagaagcctttggcccagagatgaataagtactacacacttattcatcTTTGGGACAATTGCTTCTGAGTatggtgagtt	3'	New	gp4	87	41.9	0	0	0	0	3.55766	0	low
PC-3p-21910_50	TGACAGTGAATGGTGACTGAGGT	23	NC_039256.1	-	18679989	18680071	aactgacagccTCAGTCACCGTTCTCTTTCATTgcatattttccccattaaaTGACAGTGAATGGTGACTGAGGCtatcactc	3'	New	gp4	77	43.4	15.2578	8.44477	7.42554	5.41176	5.69225	3.83732	middle
PC-3p-21910_50	TGACAGTGAATGGTGACTGAGGT	23	NW_020527957.1	-	387	468	aactgacagccTCAGTCACCGTTCTCTTTCATTgcatatttccccattaaaTGACAGTGAATGGTGACTGAGGCtatcactc	3'	New	gp4	76	43.9	15.2578	8.44477	7.42554	5.41176	5.69225	3.83732	middle
PC-5p-48087_12	TAGCAGCACATCATGGTTTGTATT	24	NC_039274.1	-	29962681	29962773	tagcccagagtgccctgTAGCAGCACATCATGGTTTGTATGttctaagggcaatttcCAAATCATGGTGCGCTGTCACTgggagcctgggagt	5'	New	gp4	87	51.6	0	0	4.1253	7.57647	0	4.88386	low
PC-3p-16376_73	CAAATCATGGTGCGCTGTCACT	22	NC_039274.1	-	29962681	29962773	tagcccagagtgccctgTAGCAGCACATCATGGTTTGTATGttctaagggcaatttcCAAATCATGGTGCGCTGTCACTgggagcctgggagt	3'	New	gp4	87	51.6	12.4323	36.4459	26.4019	32.4706	8.53838	34.187	middle
PC-5p-3260_421	ACATGCTTCCTTATAATCCCAT	22	NW_020524351.1	-	5407	5470	atgACATGCTTCCTTATAATCCCATatgaatattcaagttatggaatgtaaggaagtgtgtggt	5'	New	gp4	58	34.4	36.7317	76.4474	27.6395	142.329	45.538	56.8621	middle
PC-5p-3260_421	ACATGCTTCCTTATAATCCCAT	22	NW_020527598.1	+	12888	12951	atgACATGCTTCCTTATAATCCCATatgaatattcaagttatggaatgtaaggaagtgtgtggt	5'	New	gp4	58	34.4	36.7317	76.4474	27.6395	142.329	45.538	56.8621	middle
PC-5p-19058_60	TGGTCTAAAGGATTGAAATCCA	22	NC_039258.1	+	27540300	27540394	ctcacgaacttgcctaccccTGGTCTAAAGGATTGAAATCCAttagatgaaaatggatttcaatcctttagaccaggggtaggcaagttcgttcc	5'	New	gp4	89	44.2	2.82551	0	6.60048	11.9059	6.40379	8.02349	middle
PC-5p-19058_60	TGGTCTAAAGGATTGAAATCCA	22	NC_039258.1	-	27540315	27540446	gcagagttcctgcagagaggaacgaacttgcctaccccTGGTCTAAAGGATTGAAATCCAttttcatctaatggatttcaatcctttagaccaggggtaggcaagttcgtgagatcttcaatgtaattcaat	5'	New	gp4	103	42.4	2.82551	0	6.60048	11.9059	6.40379	8.02349	middle
PC-5p-18590_62	AACTGAAAGGAAAGGAGAGGTA	22	NC_039263.1	+	7869052	7869162	gttgcagggttattttaccactactgtggAACTGAAAGGAAAGGAGAGGTAgagaaagagttatttACTCTCCTTTCCTTTCAGTTCCattgtattggttcattctgtcag	5'	New	gp4	105	39.6	25.9947	13.7783	16.5012	52.4941	34.8651	46.3967	middle
PC-3p-18657_62	ACTCTCCTTTCCTTTCAGTTCC	22	NC_039263.1	+	7869052	7869162	gttgcagggttattttaccactactgtggAACTGAAAGGAAAGGAGAGGTAgagaaagagttatttACTCTCCTTTCCTTTCAGTTCCattgtattggttcattctgtcag	3'	New	gp4	105	39.6	9.60675	4.44462	9.48819	18.4	14.9422	8.37233	middle
PC-3p-57470_8	TACCTAAAGGGAACGTTCTATT	22	NC_039293.1	-	3430644	3430759	tatgttctgagaaccttcttggaacgtaaatagaacgttccctttaggttccccgaatgttcccctaacggTACCTAAAGGGAACGTTCTATTttcgtcaagaaagaaagaaccaa	3'	New	gp4	110	41.4	0	0	0	0	5.69225	0	low
PC-3p-57470_8	TACCTAAAGGGAACGTTCTATT	22	NC_039293.1	-	8907529	8907611	tgggacgtaaatagaacgttccctttaggttccccgaatgttcccctaacggTACCTAAAGGGAACGTTCTATTttcgtcaag	3'	New	gp4	77	45.8	0	0	0	0	5.69225	0	low
PC-5p-37032_22	TTGTAAGACTTAGTAGATCATT	22	NC_039252.1	+	17560181	17560307	ccaaccaaagttgtgccttttcccaaaagcaTTGTAAGACTTAGTAGATCATTgaagctattggcactaatgttttctatgatctgtttagtcttacgaggcttttgggaaacacagcactggtctg	5'	New	gp4	121	40.2	0	3.11123	0	4.87059	0	2.09308	low
PC-5p-37032_22	TTGTAAGACTTAGTAGATCATT	22	NW_020526165.1	-	97173	97299	ccaaccaaagttgtgccttttcccaaaagcaTTGTAAGACTTAGTAGATCATTgaagctattggcactaatgttttctatgatctgtttagtcttacgaggcttttgggaaacacagcactggtctg	5'	New	gp4	121	40.2	0	3.11123	0	4.87059	0	2.09308	low
PC-3p-57393_8	TATGGTAGTCAATGGGGACTGT	22	NC_039272.1	-	23579413	23579558	aaaggaaaatatttggaagattgacagaatcaaacagatctcggtccccattgacttccatagtaggaaaaaatatatacTATGGTAGTCAATGGGGACTGAgatctgtttggttacaaacattcttccaaatatcttcctttgtg	3'	New	gp4	143	35.6	0	3.55569	0	0	0	0	low
PC-3p-57393_8	TATGGTAGTCAATGGGGACTGT	22	NW_020525149.1	-	284427	284571	aaggaagatatttggaagaatgacagaatcaaacagatctcggtccccattgacttccatagtaggaaaaaaatatatacTATGGTAGTCAATGGGGACTGAgatctgtttggttacaaacattcttccaaatatcttcttttgt	3'	New	gp4	142	35.2	0	3.55569	0	0	0	0	low
PC-5p-56980_8	ATATGGACTATACCAATTGTTT	22	NC_039283.1	+	17487295	17487389	acccaattttggttcagATATGGACTATACCAATTGTTTggttaaaaattttacaaaaacacttgggttagtccatatttgggttgggattgaat	5'	New	gp4	89	32.6	0	3.55569	0	0	0	0	low
PC-5p-56980_8	ATATGGACTATACCAATTGTTT	22	NW_020524912.1	-	9884	9978	acccaattttggttcagATATGGACTATACCAATTGTTTggttaaacattttacaaaaacacttgggttagtccatatttgggttgggattgaat	5'	New	gp4	89	33.7	0	3.55569	0	0	0	0	low
PC-5p-50210_11	TGTGACATCAAAGAACCGGGAGA	23	NC_039245.1	-	2278965	2279083	catcagaccgatcggtgTGTGACATCAAAGAACCGCGAGAgctttagagagcagacggctgcttgtgcttttgattcgctctcgcagtactgtgatgtcatacaccaatcgctctgtgc	5'	New	gp4	118	51.3	0	0	0	5.95294	0	0	low
PC-5p-50210_11	TGTGACATCAAAGAACCGGGAGA	23	NC_039260.1	-	10103032	10103140	atcagatcgatcggtgTGTGACATCAAAGAACCGCGAGAgtgcatacggctactcgtgcttttgaatcgcccttgcggtactttgatgtcatacactgatcggtctacg	5'	New	gp4	103	49.5	0	0	0	5.95294	0	0	low
PC-5p-52651_10	TTCTGGTACCCATCGACTTCCA	22	NC_039248.1	-	23511075	23511211	aaaaagatattttgaaaaatgtgtaaccaaatattTTCTGGTACCCATTGACTTCCAcagtattttttttccatactatggaagtcaatgggtgccagcaactgtttggttactaacattgttcaaaatagattatt	5'	New	gp4	131	30.7	0	0	2.06265	0	3.55766	1.74424	low
PC-5p-52651_10	TTCTGGTACCCATCGACTTCCA	22	NC_039274.1	+	21499143	21499286	ttggacacgaagatattttgaatgaatttggtaagcacacagTTCTGGTACCCATCGACTTCCAttatatttgtatccacacagtgaaagtcaatggtaactgaagctgtttgtttatcaacattcttcttcacttgtgttttc	5'	New	gp4	138	36.1	0	0	2.06265	0	3.55766	1.74424	low
PC-5p-30278_31	TTTGGGAGCTCATTTTCAGTCC	22	NC_039245.1	-	15993757	15993895	ctttcaagaattgatcatcaggaatatggcaacaagtTTTGGGAGCTCATTTTCAGTCCtgttctgttctgttttgtggagatggactaaaagtgaccttcctaaatttactggcacattcctgaagatacactcttga	5'	New	gp4	136	38.8	0	0	0	3.24706	4.98072	6.27925	low
PC-5p-30278_31	TTTGGGAGCTCATTTTCAGTCC	22	NC_039245.1	-	16300309	16300448	tctttcaagaattaatcttcaggaatatggcaacaagtTTTGGGAGCTCATTTTCAGTCCtgttctgttctgttttgtggagatggactaaaatgaccttcctaaatttactggcacattcctgaagatacactcttgaa	5'	New	gp4	137	37.1	0	0	0	3.24706	4.98072	6.27925	low
PC-5p-79399_5	TACCTATAGATACAAGCTTGTG	22	NC_039257.1	+	11871371	11871458	aaggccacacagacagaTACCTATAGATACAAGCTTGTGtggacagtcaccacaagttcggatctacgggtttgtgtcagcaggcagg	5'	New	gp4	82	50	0	0	0	0	3.55766	0	low
PC-5p-79399_5	TACCTATAGATACAAGCTTGTG	22	NC_039282.1	-	6861076	6861148	acagacagaTACCTATAGATACCAGCTTGTGtggaaagtcaccacaagttcggatctacgggtttgtgtcagc	5'	New	gp4	67	46.6	0	0	0	0	3.55766	0	low
PC-5p-75438_5	TGACATCAAAGAACCGCAAGAGA	23	NC_039273.1	-	2336858	2336973	catcagacaaatcggtgTGACATCAAAGAACCGCAAGAGCttagagagcagatgactccttgtgcttctgaatcgctttcgtgatactttgatgtcatacaccgttcggtctgtgc	5'	New	gp4	115	46.6	0	0	0	0	3.55766	0	low
PC-5p-75438_5	TGACATCAAAGAACCGCAAGAGA	23	NW_020524713.1	-	28842	28956	catcagaccgacagtgTGACATCAAAGAACCGCAAGAGCttagagagcagacagctccttgtgcttttgaattgctctcgcggtattttgatatcattcaccgatcggtctgtgc	5'	New	gp4	114	47.8	0	0	0	0	3.55766	0	low
PC-5p-6262_202	TGTGACATCAAAGAACTGCAAG	22	NC_039257.1	+	4614995	4615128	gaagcggatcatcaccatcagaccgatcagtgTGTGACATCAAAGAACTGCAAGagcttagagagcagacgaccttgtgcttttgaatcactctcgcagtactttgatgtcatacaccaatcggtctgtccagc	5'	New	gp4	131	47.8	25.4296	12.0005	11.5508	11.9059	39.8458	13.2562	middle
PC-5p-6262_202	TGTGACATCAAAGAACTGCAAG	22	NC_039287.1	+	1512517	1512630	catcagaccgatctgtgTGTGACATCAAAGAACTGCAAGatcttagagagcagactcttgagcttttgaattgttctcgctgtactttaatgtcatacaccgatcggtctgtgc	5'	New	gp4	113	43.9	25.4296	12.0005	11.5508	11.9059	39.8458	13.2562	middle
PC-3p-17716_66	TTTGTTCATGGGACCCACATTT	22	NC_039246.1	+	5064175	5064273	catgtttaatgacagtgtggaaaTGTGAGTCCCATGAGCAAAGTTaagaaccactgcTTTGTTCATGGGACCCACATTTccacatggtcattaagctgt	3'	New	gp4	93	42.4	9.60675	2.66677	3.71277	8.65882	6.40379	3.13962	low
PC-3p-17716_66	TTTGTTCATGGGACCCACATTT	22	NC_039246.1	+	5101438	5101536	catgtttaatgacagtgtggaaatgtgggtgccatgagcaaagttaagaaccactgcTTTGTTCATGGGACCCACATTTccacatggtcactaagctat	3'	New	gp4	93	43.4	9.60675	2.66677	3.71277	8.65882	6.40379	3.13962	low
PC-5p-11529_108	TGGGGTGAGACTTTGTCAGAAT	22	NC_039292.1	+	17950960	17951055	cccccatttggccgatTGGGGTGAGACTTTGTCAGAATgtcccctcggggagctctacattctggccaagtttcagctctctaggccttacggttt	5'	New	gp4	90	54.2	14.1276	6.66693	7.83807	9.74117	12.096	4.88386	middle
PC-5p-11529_108	TGGGGTGAGACTTTGTCAGAAT	22	NW_020526943.1	+	10322	10413	cccgtttggccgatTGGGGTGAGACTTTGTCAGAATgtcccctcggggagctctacaatctggccaaatttcagctctctaggccttacagt	5'	New	gp4	86	53.3	14.1276	6.66693	7.83807	9.74117	12.096	4.88386	middle
PC-5p-71876_5	AATGGAATAAATGCGATGAAA	21	NC_039252.1	+	6580192	6580301	gactggagaattggtgacagaaggAACGGAATAAATGCGATGAAAgataaagacatattgctttgcTTTCATTGCCTTGTTCCATTCCttctgtctccatctttccatgt	5'	New	gp4	109	40	0	2.22231	0	0	0	0	low
PC-3p-29800_32	TTCCATTGCCTTGTTCCATTCC	22	NC_039252.1	+	6580192	6580301	gactggagaattggtgacagaaggAACGGAATAAATGCGATGAAAgataaagacatattgctttgcTTTCATTGCCTTGTTCCATTCCttctgtctccatctttccatgt	3'	New	gp4	109	40	4.52082	3.55569	4.1253	0	0	2.09308	low
PC-5p-34741_24	AGAGGGCGCTCTATACTGTTCC	22	NC_039256.1	+	14634168	14634282	agaaaacattaccgtctccagccgcgAGAGGGCGCTCTATACTGTTCCctgctcctgtagtctacactaagcagcatagcgcgccctctcgcggctgtagacggtaatgttttct	5'	New	gp4	115	53.9	2.82551	0	4.1253	0	0	3.13962	low
PC-5p-34741_24	AGAGGGCGCTCTATACTGTTCC	22	NW_020526248.1	+	184713	184863	catgaaccaagagaaatgaactaagagaaaacattaccgtctacagccacgAGAGGGCGCTCTATACTGTTCCtgtagtctaccactgagcagcatagagcgccctctcgcggctggagacggtaatgttttctcttcgttctggttctta	5'	New	gp4	145	48.3	2.82551	0	4.1253	0	0	3.13962	low
PC-5p-60190_7	TGCAGAGTTTAGCCACAACCTT	22	NC_039268.1	+	9974921	9975052	agagggctctcaactctggccctcaagatctactttctTGCAGAGTTTAGCCACAACCTTgtgtatttgattaaggttagagctacactctgcaggaaagtagatcttgaggaccagagttgagaaccccag	5'	New	gp4	126	46.2	0	3.11123	0	0	0	0	low
PC-5p-60190_7	TGCAGAGTTTAGCCACAACCTT	22	NW_020524791.1	+	381637	381768	agagggttctcaactctggccctcaagatctactttctTGCAGAGTTTAGCCACAACCTTgtgtatttgattaaggttagagctaaactctgcaggaaagtagatcttgagggccagagttgagaaccccag	5'	New	gp4	126	45.5	0	3.11123	0	0	0	0	low
PC-3p-27968_36	AGATTCGATCCTAGGGGAGTATT	23	NC_039251.1	-	33295662	33295759	acatgccgtcgtctatatataccctgtagaaccgaatttgtgtgaaaaaaatgacagtcacAGATTCGATCCTAGGGGAGTATAtggtcgatgcaaga	3'	New	gp4	92	41.8	7.91144	5.33354	4.95036	0	8.53838	7.67464	low
PC-5p-13373_92	TGTCTGCTGGTGTTGCTCCATT	22	NW_020526322.1	+	110982	111124	agtgtgaagtttctgaagtcagagatgattgggtgctgtggTGTCTGCTGGTGTTGCTCCATTgttttttatcaagtcaatgcatccatctaccaggagattttgggagcacatccatctttcatctgctgacaagctttatg	5'	New	gp4	139	43.4	18.6484	6.66693	3.30024	4.32941	12.096	3.83732	middle
PC-5p-71494_5	GCCGGTCCGAGACATGAACTC	21	NC_039285.1	+	4951775	4951848	attcctGCCGGTCCGAGACTTGAACTCacaaccttttttttgattgggagtccaactctctaaccattaggcca	5'	New	gp4	68	45.9	0	0	0	0	0	3.48847	low
PC-3p-20074_57	AAAGTGAATGGTGACTGAGACA	22	NC_039279.1	-	12438930	12439010	acttgacagcctcagtcgctattcactttcatgtatggactaagatgcaatgAAAGTGAATGGTGACTGAGACTgtcactc	3'	New	gp4	75	43.2	4.52082	0	6.18795	31.3882	31.3074	8.72118	middle
PC-3p-30844_30	ATGGAATTCAATGGTGACCTGT	22	NC_039247.1	+	1407075	1407212	ttctaaagaagatattttgaaaaatgttggtttccgaacaggtcaccattgactttcataggttgttttttctcctactATGGAAGTCAATGGTGACCTGTtcggaaaccaacattcttcaaagtattttctttggtg	3'	New	gp4	134	35.5	10.1719	0	0	15.1529	0	9.76772	middle
PC-3p-56004_8	CAAGTGGAAATCTGAAGCTAGT	22	NC_039267.1	-	17626928	17627008	gtgaggacggccgtgggcttttgatctccacgagctttgtttgaaggCAAGTGGAAATCTGAAGCTAGCcgctggactgct	3'	New	gp4	80	54.3	0	7.11139	0	0	0	0	low
PC-5p-29438_33	TTCCTGTAGACTTTTGTCATGT	22	NC_039285.1	-	15177929	15178013	tgctttcagattcagTTCCTGTAGACTTTTGTCATGTgatctaaacgcgcatgggaagatgatacaggatctagatctggaattt	5'	New	gp4	79	40	6.78124	0	5.77542	0	12.8076	7.67464	middle
PC-3p-51118_11	TTAAAATCGTTTAATGCACAGC	22	NW_020527843.1	+	42177	42297	ggacagtccacggctagctttgcattaaacgattttaatgcacgacgtgggggcaacatttttgcatccaacatcgtgcaTTAAAATCGTTTAATGCACAGCtagccgtggattaaccctt	3'	New	gp4	118	44.6	0	0	9.07566	0	0	0	low
PC-5p-20229_56	TATAGTCCCCTGCTAGTTTGTG	22	NC_039276.1	-	7852880	7852966	cacgcagtgcttgaaTATAGTCCCCTGCTAGTTTGTGtagttgcagcaatagcagagttgctggggactgttttcaggagctgcatt	5'	New	gp4	81	48.3	9.04165	0	2.88771	4.32941	7.11532	5.23271	low
PC-3p-75814_5	AGAGTTTGGATTGTCATCTAATGATT	26	NC_039252.1	+	20903898	20903983	attaatcattcaaaatgacaattaattcatattttggggctgcactatgatccaaatAGAGTTTGGATTGTCATCTAATGATTtgg	3'	New	gp4	80	30.2	0	0	0	0	7.11532	0	low
PC-3p-27096_37	TTTCCTCATCTCTCTCCACAGT	22	NC_039250.1	+	1928191	1928252	gtatggagagtgatggcttgaaaaactgtggttacattttTTTCCTCATCTCTCTCCACAGG	3'	New	gp4	55	41.9	0	0	9.90073	9.74117	22.769	3.48847	middle
PC-3p-68273_5	ATGTACAGGCCTCTTATC	18	NW_020528035.1	+	2273274	2273330	atagacataaggggcagcagtacaggctaagaagATGTACAGGCCTCTTATCtcaca	3'	New	gp4	51	45.6	0	0	0	0	0	3.48847	low
PC-3p-46207_13	GCTTGTTGTATGTGGGCCAGAT	22	NW_020526993.1	+	23160	23251	tgtgtgtgggccagatctggcccgtgtgtgacaaaccggttttaggttgagttctgGCTTGTTGTATGTGGGCCAGATatggcctataccag	3'	New	gp4	91	52.2	9.04165	0	0	0	7.11532	0	low
PC-5p-64040_6	TGTGTCGCCTGATTGTTTCTATT	23	NC_039288.1	-	18239678	18239750	ggggtgagTGTGTCGCCTGATTGTTTCTATTgtttgtagatgacaaagaagcatttggctccacacacacaca	5'	New	gp4	67	45.2	0	0	0	6.49412	0	0	low
PC-3p-15286_79	AATCAACAGGAACTGAAACTCT	22	NC_039264.1	-	17082775	17082869	attttggaaataaaacagtttcagttcccattgactgatttgtactgaccaaatattcaAATCAACAGGAACTGAAACTCTtttcttaccgacat	3'	New	gp4	89	32.6	18.0833	6.22247	4.1253	15.1529	27.0382	12.5585	middle
PC-5p-25972_40	TGTGGGACATTAATGAAATTGC	22	NC_039269.1	+	22374446	22374522	gctacattcatTGTGGGACATTAATGAAATTGCatgaattaaaatgcaatcgtaagtgtcttgactgtgagtgttaa	5'	New	gp4	71	33.8	0	11.556	0	0	27.0382	5.58155	middle
PC-3p-29577_33	CTTGTTGTATGTGGGCCAGAT	21	NC_039285.1	+	15978449	15978540	tgtgtgtgggccagatctggcccgtgtttgacaaaccggttttaggttgagttctggCTTGTTGTATGTGGGCCAGATatggcctataccag	3'	New	gp4	91	51.1	11.3021	0	7.42554	0	0	9.76772	middle
PC-3p-32990_27	CAAATTCGTGTCTTAGGGAAA	21	NC_039279.1	+	10971418	10971506	gtctgtcatctatatataccctgtagatccgaatttgtgtgaatacatagtcgCAAATTCGTGTCTTAGGGAATatgtagttgacataa	3'	New	gp4	83	36	6.78124	8.00031	0	5.41176	0	4.88386	low
PC-5p-79897_5	GTGAAGCACCCTCATGAACCGTG	23	NW_020523638.1	-	2509387	2509471	agcttctcctgccGTGAAGCACCCTCATGAACCGTGtttaggtcttaacgcacagtttgagacagtgtttcatgctggaggaaac	5'	New	gp4	79	49.4	0	0	0	0	7.11532	0	low
PC-3p-68981_5	TGCGGTTCTGAACTCTCACA	20	NC_039263.1	-	22003601	22003678	gtaagaattcagaactgcatactaattactatttccaccataaaaatacatcgtaataTGCAGTTCTGAACTCTCACA	3'	New	gp4	77	32.1	5.65103	0	0	0	0	0	low
PC-3p-1879_866	TCTATGGGCTTAGTTCTTCTGT	22	NC_039255.1	+	15511010	15511101	ctggagcactaaagccctgagaactgaattccatagatggtgtccataaagagttcaTCTATGGGCTTAGTTCTTCTGGcattgtgttcaat	3'	New	gp4	86	42.4	285.942	233.787	240.918	140.706	118.114	259.542	middle
PC-5p-23858_45	TAGCCACTGATTTCTGCAATAT	22	NC_039271.1	+	6056292	6056366	tcagttgatggTAGACACTGATTTCTGCAATATgaataaaatatactgtggaagtcaatgggtaccatcaaccgt	5'	New	gp4	69	37.3	18.0833	8.88924	7.42554	0	11.3845	5.58155	middle
PC-3p-28510_34	TATGAAAGTGAACGGTGACTGT	22	NC_039249.1	+	8955858	8955947	agaatgatagcctcggttatcgttcactttcattttatggaaaatggtaacgttacTATGAAAGTGAACGGTGACTGAggctgtcattgc	3'	New	gp4	86	40	0	4.44462	4.95036	12.9882	9.96144	11.1631	middle
PC-3p-29373_33	ACGAGTCAGGAGCTTGGGAGACT	23	NC_039282.1	+	10697176	10697292	agctggttatggctgccctcctcttGCTCCCTGAGACCCTAACTCGTGAgttcttccttcaaaatcACGAGTCAGGAGCTTGGGAGACAggtggagggctttagcacctctccaaaa	3'	New	gp4	111	53	18.0833	4.44462	18.9764	0	0	17.4424	middle
PC-3p-78980_5	ATGCAGGTCATTGGGAACCAAC	22	NC_039266.1	-	12749758	12749899	aagatgatattttgaagaataatggttatcaaacagttgatggtctccattgacttccatagtatttctttccttaatATGCAAGTCATTGGGAACCAACagctgttttgtttcttcagaattcttcccctcatgtcatttt	3'	New	gp4	142	33.8	0	0	0	0	0	3.48847	low
PC-3p-45387_14	TTTCAGTGCGGCGTGGGTGAGT	22	NC_039283.1	-	4344590	4344728	atatctgttctggagcgtcgttggcatgcaggtggtcttcagtcacgtctgtactgtcatctgtctcatcctggattgTTTCAGTGCGGCGTGGGTGAGTgctgtctgtgtacaaatgacacgtgggtgggacagagac	3'	New	gp4	133	52.5	0	5.33354	0	0	11.3845	0	middle
PC-3p-59535_7	ACGTGACCCGAGAATGTTTGTTG	23	NC_039273.1	-	2061990	2062077	attggctcaactgctacaaatattcaggatcctgcggtgggccgagaccatcACGTGACCCGAGAATGTTTGTTGcgcttgatccttc	3'	New	gp4	82	51.1	13.5625	0	0	0	0	0	middle
PC-3p-43032_16	TCCAGGCCGGTAAATATATCCT	22	NC_039291.1	+	15908860	15908949	acagttctccagccctggctttatttctggttctgtgtgtatgtgtatttatacTCCAGGCCGGTAAATATATCCTgggatgggagcgtg	3'	New	gp4	84	46.7	10.1719	0	0	0	9.96144	0	middle
PC-3p-75660_5	TATGGAAGTCAATTGCTACTGT	22	NC_039246.1	+	1640383	1640457	gatgttgataacaagacattgacttccatggtattttaattcatacTATGGAAGTCAATTGCTACTGTcaactgt	3'	New	gp4	69	33.3	0	4.44462	0	0	0	0	low
PC-5p-68869_5	TATGACGGTGCTGACGTGTTTT	22	NC_039262.1	-	25562977	25563071	acaatgctgctgacgTATGACGCTGCTGACGTGTTTTctgttgcgcccaataacaaagataacatgtcagcagtgtcgtacgtcaacagcgtcac	5'	New	gp4	89	48.4	0	0	0	0	0	3.48847	low
PC-5p-34898_24	ATCCGGCCCACATCTGTCCTGC	22	NW_020523459.1	-	32321	32436	ggtcccagacagcaatatagtgttggtccagATCCGGCCCACATCTGTCCTGCgtgaattcgatgcgggacagatgtgggccgaatctgggctgaaactgcttgctgtctggggtg	5'	New	gp4	112	56.9	5.65103	0	5.77542	7.57647	0	3.48847	low
PC-5p-48303_12	AACAGAAAAGCTCTTTCAGTTC	22	NC_039255.1	-	16429380	16429482	tttggatgtctggaggAACAGAAAAGCTCTTTCAGTTCggtgaagattaagaccagaggaaagagtgaatgagagaggcttttctcttcctctggtatctccc	5'	New	gp4	97	44.7	0	0	2.47518	3.24706	0	0	low
PC-3p-52627_10	CAGCTGGCTATGGATTCTGTGTCT	24	NC_039250.1	-	10912821	10912896	tttggatggtaacggaacccataatgcagctgtttggttgactgaCAGCTGGCTATGGATTCTGTGTCCttccttt	3'	New	gp4	70	46.1	3.39062	0	0	0	10.673	0	middle
PC-5p-50667_11	AGTACACTCATGTTTCTCTTCAG	23	NC_039262.1	+	23209797	23209916	gctgctgtttcagagttAGTACACTCATGTTTCTCTTCAGatcgtataaatctttcgccttttactaaagatttccgtggggaggaacacaatgagtataaactaattttttgttgccct	5'	New	gp4	114	37.5	0	0	4.1253	0	0	4.18617	low
PC-3p-10744_116	TCACGGTTGGGCTGTGGACATCT	23	NC_039256.1	+	25654715	25654808	ttgagtccttagacacaatgtttacagcttaacttggcagtggtttgacaacaccTCACGGTTGGGCTGTGGACATCTgtggacatggattgta	3'	New	gp4	88	45.7	37.2968	19.5563	16.5012	21.6471	12.8076	20.2331	middle
PC-3p-59862_7	CTAGCCGTCTGGCCCTCGCGT	21	NC_039264.1	+	30405320	30405412	cgttcgtgaggtactgcgcggaggtgagatgctaacagtccactctagacctctggaCTAGCCGTCTGGCCCTCGCGTatgacctcatgacct	3'	New	gp4	87	58.1	0	0	0	0	9.96144	0	low
PC-3p-74459_5	TGTATGATACTGCACACATCT	21	NC_039261.1	+	482059	482208	tgggtttattctgttccctggttttgttcgacagcagagcagttacaggtgtgagcgtcgatacagccgcctcaagctcaTGTATGAAACTGCACACATCTttctgttcatctcggtcttcagctgaacctatggttctgaataaatgtt	3'	New	gp4	144	45.3	5.65103	0	0	0	0	0	low
PC-3p-45394_14	ACTGTGGAAGTCAATGGGTAA	21	NC_039285.1	-	572976	573091	atcaggaatattgataagcaaaaagttgccggcagccattgccttccattgagtgagaaaaaatACTGTGGAAGTCAATGGGTACcgggaactgtttgcttttcaatattcttcac	3'	New	gp4	110	40.5	13.5625	0	0	0	0	4.88386	middle
PC-5p-25706_40	TGTGTGTACAGGAGAACTCTTCA	23	NC_039245.1	+	23797023	23797140	ctcgtggtcttatggtgtaggagtgtgtgtgTGTGTGTGCAGGAGAACTCTTCAgtcttctccagagtctgaaggttattctgcagtcgctcacacattctctgcgtggtgctgctgt	5'	New	gp4	115	50.8	10.1719	11.556	4.95036	5.41176	11.3845	11.1631	middle
PC-3p-4306_306	AATGGAAATCAGTGGCTACGGT	22	NC_039264.1	+	11286383	11286470	ccgccaaacagctgatggtagccattgatttccatagtatttttttccctacAATGGAAATCAGTGGCTACGGTcaactctttggata	3'	New	gp4	82	42	99.4581	79.1142	51.9788	61.6941	71.1532	45.3501	middle
PC-5p-29556_33	TCCTAGGGCTGTGATGTTGGTA	22	NC_039270.1	-	21463126	21463246	aaatgagtgtgtataaaatatatacatttTCCTAGGGCTGTGATGTTGGTAaagtgataaaaatctgccaccatcacagccctagttaaatttatatatttcttgtttatacagcttaaag	5'	New	gp4	115	30.6	15.8229	0	0	5.41176	18.4998	4.18617	middle
PC-5p-73388_5	TAGGGTGGAATTTTTAAACCAA	22	NC_039258.1	+	10735086	10735194	aaaaacaTAGGGTGGAATTTTTAAACCAAaacataagaatgtttgggtttaaaaatgtcaccctatgatctgtattcttatgtttgggtttaaaaactccacccatgtt	5'	New	gp4	106	31.2	5.65103	0	4.1253	0	0	0	low
PC-3p-27959_36	AAAGTGAATGGTGACTGAGACC	22	NC_039255.1	-	22045576	22045667	tagagactgaccgtctcagtcgacatttactttaacatagtatttctttttttacaaaatgAAAGTGAATGGTGACTGAGACTcagtctaat	3'	New	gp4	86	33.7	4.52082	0	2.06265	8.65882	0	2.44193	low
PC-3p-64085_6	GGATAGGTGGACTTCATTGTGT	22	NC_039266.1	+	21886429	21886522	ttgtgaggtgtgaggtatctgatgaagtctctctatgacccgcgggctcgtgtctgGGATAGGTGGACTTCATTGTGTctcttgtgcctcgaga	3'	New	gp4	88	52.1	0	0	0	0	0	4.18617	low
PC-5p-51987_10	TGACATCAAAGAACCGCAAGAGT	23	NC_039246.1	+	22514170	22514263	cgtgtgTGACATCAAAGAACCGCAAGAGTttagagagcagacgaagattccttgagcttttgaatcgctctcgtggtactttgatgtcaccagc	5'	New	gp4	90	46.8	0	0	0	5.41176	7.11532	0	low
PC-3p-60256_7	TTGCGGTACTTTGATGTCAAAC	22	NC_039281.1	+	257481	257581	ggcgctatgtgtatgacatcaaagtaccatgagagcgattcaaaagcatgcagaggcgtctctaatcactcTTGCGGTACTTTGATGTCAAACacagcaat	3'	New	gp4	95	44.6	0	0	0	0	0	4.88386	low
PC-5p-64292_6	AGAGTGAACTCCAATGCGTCC	21	NW_020528766.1	+	533039	533126	atagtgtgctgtgcaAGAGTGAACTCCAATGCGTCCcacggatcccacggaaggacgcgttggagttcgctctagcacagtatacatc	5'	New	gp4	82	53.4	0	0	0	0	0	4.18617	low
PC-3p-61671_6	TTTGGCCAAGTTTCAGCTCTCT	22	NC_039246.1	-	4989809	4989946	cgtttttgatcgctgtagtgccccccataggccgattgggctgagactttgtcagaatgtctcctcggggagctctacctTTTGGCCAAGTTTCAGCTCTCTaggccttacggtttggtctgcacgatcagttataac	3'	New	gp4	134	51.4	0	0	0	0	8.53838	0	low
PC-5p-26126_39	CAATATCGCCTTCATAATCGC	21	NW_020523459.1	+	1882887	1882989	gccgtagttcgttgacaagctacgCAATATCGCCTTCATAATCGCatgcgattaatctgcgattatgaacgcgatattgcatagcttgtcagcctattgcatc	5'	New	gp4	97	44.7	18.0833	0	11.5508	19.4823	0	15.3493	middle
PC-5p-79009_5	TGGTCGTATGTATGACGTCATTTGT	25	NC_039286.1	-	1143788	1143909	aatggttttcctgacttgggtggtggcctggTGGTCGTATGTATGACGTCATTTGCttcaaagtttggagtgacatcatatgtacggctgctaaactgctacatgggacatcagagacctca	5'	New	gp4	116	46.7	0	0	0	5.41176	0	0	low
PC-3p-31073_30	TTAGGACCAGCACATGGCAAGC	22	NC_039251.1	+	30862668	30862782	gttatggcagattcaactggttataagccggttatgagctggtcctaagcaggagctagatgcTTAGGACCAGCACATGGCAAGCttaaaccagctcaggactagctgccatgct	3'	New	gp4	111	49.6	5.65103	8.88924	8.2506	0	0	6.97694	low
PC-3p-3829_353	TATTCACATTACTGAGCACA	20	NC_039261.1	-	14662545	14662674	cctaacagcatttcaaatgttttatcagtgatgtgcagtgatgattcaacagactagagtttctgataacaccatgaagtTATTCACATTACTGAGCACAgcatttgattataatagtgtattgttacga	3'	New	gp4	125	33.8	248.645	163.562	162.537	209.976	301.689	165.354	middle
PC-5p-16935_70	TGTGACATCAAAGAACTGCAAGA	23	NC_039244.1	+	29089834	29089952	catcagaccgaccggtgTGTGACATCAAAGAACTGCAAGAgctttagagagcagatgactccttgtgcttttgaatcactctcacagtactttgatgtcacacactgattggtctgtgc	5'	New	gp4	118	46.2	6.78124	4.44462	4.1253	4.87059	12.8076	3.83732	middle
PC-5p-64811_6	CTCAGTCACTATTCACTTTCGT	22	NC_039246.1	-	19103411	19103493	catgacagcCTCAGTCACTATTCACTTTCATtggatttttttcttccatacaatgaaagcaaatggtgactgaggctgtcatt	5'	New	gp4	81	38.6	0	0	0	0	4.26919	0	low
PC-3p-55744_8	TCAAAGGGTTGTGAGTTCTAGA	22	NC_039252.1	-	12662564	12662661	tggcctaatggttagagggtagaagtcgtggcctaatggttagagggttggactcccaaTCAAAGGGTTGTGAGTTCTAGTctcgggccggacggaat	3'	New	gp4	92	52	0	0	0	0	0	5.58155	low
PC-3p-36614_22	CACATGATCAGCTAAGGACCAGC	23	NW_020528212.1	+	77823	77959	ttggaaaatgtagagttgttagaggtggtttatgctgggccttagctgatcatgggctggtcttaagatggccagaccagCACATGATCAGCTAAGGACCAGCatcaaaacatacttaacaagcatattttttcaac	3'	New	gp4	136	42.3	7.91144	8.00031	0	6.49412	0	0	low
PC-3p-69436_5	TGTTGGAAGATCTGAGAGAA	20	NW_020528434.1	-	138893	138971	gtcctcgctggtctttcaacttggcaaaaaggtacaagctcaaagcctagtttaaatctTGTTGGAAGATCTGAGAAAA	3'	New	gp4	72	40.5	0	0	0	5.41176	0	0	low
PC-3p-24422_43	TAAGAGGCCTTTGCATCTGAAG	22	NC_039278.1	-	3302877	3302967	ttgtatatgaaggcatcggatgcaaaagcctttaagatctatctgaaatgttcttcTAAGAGGCCTTTGCATCTGAAGtcttcatatgtac	3'	New	gp4	85	37.4	12.4323	14.6672	8.2506	0	0	7.67464	middle
PC-5p-46977_13	GTCTTCCGCTCAAAAGAACTGTGC	24	NC_039244.1	-	25844198	25844291	gcGTCTTCCACTCAAAAGAACTGTGCtaaaattgcagattcaaggttttcctggtttatgcgatgatgctagcagagtatgatgtggaagaaga	5'	New	gp4	88	41.5	3.95572	2.66677	0	0	0	1.74424	low
PC-3p-76203_5	AAAGTGTGGCCTTTCTTGTCTC	22	NC_039274.1	+	32139859	32139929	tgcctttgcgacaagacaccattctttgccaagatctgcagtAAAGTGTGGCCTTTCTTGTCTCaaagtct	3'	New	gp4	65	45.1	0	4.44462	0	0	0	0	low
PC-3p-75029_5	TTGTAGGTCACCTCCATTT	19	NC_039264.1	-	27702640	27702767	ctccttttcggtcttttccagaactcttagaaaacaagaatgggatgtgacctccaaacaagtaggcacgtTTGGAGGTCACCTCCATTTctgttttcactgagctttgtcagaggactgaaaggaaa	3'	New	gp4	125	43.8	0	0	0	0	7.11532	0	low
PC-5p-50237_11	TGACACTTTTTAACCTGATA	20	NC_039276.1	-	7700298	7700367	aTGACACTGTTTAACCTGATAgagaaaactcgcccatagaggcagattctttatggttatgcagtgtgta	5'	New	gp4	64	40	12.4323	0	4.95036	5.41176	0	0	middle
PC-3p-44558_15	TATGGAAGACGATGGGGACCATT	23	NC_039272.1	+	25739517	25739598	cctaacagttgttggtccccattggcctccatagtagggaattaaataaTATGGAAGACAATGGGGACCATTaactgtttga	3'	New	gp4	76	41.5	5.65103	0	9.07566	6.49412	0	13.9539	middle
PC-5p-69188_5	TGTGACATCAAAGTACTGCAA	21	NC_039291.1	+	5746999	5747078	ccaatcggtgTGTGACATCAAAGTACTGCAAgagagcagacgacttctctcgcggtactttgatgtcatacaccgatcgc	5'	New	gp4	74	50	0	0	0	0	0	3.48847	low
PC-3p-25599_41	CAAGTCAATGGCTACCGGCTGC	22	NC_039275.1	-	2966050	2966119	acagctgacggtagccattgacttccattgtattctttttccacaCAAGTCAATGGCTACCGGCTGCttt	3'	New	gp4	65	45.7	9.04165	10.6671	0	7.57647	0	9.76772	middle
PC-3p-63772_6	TTGTAATAAGCGCGTTCTAGTT	22	NC_039269.1	+	21667597	21667697	gcaagcgagcgacgctacaaaccagaacgcgtctgttataataaactaagatggcatgaTTGTAATAAGCGCGTTCTAGTTtgtcgcatcgcattgttctc	3'	New	gp4	95	44.6	6.78124	0	0	0	0	0	low
PC-3p-38629_20	CGTGGACTGAGGGTCTGATC	20	NW_020528433.1	-	47386	47518	ccaaagagcttcacggacgcagtcatggtacggattacccacaatccctctgacgtcacaggactgatgatgtggtttcaCGTGGACTGAGGGTCTGATCtggtttctgtgggtttgtgtcggtactcttgat	3'	New	gp4	127	51.1	0	0	0	0	41.2688	3.48847	middle
PC-3p-77437_5	AGGGTCAATGGTCCACTTGAGT	22	NC_039263.1	+	12435457	12435521	aagtcaagtggaccattgacatttttaattgatattgtagatAGTGTCAATGGTCCACTTGAGTg	3'	New	gp4	59	35.4	0	0	0	0	7.11532	0	low
PC-5p-54408_9	TCAGTCACTATTCACTTTCATGA	23	NC_039254.1	+	9812255	9812409	tttcttctttccgtggaacacaaaaggcagaatgctatagggaccgacagccTCAGTCACTATTCACTTTCATGTatggaagatgcaatgaaagtgaatggtgactgagactgtccttccgcctaacatctccttctgtgctccacggagaaaag	5'	New	gp4	152	45.8	0	0	0	25.9765	4.26919	0	middle
PC-3p-4628_282	TTCACAGTGGCTAAGTTCTTCTT	23	NC_039252.1	-	3926990	3927096	gatgctgttctgagcgggtgcagagcttagctgattggtgaacgtgcacggtttgcttttttgTTCACAGTGGCTAAGTTCTTCATctgaaaagaaactgcagcttt	3'	New	gp4	101	45.8	36.1666	86.2256	66.8299	21.6471	35.5766	49.5363	middle
PC-3p-16876_70	GCCGTCACTGAGACACTGATGC	22	NC_039251.1	+	4809546	4809638	ttcaaatatagcactgcatcagtgtttcatcagtggatgctctgcagtgaatgggtGCCGTCACTGAGACACTGATGCagtgctacatttctc	3'	New	gp4	87	46.2	58.7707	19.5563	16.5012	17.3176	22.769	34.8847	middle
PC-3p-48609_12	TATCGAACCTGTAACTACGTCC	22	NC_039295.1	+	863165	863253	aacacgttctatctgtacgtatttgaggttgtttttaggtaaatttagatacgTATCGAACCTGTAACTACGTCCagataatacgtaaa	3'	New	gp4	83	33.7	6.78124	0	0	0	0	4.18617	low
PC-5p-70520_5	ACTGGTCCCCACTGACTTGCGT	22	NC_039249.1	+	5041079	5041218	gaaagaagatgtttttaagactgtgggtaaccaaacagttGCTGGTCCCCACTGACTTGCGTgtggtgtaaaaaaaaaaactatgaaagtcattggggaccagaaactgtttacccgcgttctttaaaatatctcctgtg	5'	New	gp4	134	40.7	5.65103	0	0	0	0	0	low
PC-3p-53372_10	TTCAGACTGCGCTCAGGTACATGC	24	NC_039265.1	-	1372381	1372468	ttatatgagcctgagtgtgtctgagtgccacaggtgtgtgtgtatgtgcatgtgctgttggtTTCAGACTGCGCTCAGGTACATGCcc	3'	New	gp4	82	51.1	29.3854	0	0	0	8.53838	0	middle
PC-3p-33827_26	AATACTACCTCTGCCTCTTTGT	22	NC_039263.1	-	13408341	13408412	aaaggacagggaggcagaggcggtaatttgtaatcttcctctgagAATACTACCTCTGCCTCTTTGTctgaa	3'	New	gp4	66	45.8	5.65103	8.88924	4.1253	0	0	4.18617	low
PC-3p-74461_5	GCAGCTCTTCCTCTCTCTCTCT	22	NC_039291.1	-	15195691	15195797	aaagtaagcatgagtgtgatagcagagagacagactacagagcttctgtctatcagcgtccaGCAGCTCTTCCTCTCTCTCTCTctctcacagagatcacttacaca	3'	New	gp4	101	46.7	0	0	0	5.41176	0	0	low
PC-3p-29575_33	GAAAGTGAATGGTGACTGAGACCA	24	NC_039288.1	-	9588292	9588422	attggagcacaaaaggagatgttaacaatgctgaggtctgacagtctccatccactttcattacttctggtttcacattGAAAGTGAATGGTGACTGAGAACAttatgcctaacatcttttgtgttcccca	3'	New	gp4	125	40.5	0	0	4.95036	28.6823	21.346	11.1631	middle
PC-5p-68645_5	TGAATGTAAGGAAGTGTGTGT	21	NC_039251.1	-	12101458	12101573	ctatcagcccccgcaTGAATGTAAGTAAGTGTGTGTgttactagcacggtggttgtaaaaccctgtaattggattgccacagcagcatttgtatatgcacgcatgttcgggctgac	5'	New	gp4	112	47.4	0	4.44462	0	0	0	0	low
PC-3p-29007_34	TTATGAAAGACACTGGCTACCA	22	NC_039250.1	-	4346180	4346256	aacagttgctggtagccattgtcttcgatagtgtgagaaaaaaataTTATGAAAGACACTGGCTACCAgtaactata	3'	New	gp4	71	36.4	22.6041	0	0	18.4	14.2306	6.97694	middle
PC-5p-1704_997	CGGGACTTTGGGGGCAAGATA	21	NC_039245.1	-	19776752	19776842	attgtgatttcagtgaCGGGACTTTGGGGGCAAGATGagtattaatctcaatccaactggcccgcaaagtcccgcttctgggactcactct	5'	New	gp4	85	49.5	371.838	120.894	314.348	200.235	758.493	281.869	middle
PC-5p-2809_502	AAGTTCTGTGATCCACTCCGACA	23	NC_039251.1	-	33099295	33099360	aagtaAAGTTCTGTGATCCACTCCGACTctaattgtttgcagtcagtgcattacagaactttgttt	5'	New	gp4	60	37.9	116.411	46.224	103.958	45.4588	61.1917	98.3749	middle
PC-3p-56504_8	ACTGTGGAATTCAGTGGCTAAC	22	NC_039279.1	-	16593524	16593611	ttagaagaatggtggtagccattgactttcatattataaaaagaaaaatACTGTGGAATTCAGTGGCTAACgtcaactgttttttatc	3'	New	gp4	82	31.8	0	0	0	0	0	5.58155	low
PC-3p-32611_28	TGCTGGAAGTTCTGAGAGGA	20	NC_039274.1	-	13011291	13011371	ttttcccccttcgagcttctctacggatggcagccccggggggTGCTGGATGTTCTGAGAGGAacttgggaggagggaccg	3'	New	gp4	75	61.7	12.4323	0	0	0	11.3845	6.27925	middle
PC-3p-9533_132	GCATTGTGTGGTTCAGTGG	19	NC_039271.1	-	12672831	12672908	agatttggacttgtttttactgagtgagcagctgtgtataatttGCATTGTGTAGTTCAGTGGgtggaggacaaagac	3'	New	gp4	72	41	42.9478	9.77816	9.07566	9.74117	66.884	11.1631	middle
PC-3p-56857_8	TAATTTGGGGATGTAACAAGC	21	NW_020527496.1	+	134900	134958	atgtgttacatttctaaatatctgtgttaatttcacggTAATTTGGGGATGTAACAAGC	3'	New	gp4	53	32.2	9.04165	0	0	0	0	0	low
PC-3p-15225_79	TATGTGCAATGCATGTGGTAAC	22	NC_039265.1	+	3067522	3067607	ttgtgaccacataggttgccacatgcattgcactcttatacttgcacataTATGTGCAATGCATGTGGTAACctatgtgttcaact	3'	New	gp4	80	40.7	25.9947	13.3339	9.90073	5.41176	8.53838	24.4193	middle
PC-3p-22226_50	TTCACAGTGGTTAAGTTCTTT	21	NC_039256.1	-	19476085	19476186	agagcggcctctgtaatttattatttgttcggttcttattatggaaatactttctcaattgactctaacttttgtatattTTCACAGTGGTTATGTTCTTTc	3'	New	gp4	99	31.4	6.78124	5.33354	4.95036	18.4	0	10.4654	middle
PC-5p-37879_21	CAGACAGGGGAGCACATGGCTT	22	NC_039291.1	+	15583012	15583101	gcaggatgaagacaaaCAGACAGGGGAGCACATGGCTTtgttttgtttatatgtgccatatgctcccctgtctatttgtcttgaccctca	5'	New	gp4	86	45.6	6.78124	8.00031	0	9.74117	7.11532	11.1631	middle
PC-3p-23702_45	TGTGCAGCGACGCTTCAAGTC	21	NC_039254.1	+	1607247	1607316	tgtttgacttgaagccttgaggcacactgttttttttggatttgTGTGCAGCGACGCTTCAAGTCaatcg	3'	New	gp4	68	44.3	0	6.22247	7.42554	12.9882	12.8076	5.58155	middle
PC-3p-38831_20	TACACCTCAGCAACCACCTAGC	22	NC_039252.1	+	6639345	6639508	cactggatcaaccacaggtgagatttgagagttgttgctattgactgctaggtgtttgctagggtataccaactacccagTACACCTCAGCAACCACCTAGCggtcggtagcaagttaaaggagccaacacttaagtctcagtcatgttggcttagattcatcc	3'	New	gp4	158	47	7.91144	0	0	0	11.3845	3.48847	middle
PC-3p-2813_502	CAATGTTCCTGCAGTGCAATAT	22	NC_039245.1	+	25182355	25182478	cgttgtgtgggtttgtcttggacagggctgtggtgcattgtagttgcattgcatgtgtctcaactgtgCAATGTTCCTGCAGTGCAATACagagctggaccgcagtgactgaacacacacactt	3'	New	gp4	118	50	68.3775	74.2251	56.1041	97.9529	117.403	60.0017	middle
PC-3p-70191_5	CTGAGCTCCAGGCAGCCCACAT	22	NC_039248.1	-	9447598	9447720	attaacctgctttagttatgaaaattatgtgtacatgcaactgtggtatagagtctagttttttagtgaggtttttCTGAGCTCCAGGCAGCCCACATaatgccaaacaaggtcagtgtttta	3'	New	gp4	117	37.4	0	0	0	0	7.11532	0	low
PC-3p-67920_5	ATTGTAGAAATGCAGGCTAT	20	NW_020524245.1	+	267313	267399	tcccctgctattctcactgatcacagagtcttaactttaaacattaaatttgaagttgtccaatgtaATTGTAGAAATGCAGGCTAT	3'	New	gp4	80	34.5	0	0	0	0	0	3.48847	low
PC-5p-57236_8	GAATTTAGCGATGCAACTTCT	21	NC_039292.1	-	6933410	6933501	gtgctttaaagggttGAATTTAGCGATGCAACTTCTtagagaagcttttaaccagagaagatgcatttctgctaaaatgcaaattaaagaaa	5'	New	gp4	86	33.7	0	0	0	4.32941	0	0	low
PC-5p-40934_18	TGTCTGCTGGTGTTGCTCCATTT	23	NW_020525632.1	-	418181	418245	gaTGTCTGCTGGTGTTGCTCCATTGggttttatcaagtcaatgaagccatctaccaggagatttt	5'	New	gp4	59	43.1	5.65103	7.11139	0	0	7.11532	0	low
PC-5p-35745_23	TGTAATCAGTCTCTTTCTGCAG	22	NW_020525552.1	+	167690	167776	agttggtgtgtgaTGTAATCAGTCTCTTTCTGCAGgttaaagaggtgtggcctcacaaagacaagctgtgtacatctagcatcagtt	5'	New	gp4	83	43.7	5.65103	8.88924	4.1253	0	11.3845	4.88386	middle
PC-5p-16215_74	TCCGTTCACATTGACTTGCATT	22	NC_039276.1	+	3240921	3241014	aacgttggcaaacggttTCCGTTCACATTGACTTGCATTgtatttttcatccatggaagtcaatgagaacccaaactgtttggttaccaacatg	5'	New	gp4	88	40.4	11.3021	15.1117	4.95036	43.2941	12.8076	16.047	middle
PC-5p-7103_178	AATGGAACTGAAAGGAAAGGAG	22	NC_039263.1	-	7869110	7869198	tgaaccaatacAATGGAACTGAAAGGAAAGGAGagtaaataactctttctctaCCTCTCCTTTCCTTTCAGTTCCacagtagtggtaaa	5'	New	gp4	83	38.2	126.583	123.116	73.4304	116.353	255.44	98.0261	middle
PC-5p-3249_422	TGGGTCTTTGCTGGCAAGGTGT	22	NC_039245.1	-	10403970	10404091	atttggggttaaagacattaatgtgttagaggtTGGGTCTTTGCTGGCAAGGTGAgtagttaaatttactctcaactggcctacaaagtcccagtttctggctcatgcaatcatcctcactt	5'	New	gp4	116	41.8	119.802	104.893	144.386	67.1059	159.383	114.422	middle
PC-5p-34416_25	AGGACCTCCTAGCCTGAAGTACG	23	NC_039274.1	-	16845727	16845792	ttgccgAGGACCTCCTAGCCTGAAGTACGgctttcagatccagcttaggctgggaggtcctggacc	5'	New	gp4	60	59.1	5.65103	0	5.77542	0	11.3845	3.48847	middle
PC-3p-69435_5	TGAGCAGCATAGAGCGTCGTCT	22	NC_039253.1	-	3184742	3184886	aaccaagaaccaagagaaaacattaccgtctacagtcatgagagggtgttctatgtcttcagtgtagactacaggagcaaTGAGCAGCATAGAGCGTCCTCTcgccgctgtagacggtaatgttttctcttggttcttggttcta	3'	New	gp4	142	45.5	5.65103	0	0	0	0	0	low
PC-3p-19111_60	TGAAAGTGAATGGTGACTGAGAT	23	NC_039269.1	-	31348236	31348381	cctgtggtacacaaagcagatgttagacataatgataggtttagtcaccattcacttacattgcctttctttgcttacagTGAAAGTGAATGGTGACTGAGATtgtcattctgcttaacagctttgcattttatgtaagaaagaaa	3'	New	gp4	142	36.3	3.39062	0	2.47518	11.9059	11.3845	3.48847	middle
PC-3p-77370_5	AAGAATGATCAAGGATTGCTGC	22	NC_039284.1	-	5568035	5568113	attgaaggtcagtgacacttgatcattttttatattattcgtaagaataAAGAATGATCAAGGATTGCTGCcctttgct	3'	New	gp4	73	32.9	0	0	4.1253	0	0	0	low
PC-3p-37763_21	CATCAGATGACTCCTGACATGC	22	NC_039300.1	-	3418995	3419104	acaggtggtttatatcacaccatagacaatgaaggggtctaatcgaatgaagacaaagagattcatgtccttCATCAGATGACTCCTGACATGCatcttggaccactgaa	3'	New	gp4	104	41.8	0	6.22247	6.60048	0	0	4.18617	low
PC-5p-49017_12	TCACTAAATAAACTCTGACAGG	22	NC_039269.1	-	17252170	17252267	tatagtcagttggtcattaTCACTAAATAAACTCTGACAGGgtgatcaggttgagcccctgaaggggtttattttgttacagtgaccggctgactcga	5'	New	gp4	92	43.9	0	0	0	12.9882	0	0	middle
PC-3p-8884_141	TGAAGGTGAATGGTGACTGAGA	22	NW_020528950.1	-	19734	19870	cctgtgatacacaaagcagatgttagacataatgataggtttagtcaccattcacttacattgcatttctttgcttacagTGAAAGTGAATGGTGACTGAGAttgtcattctgcttaacagctttgcattttatgta	3'	New	gp4	131	35.8	29.3854	0	11.5508	69.2706	59.7687	17.4424	middle
PC-3p-44178_15	ATCAAACCGTCGCTCAGCCTTT	22	NW_020526078.1	-	196572	196630	aacagcgcagggcgttggaatgatcgaaaacagtcgATCAAACCGTCGCTCAGCCTTTt	3'	New	gp4	53	50.8	0	6.22247	0	8.65882	0	0	low
PC-3p-69145_5	AAACCGTTACCATTACTGAAC	21	NC_039265.1	-	10673461	10673570	tttaaaagaacggtgttaggtaacggtgttattttttcagtaacggggtaatctaactaattacttttcccgtcgttccaACACCGTTACCATTACTGAACgttaaatgc	3'	New	gp4	107	37.3	0	0	0	0	0	3.48847	low
PC-3p-7541_167	TGTGAGCGCGTCTGTCATGAGT	22	NC_039255.1	-	20819311	20819462	agcaatagctcaaacttgcattagcttaagtacataaaccgaaagcactcatgacagacatgctcacacaagaggtgatgTGTGAGCGCGTCTGTCATGAGTgctttagtttacatgctgactcatgcgatattggccctgctgctgctgta	3'	New	gp4	149	45.4	36.1666	16.0006	21.4516	24.8941	86.8069	24.4193	middle
PC-3p-45783_14	ACATGTGTCGTGGTACTCTCGA	22	NC_039248.1	+	18565491	18565606	tgactgtcttccgctattattgaaagtaccaggacacatgggcatgcattcctctgctcgtaaacaaggctcagcACATGTGTCGTGGTACTCTCGAtaatggtggagaatgggac	3'	New	gp4	110	48.3	6.78124	0	0	8.65882	0	0	low
PC-3p-48476_12	TGTGTATGTTGGAAATGTGTAGG	23	NC_039273.1	-	6997791	6997899	tctggacccgaactgacgcaactggctctgcgcattacacatacactcatatttccgtagcgtgTGTGTATGTTGGAAATGTGTAGGactgtttgtctcggagtctctg	3'	New	gp4	103	48.6	7.91144	8.88924	0	0	0	0	low
PC-5p-71830_5	TCTATAAAGGTGAGCAGAGC	20	NC_039269.1	-	23638709	23638815	ctacagggaagctgctaaggtaacagtTCTATAAAGGTGAGCAGAGCttggctattaaaaggaagcttctctcacattgtagtaccgttgtctgtttcaccctgcca	5'	New	gp4	101	44.9	0	4.44462	0	0	0	0	low
PC-3p-68499_5	TCTGTTTTTTCTTGCACTCTAT	22	NC_039268.1	+	11389294	11389387	ctctagcagagtagtgatcgaagttgcaagatttagcagatgtttttttaatagctTCTGTTTTTTCTTGCACTCTATcaccactctgttacca	3'	New	gp4	88	37.2	0	0	0	0	7.11532	0	low
PC-5p-60745_7	AGGGAGAACACTTACTGATGTA	22	NC_039276.1	+	27676510	27676569	cAGGGAGAACACTTACTGATGTAgtgattagactgttaaacatcagtatctgtctccaca	5'	New	gp4	54	40	0	0	5.77542	0	0	0	low
PC-3p-26660_38	TAAGTGCTTTTGTTGGGGTAGT	22	NW_020527035.1	+	56431	56518	tttgtcacgatcggtaccctcataatggcactgacttgtctgttgtaataggTAAGTGCTTTTGTTGGGGTAGTtttcaagtgaccag	3'	New	gp4	82	43.2	0	0	14.026	0	0	14.6516	middle
PC-3p-11589_107	TTCAGTCATTGTTTCTAGTATTT	23	NC_039289.1	+	7281352	7281437	gacctgcagtgcacactgctaggaatcgtggctgagatgaaccgcaggatTTCAGTCATTGTTTCTAGTATTGtgcgctgcagaca	3'	New	gp4	80	50	16.9531	12.4449	39.6029	10.8235	18.4998	32.0939	middle
PC-5p-53228_10	CAGGCTGAATGAACCCTGTGAG	22	NC_039252.1	+	12720224	12720309	taacccttccttcttctgCAGGCTGAATGAACCCTGTGAGctgacaatgatgagctctgggtttattaggccgcagaaaaggggtc	5'	New	gp4	83	50	0	4.44462	0	0	18.4998	0	middle
PC-3p-13373_92	TGTCTGCTGGTGTTGCTCCATT	22	NW_020528321.1	+	379369	379471	tctggaggaagactggagaggcacataatccaaagtccagtgtgaggtttctgaagtcagagatgatttgggtgttgtgaTGTCTGCTGGTGTTGCTCCATTg	3'	New	gp4	98	47.6	18.6484	6.66693	3.30024	4.32941	12.096	3.83732	middle
PC-3p-72951_5	TGGAGGTCAATGGGGACCGAGA	22	NW_020529182.1	-	113772	113860	aaccaaacagatctcagtccccattgactaccatagtatatatttttttcctactaTGGAAGTCAATGGGGACCGAGAtctgtttgatt	3'	New	gp4	83	38.2	0	0	4.1253	0	0	0	low
PC-5p-32555_28	AGGCTGTGTGAATCCCCACCTGT	23	NC_039268.1	-	9899953	9900014	caaAGGCTGTGTGTATCCCCACCTGTgacttaatgagggcagggaggaacacacagcctaga	5'	New	gp4	56	53.2	9.60675	4.88908	4.53783	4.32941	0	0	low
PC-3p-53246_10	CGATGGTTCGCTGCTGGACTGC	22	NC_039288.1	+	9461875	9461964	tctgctggtgccagtcagtcccgcagctcaccctcagtccgcgccatctgggcaCGATGGTTCGCTGCTGGACTGCcagtctccagctcg	3'	New	gp4	84	65.6	5.65103	0	0	5.41176	0	0	low
PC-3p-62411_6	ATGTCTGATGAAAACTGCTGT	21	NC_039283.1	+	15483029	15483132	ttaagagaccttaactgagaaacaaacagcagtattttagtctgatgtgagagcttttactgtgATGTCTGATGAAAACTGCTGAtaccttcagttactctgcc	3'	New	gp4	98	38.5	0	0	4.95036	0	0	0	low
PC-3p-71353_5	TTCACCGACCGGTCTGATCAGT	22	NC_039244.1	-	11785121	11785230	aaagttatgtttaactttaagtggcgttgcgcagaccgatcagtgtatgacatcaaagtacccaTTCACCGACCGGTCTGATCAGCgccgctttaagtcgaacaaaccta	3'	New	gp4	104	45.5	0	0	0	0	0	3.48847	low
PC-3p-4522_288	CAGTATTGTTGTTCTGCTATA	21	NC_039281.1	-	12454000	12454087	taaagggaatgtgctatagcagcacataaatactggaggtgaatgtgttgttatcCAGTATTGTTGTTCTGCTATAgtaagacctgtc	3'	New	gp4	82	38.6	70.0728	65.7804	37.1277	34.6353	85.3838	57.2109	middle
PC-5p-67800_5	CTGTTGAATTCAGTGTGAGAAAG	23	NC_039273.1	-	11287339	11287417	ccagtatCTGTTGAATTCAGTGTGAGAAAGtggaatgtttcagccattcttgcctttctacactgacaacatttatttt	5'	New	gp4	75	36.7	0	0	0	0	7.11532	0	low
PC-3p-30417_31	TCTACACTGTGTGCCAGGTTCT	22	NC_039248.1	+	24310968	24311108	ctcctgactgaacgcctccgtcggtgtgaagcgtctctgaaacccagcagacaatgtagctgtaacttgaccaacagatcTCTACACTGTGTGCCAGGTTCAggaccgcttcagtctcgtctggttttcctccaggagtct	3'	New	gp4	138	53.2	0	13.3339	4.1253	17.3176	17.0768	5.58155	middle
PC-3p-49963_11	TAAGAGGCCTTTGCATCTGAAGT	23	NW_020527830.1	-	12511	12617	gacttcagatgcaaaagcctttaagttctgtctgaaatgttcttccaagaagaattttagaagaaaatttcaggtggaacTTAGAGGCCTTTGCATCTGAAGTcttc	3'	New	gp4	104	37.4	3.39062	2.22231	0	0	0	0	low
PC-3p-56653_8	ATAACTCTATGAACATGCAAG	21	NC_039251.1	-	23192968	23193100	ggcctagaatgcagcatcatatacaaagttttagtcagttggtgttcaaaaagagttttcaatgcacaagacttgaatatATAACTCTATGAACATGCAAGtggattctagctcgttgatctttggtgccaat	3'	New	gp4	130	36.8	0	0	0	0	11.3845	0	middle
PC-3p-67821_5	TGAGGACCAGCACATGAGCAGC	22	NC_039261.1	+	10632662	10632732	ttataagctgattatgcactggtcctgaggaagatctaatagcTGAGGACCAGCACATGAGCAGCttaaaa	3'	New	gp4	65	42.3	0	0	0	0	7.11532	0	low
PC-5p-15843_76	CTGCCCCTTTTATTGCACGTTC	22	NC_039262.1	+	13570710	13570774	tCTGCCCCTTTTATTGCACGTTCaagtcctattatgtcttgaatgatcgacacggggggggctat	5'	New	gp4	59	47.7	42.9478	57.78	15.6761	6.49412	200.652	10.4654	middle
PC-3p-3619_376	CAGACACTTTTGCATTGCTTCT	22	NC_039250.1	-	19280977	19281069	gattgggctgttcgtgtgaagcagtgcaagagagctgtcatagtttccaatgacaCAGACACCTTTGCATTGCTTCTccactacagcccatac	3'	New	gp4	87	48.4	45.2082	13.3339	36.3027	176.423	281.767	45.3501	middle
PC-5p-12044_103	ATTGCGGTTCCCTTTGACTTGC	22	NC_039249.1	+	31346256	31346377	ttagatgatatgttggtaacttaacaATTGCGGTTCCCTTTGACTTGCattgaatggacaaagaaacaaagcaatggaagttaatgagaaccggaactgtttagtcaccagaattcttcaaa	5'	New	gp4	116	36.1	30.5156	8.88924	10.7258	19.4823	27.0382	18.8377	middle
PC-5p-40229_18	GCGGCCGCGCCGCCTGGGTTCC	22	NW_020527295.1	+	11921	11986	cGCGGCCGCGCCGCCTGGGTTCCgcctccccccgggggggtggccccctccgcggcgcgcgccccg	5'	New	gp4	66	90.9	0	0	0	0	15.6537	4.88386	middle
PC-3p-59770_7	TGAGGAGTTAAGAGCAAGTAAAT	23	NC_039270.1	+	5682354	5682435	tttgagtcccttgacttggtctaagctcctcagtgtcatgtgaacaaaccTGAGGAGTTAAGAGCAAGTAAAGggtctttta	3'	New	gp4	76	42.7	0	0	0	0	7.11532	9.07003	low
PC-5p-41399_17	AACAACATCCTGATGCTGAAC	21	NC_039279.1	+	12451835	12451900	gggAACAACATCCTGATGCTGAATgagtgtgttgagtcaaactccagcatcagtgattttgttgcc	5'	New	gp4	66	45.5	0	0	0	11.9059	8.53838	0	middle
PC-3p-79678_5	TTAGTGAAATGAAAAACATCCC	22	NC_039293.1	+	1556370	1556461	tcaggattactcgcgggatgtttttcgcgtcactcgtgctatgtttttatttgcgTTAGTGAAATGGAAAACATCCCatgagtataaccatg	3'	New	gp4	86	41.3	0	0	0	5.41176	0	0	low
PC-5p-66680_6	AAGTGGACCATTGACATGTCT	21	NC_039248.1	+	14897655	14897751	cctctaattcatgtgtctctcAAGTGGACCATTGACATGTCTaattaagattgtagatagcgtgtcaatggtccatttgagagataggtggtagtaa	5'	New	gp4	91	39.2	0	0	0	0	8.53838	0	low
PC-3p-71901_5	TGGACAAACACTGATCAGA	19	NC_039272.1	+	15269881	15269984	tttctgatcagtgtttgtccatacaatgaatgtcagttggggtccagtgttgttttggaccctactaacgttttattttaTGGACAAACACTGATCAGAaatat	3'	New	gp4	101	36.5	0	0	0	5.41176	0	0	low
PC-3p-68774_5	TTGCATTGAGAAAGAGCAGTTGA	23	NC_039273.1	+	16069360	16069468	ttttttgtacgacaggttccaacctaagctgctctttctagatgcaagttgctcatttgtaatTTGCATTGAGAAAGAGCAGTTGAaggtggacagttaatgcaaataa	3'	New	gp4	103	37.6	0	0	0	5.41176	0	0	low
PC-5p-8046_157	TGATGTCCTGCAGAGTTCAGACT	23	NC_039247.1	-	23099359	23099470	gactcctcacatctggtcctggagcacTGATGTCCTGCAGAGTTCAGACTtcaacactgtcaaagctaaactctgcagggcattggccctccaggacaagatttgaggaact	5'	New	gp4	106	50.9	105.109	42.6683	73.4304	88.7529	44.115	69.7694	middle
PC-3p-58252_7	TGAATGGTGACTGAGGCTGTCCA	23	NC_039280.1	-	4894295	4894402	gaaatgttaagggcttacagcctcagtcaccatttagtttcagtgcatctttttttcctccatatgaatgTGAATGGTGACTGAGGCTGTCAAactgcctaacataaa	3'	New	gp4	102	39.8	0	0	0	7.57647	0	0	low
PC-5p-14495_84	CTCGACACAAGGGTTTGT	18	NC_039249.1	+	31282603	31282702	atcctgtgtcagcCTCGACACAAGGATTTGTtttctaagtgtatttacactttgatttgaacgaaaacagcacatctctgcagcgtggctgacacagagg	5'	New	gp4	94	44	0	4.44462	95.707	0	0	0	middle
PC-5p-8850_142	TTGTTGTCCCCTGTACTCTAGGT	23	NC_039265.1	+	4274363	4274468	cacaactgtcagtcctggctgaggTTGTTGTCCCCTGTACTCTAGGTattgtctacaaaccactggagtacaaggagcacgatttcagcgaggctcccaagttcac	5'	New	gp4	100	50.9	0	0	12.3759	207.812	44.115	83.7233	middle
PC-3p-40274_18	TAATGCCCCTAAAAAATCCTTAT	23	NC_039270.1	-	26380034	26380138	acagaaaaggcagcaagaaaaatgaggacttttaggggcagctgtgttttattaacccagtcaTAATGCCCCTAAAAAATCCTTATtgctcttgcaattttcagc	3'	New	gp4	99	39	0	8.00031	0	0	0	6.27925	low
PC-5p-68220_5	TTGATTGCCATCTTTTTCTCCAG	23	NC_039258.1	+	3268879	3268938	aTTGATTGCCATCTTTTTCTCCAGgacaacatgtttgtgggtctgaaggtggtgatcggt	5'	New	gp4	56	45	5.65103	0	0	0	0	0	low
PC-3p-23756_45	TGGAAGTCAGTGGGAACCACCGT	23	NC_039294.1	+	910923	911015	tgtaatcaaacagttggtggttcccattggcttccatagtagcctatttattttcctacttTGGAAGTCAGTGGGAACCACTGTttgattttc	3'	New	gp4	87	39.8	15.8229	11.556	11.5508	0	18.4998	11.1631	middle
PC-5p-30638_31	TATGGAGCTGCACACAAAAGG	21	NC_039283.1	-	14130812	14130899	aaacatgttttTATGGAGCTGCACACAAAAGGaaatgaacttgaaaaagtgattttctttttgtgtgcagctccgtgcaaacgtgcac	5'	New	gp4	82	38.6	10.1719	0	0	7.57647	21.346	3.48847	middle
PC-5p-61219_6	AAGTTGGCGCTAGCTATTGACT	22	NC_039264.1	+	12870919	12871023	aaagttggtaaccaaaAAGTTGGCGCTAGCTATTGACTttcatagaatggaccaaaagttctagggaagtcaatggctaccatcaactacttggttagcaacgtt	5'	New	gp4	99	40	0	0	0	6.49412	0	0	low
PC-3p-79549_5	TATGGAAGTCAACGGGGACCTT	22	NC_039280.1	-	10326346	10326449	atggtggtaatcaaccagttgatggtccccattgaattttcatagtatttctttccatacTATGGAAGTCAACGGGGACCCTcaactgtttggtccttcacaat	3'	New	gp4	98	41.3	0	0	0	0	0	3.48847	low
PC-5p-9481_133	ATCTGAGGTAGTAGGTTGTATAGTT	25	NC_039273.1	-	1111128	1111234	tgtgtgtctctacaAGCTGAGGTAGTAGGTTGTATAGTTtgtgggaaggatctcatcctcttcaggtgaaaactatacagtctattgccttccttgagagactcagc	5'	New	gp4	103	43.9	36.1666	35.5569	28.8771	24.8941	12.8076	39.7686	middle
PC-3p-23317_46	ACCACAGGCTGCATCAAATCT	21	NC_039257.1	-	5219329	5219411	catacacaagcagatctgaggcagctatgtgtctgcatgtttttatttagcACCACAGGCTGCATCAAATCTgagagtgtcct	3'	New	gp4	77	44.6	9.04165	7.11139	12.3759	7.57647	11.3845	0	middle
PC-3p-60955_7	CTTGTTGTATGTGGGCCAGATA	22	NW_020526674.1	+	47452	47550	ttgctgtgtgtgggctagatctggcccatgtgtgacaaaccggttttaggttgagttctggCTTGTTGTATGTGGGCCAGATAtggcctataccaggtg	3'	New	gp4	93	50.5	0	0	0	0	0	4.88386	low
PC-5p-45031_14	CCTTCCACAGCCTGCAGTCTCC	22	NC_039251.1	+	32790648	32790725	gtcctgaggtgCCTTCCACAGCCTGCAGTCTCCccatgaagcgatggagacgattgtcgtgggagtcagcctcggagg	5'	New	gp4	72	61.5	0	0	0	7.57647	9.96144	0	low
PC-3p-38006_21	TGACAGTGAATGGTGACTGAGT	22	NC_039281.1	-	12471005	12471081	aaagacatgacagtcaccattcattttaaactgcaaaaatgatgcaaTGACAGTGAATGGTGACTGAGTcgttcagc	3'	New	gp4	71	39	3.39062	3.55569	0	0	0	2.44193	low
PC-5p-42664_16	TTCCCCATTAACTTCCATTGT	21	NW_020524472.1	-	74962	75105	ataaaagatatttggaagaatgttagtaaccaaacagttgctgTTCCCCATTGACTTCCATTGTatgggataaaaatgtactatggaggtcaatagggaccagaaactgtttggttacttaacatttcttcaaaatacctttgt	5'	New	gp4	139	34	0	8.88924	0	0	0	4.18617	low
PC-5p-25885_40	CATCTTACCTGGCAGTGTTCGA	22	NC_039248.1	-	9351241	9351329	attgtctctaggctaCATCTTACCTGGCAGTGTTCGAttgttcactgaagttctaacactgtctggtaacgatgcactctgggggctca	5'	New	gp4	83	47.2	7.91144	9.77816	5.77542	0	0	13.9539	middle
PC-3p-44701_15	ACCGTCAACTGTTTGGTTTACA	22	NC_039292.1	-	9823382	9823471	atgaaaccaagctgtttctggtccccattgactcctccctattctccatactatggaagccaatggctACCGTCAACTGTTTGGTTTATA	3'	New	gp4	84	44.4	0	0	7.42554	0	0	4.18617	low
PC-5p-3932_341	AACCCGTAGATCCGATCTTGTAT	23	NC_039277.1	-	13485794	13485854	caAACCCGTAGATCCGATCTTGTGTcataattggcaacccaagctcgattctgtgggtctc	5'	New	gp4	55	49.2	223.781	195.563	359.726	231.623	270.382	263.728	middle
PC-3p-74175_5	TTCTCTCTCCACCTTCAAATAC	22	NC_039274.1	-	34588666	34588721	aggaattgcgggtgggggggagtgcatgtacagTTCTCTCTCCACCTTCAATTACa	3'	New	gp4	50	51.8	0	0	0	0	7.11532	0	low
PC-3p-57519_7	TTGATTAGGGTTAGAGTGA	19	NC_039247.1	-	29192751	29192896	ggtttcctcaaatcttgtcctggagggccaataccctgcagagtttcgctctaaccctgatcaaacttgctcaggggtgtTTGATTAGGGTTAGAGTGAaactctgcaggaaagggcatcttgtgggccagatttgagaatccttg	3'	New	gp4	143	48.6	7.91144	0	0	5.41176	0	3.48847	low
PC-5p-58559_7	CGCAGCTGCTAAAGGGAGAGA	21	NW_020523459.1	-	454881	454987	ctagtggaaagCGCAGCTGCTAAAGGGAGAGAgttaaggttgtaatggtcaggaatggtcatctcaccctctctctctctctctctctcagctgttctttccaccag	5'	New	gp4	107	49.5	7.91144	0	0	0	0	0	low
PC-3p-62942_6	AGTTTATTTGTCATTGGGA	19	NC_039255.1	+	23977354	23977468	atatcctgaagtctggtacattccatttagatatccgccaagcaccaactgttggggaccatagtagtgttAGTTTATTTGTCATTGGGAtggatttatggggcatttagggagg	3'	New	gp4	109	42.6	0	0	0	0	8.53838	0	low
PC-3p-9562_131	TAGCTGAGCTCACGTTGTCCTAT	23	NC_039265.1	+	9945386	9945470	tcagccttcccccacaggcaacgcgaactcaacgactatttgtctataaTAGCTGAGCTCACGTTGTCCTATggaggggggcact	3'	New	gp4	79	52.9	74.5936	33.7791	10.7258	10.8235	25.6151	23.7216	middle
PC-3p-79343_5	CAGCATAAACTAGCAAAGGAGT	22	NC_039265.1	-	810341	810434	ttgctggttgaagctggtccttttgctggtttatgctggtcctttgccagcacatgaaCAGCATAAACTAGCAAAGGACTaccttaatcagagc	3'	New	gp4	88	45.7	0	0	0	5.41176	0	0	low
PC-5p-36585_22	TTGAGCAACCTAGACTGCGTGA	22	NW_020528873.1	-	25114	25266	agaggagattgtacagaagacatcggagttgtgatcgagggcattaaggttTTGAGCAACCTAGACTGCGTGAtcctggcattcatcatgctttttggtctcatttatgctcttgatcttagttttcctaacaaccttaagtacaccttcgag	5'	New	gp4	147	42.5	5.65103	0	0	6.49412	15.6537	0	middle
PC-3p-15530_78	ATTTAGTTTTCTGAGAAAG	19	NC_039269.1	+	22816597	22816679	agctctttcaatgatgataaatctgtccagttctgctactgaatgtgcttgatggatatcATTTAGTTTTCTGAGAAAGacac	3'	New	gp4	77	36.1	42.9478	16.8895	22.2766	14.0706	35.5766	47.4432	middle
PC-5p-78283_5	GTGTCTCACTGCAGAACAGA	20	NC_039259.1	-	13282163	13282238	ttGTGTCTCACTGCAGAATAGAgcaccgtttttgtaagtcgaggcggagagaggtgaaatactcgctgagataatt	5'	New	gp4	70	44.7	0	0	0	0	7.11532	0	low
PC-5p-10022_125	TTCATGGTATGGGCACAGAT	20	NC_039274.1	+	29672789	29672873	gactgtTTCATGGTATGGGCACAGATacttgtcataaagctcttataagacgattgactagtaatttgccgtgactcatgagcac	5'	New	gp4	81	41.2	172.922	127.116	71.7803	123.388	99.6144	83.0256	middle
PC-3p-29723_32	TCAGCCGTCAGACAGAGCTGG	21	NC_039270.1	-	13565258	13565326	tgctcccaatctctgtctgatgtaaatggcatctttaagacgTCAGCCGTCAGACAGAGCTGGtgattg	3'	New	gp4	63	47.8	18.0833	7.11139	11.5508	0	0	9.76772	middle
PC-5p-26939_38	TCTGATGGTGCAACAAAGTATC	22	NC_039259.1	-	13182607	13182709	aaataaatctccattgacactacTCTGATGGTGCAACAAAGTATCaattaaagtataaataatactatgttgcaccatcaggttagtgtccaaaggtttacca	5'	New	gp4	97	33	20.3437	18.6674	0	0	24.1921	0	middle
PC-3p-77659_5	ACTAATGTGAAGTAACTGAACATAG	25	NW_020523328.1	+	704879	705015	ttctaaaatgaacattttcatcaggctcctgtgttcagtaatttcacattaattgaaattaatatgttcttttcatttccACTAATGTGAAGTAACTGAACATAGaaaaactgagaaaaatactaatttcagaaagt	3'	New	gp4	134	27	0	0	0	5.41176	0	0	low
PC-5p-63472_6	CCAACGGTCGGTGCACTTGACA	22	NC_039254.1	+	11533096	11533209	attgtttttgtgtgtcctgttttggtcgagCCAACGGTCGGTGCACTTGACAgctcgagctctccgtgtcaagtgctcccgacagttgagctcaaccggacaaacaaacactga	5'	New	gp4	108	51.8	0	0	0	0	8.53838	0	low
PC-3p-52928_10	TGTCGGTGGTCCACTTGAGAGA	22	NW_020527496.1	+	1352014	1352121	tacgtttattaccaacacctatttctcaagtggaccattgacactctatctacaatctcaattaggagTGTCGGTGGTCCACTTGATAGAtgggtggtgatagatagc	3'	New	gp4	102	41.7	0	0	0	0	14.2306	0	middle
PC-3p-47369_13	TGCTGGAAGTTCTGAGAGAA	20	NC_039252.1	-	9363162	9363269	caagcctccacttggttttccccctttgagcttctctacggatgccagccttgaggggTGCTGGATGTTCTGAGAGAAacttgggaggagcggccatctcagggcaaa	3'	New	gp4	102	55.6	14.6927	0	0	0	0	0	middle
PC-3p-65454_6	ACAGGTTTTACTTTTTGAG	19	NC_039265.1	-	15008211	15008281	aaacatttaaaatatatcagtctgtgtgtaatgaatgaatgtaatatACAGGTTTTACTTTTTGAAtggaa	3'	New	gp4	65	23.9	0	0	0	0	8.53838	0	low
PC-5p-72194_5	TTGTTTCAGAACTCCATTGAGGAA	24	NC_039246.1	-	24498300	24498397	ttgtgatgtattatgtttTTGTTTCAGAACTCCATTGAGGAAaaattatttattatatgtcagtggttcttctgaagcacaataatagtatattaaat	5'	New	gp4	92	25.5	0	0	0	0	7.11532	0	low
Note:
Stand	The + or - strand of the chromosome where the miRNA precursor sequence is found corresponds to the miRNA mature.
pre-miRNA_seq	miRNA precursor sequence data, with capitalized letters denoting processed mature sequences.
sequence in miRBase	whether or not miRNA mature sequence data is connected to miRBase. A new sequence is new, a difference is different, and exactly the same is yes.
PC	Novel microRNAs are labeled with PC ('Predicted Candidate'), indicating the 5p or 3p arm end position.

## Sheet: Table. s3
Table. s3 Differentially expressed miRNAs (DEMs) in different skin color of crucian carp
miR_name	miR_seq	up/down	fold_change(gold(mean)/black(mean))	log2(fold_change)	pvalue(t_test)	GO/GO_1(norm)	GO/GO_2(norm)	GO/GO_3(norm)	GO(mean)	GR/GR_1(norm)	GR/GR_2(norm)	GR/GR_3(norm)	GR(mean)	Expression level	group
tni-mir-196a-2-p3	TCTGCAACATGAAACTGTCTTA	up	5.06315	2.34003	0.000985619	230.541	219.152	187.68	212.458	39.5572	30.2234	56.1041	41.9616	middle	gp1
oha-miR-458-5p_1ss11TC	AGCGCCATTTCCAGAGCTATA	down	0.522397	-0.93678	0.00394571	7.03529	4.98072	7.32579	6.44727	12.9974	12.8894	11.1383	12.3417	middle	gp1
ssa-miR-196a-2-3p_L+1_2ss4AG21GT	TCTGCAACACGAAACTGTCTTA	up	3.5683	1.83524	0.00582277	239.2	233.382	196.052	222.878	64.4217	57.78	65.1798	62.4605	middle	gp1
ola-miR-142	TCCATAAAGTAGAAAGCACTAC	down	0.683065	-0.549904	0.00843848	673.223	720.544	837.815	743.861	1060.32	1189.53	1017.16	1089	middle	gp1
oni-miR-142_L+2R-1	TCCATAAAGTAGAAAGCACTAC	down	0.683065	-0.549904	0.00843848	673.223	720.544	837.815	743.861	1060.32	1189.53	1017.16	1089	middle	gp1
PC-3p-33311_27	TGCTTCTGTACCCTTTATGTCA	down	0.130207	-2.94112	0.0128353	0	0	3.48847	1.16282	11.3021	8.88924	6.60048	8.93059	middle	gp4
PC-3p-28510_34	TATGAAAGTGAACGGTGACTGT	up	3.63096	1.86035	0.0177636	12.9882	9.96144	11.1631	11.3709	0	4.44462	4.95036	3.13166	middle	gp4
PC-5p-18590_62	AACTGAAAGGAAAGGAGAGGTA	up	2.37686	1.24905	0.0186512	52.4941	34.8651	46.3967	44.5853	25.9947	13.7783	16.5012	18.7581	middle	gp4
dre-miR-458-5p_R-1	AGCGCCATTTACAGAGCTATA	down	0.373439	-1.42105	0.0194129	34.0941	53.3649	91.7468	59.7353	121.497	188.007	170.375	159.96	middle	gp1
oni-miR-10955_L-1_1ss10TC	TCCCCGTACGGGCCACCA	up	1.88439	0.914097	0.0210249	5.95294	7.11532	7.67464	6.9143	3.39062	2.66677	4.95036	3.66925	low	gp2b
oni-miR-489	TGACATCATATGTACGGCTGCT	down	0.586288	-0.770319	0.0237256	627.765	821.819	550.481	666.688	994.016	1331.61	1085.78	1137.13	middle	gp1
gmo-miR-489-3p	TGACATCATATGTACGGCTGCT	down	0.586288	-0.770319	0.0237256	627.765	821.819	550.481	666.688	994.016	1331.61	1085.78	1137.13	middle	gp1
dre-mir-196d-p3_1ss3GA	CCACAACACGAAACTGTCTTAA	up	1.3596	0.443182	0.0246682	52.4941	61.9033	63.4902	59.2958	48.5989	42.2239	40.0154	43.6127	middle	gp2b
PC-3p-29800_32	TTCCATTGCCTTGTTCCATTCC	down	0.171539	-2.54339	0.0272688	0	0	2.09308	0.697694	4.52082	3.55569	4.1253	4.06727	low	gp4
ssa-let-7e-3p_1ss22CT	CTATACAATCTACTGTCTTTCT	down	0.615029	-0.701273	0.0287788	29.4039	18.8556	24.9426	24.4007	36.1666	36.4459	46.4096	39.674	middle	gp1
dre-miR-139-5p_R+5	TCTACAGTGCATGTGTCTCCAGT	down	0.760423	-0.395126	0.0289994	1171.11	1437.29	1496.21	1368.2	1897.62	1668.95	1831.22	1799.26	middle	gp1
ccr-miR-139	TCTACAGTGCATGTGTCTCCAGT	down	0.760423	-0.395126	0.0289994	1171.11	1437.29	1496.21	1368.2	1897.62	1668.95	1831.22	1799.26	middle	gp1
PC-5p-30278_31	TTTGGGAGCTCATTTTCAGTCC	up	inf	inf	0.0314428	3.24706	4.98072	6.27925	4.83568	0	0	0	0	low	gp4
dre-mir-196d-p5_1ss5GA	CCCCACAACACGAAACTGTCTT	up	1.89439	0.921735	0.0333476	133.129	175.748	123.143	144.007	84.2003	84.4477	59.4044	76.0175	middle	gp2b
ssa-miR-33b-3p_1ss20GT	CAATGTTCCTGCAGTGCAATA	up	1.3838	0.468632	0.0359411	347.435	424.784	435.71	402.643	323.804	276.011	273.095	290.97	middle	gp2a
ssa-miR-196a-4-3p_L-1_1ss4GA	CGACAACAAGAAACTGCCTTGA	up	1.56737	0.648348	0.036304	654.823	634.686	619.553	636.354	501.811	368.014	348.175	406	middle	gp1
gmo-miR-126-3p	TCGTACCGTGAGTAATAATGCA	down	0.735437	-0.443326	0.0363505	68202.3	53627.7	71674.1	64501.4	91820.2	87882.8	83411.3	87704.8	high	gp1
dre-miR-126a-3p_R+1	TCGTACCGTGAGTAATAATGCA	down	0.735437	-0.443326	0.0363505	68202.3	53627.7	71674.1	64501.4	91820.2	87882.8	83411.3	87704.8	high	gp1
ssa-miR-10a-3p_2ss10GA15AG	CAAATTCGTATCTAGGGGAGT	down	0.343568	-1.54133	0.0377451	23.8118	11.3845	19.5354	18.2439	37.2968	56.0022	66.0048	53.1013	middle	gp1
dre-miR-138-5p	AGCTGGTGTTGTGAATCAGGCCG	down	0.548327	-0.866891	0.0409689	46	34.8651	58.6063	46.4905	83.6352	68.0027	102.72	84.786	middle	gp1
gmo-let-7a-3-3p_R+1	CTATACAACTTACTGTCTTTCC	up	1.1185	0.161567	0.0424254	314.423	311.651	287.45	304.508	282.551	269.344	264.844	272.247	middle	gp1
hsa-let-7a-3p_R+1_2ss9TC10CT	CTATACAACTTACTGTCTTTCC	up	1.1185	0.161567	0.0424254	314.423	311.651	287.45	304.508	282.551	269.344	264.844	272.247	middle	gp1
mmu-mir-1983-p3_1ss2GA	TAATGCCGAGGTTGTGAGTTCGA	down	-inf	-inf	0.0459881	0	0	0	0	3.95572	7.11139	3.71277	4.92663	low	gp2b
mmu-mir-1983-p5_1ss2GA_1	TAATGCCGAGGTTGTGAGTTCG	down	-inf	-inf	0.0459881	0	0	0	0	3.95572	7.11139	3.71277	4.92663	low	gp2b
mmu-mir-1983-p5_1ss2GA_2	TAATGCCGAGGTTGTGAGTTCGA	down	-inf	-inf	0.0459881	0	0	0	0	3.95572	7.11139	3.71277	4.92663	low	gp2b
dre-miR-210-5p_L+1R-1	AAGCCACTGACTAACGCACATT	down	0.67427	-0.568602	0.0478587	1168.94	758.493	1182.59	1036.68	1368.68	1556.51	1687.25	1537.48	middle	gp1
PC-3p-24422_43	TAAGAGGCCTTTGCATCTGAAG	down	0.217104	-2.20354	0.048656	0	0	7.67464	2.55821	12.4323	14.6672	8.2506	11.7834	middle	gp4

## Sheet: Table. s4
Table. s4 The results of qRT-PCR and small RNA sequencing
qRT-PCR analysis results																Small RNA sequencing normalized data
∆ Ct																	ssa-miR-196a	PC-3p-28510	PC-5p-18590	oni-miR-10955	ssa-miR-33b-3p	dre-miR-196d	oha-miR-458-5p	PC-3p-33311	oni-miR-489	ssa-miR-10a-3p	PC-3p-24422	dre-miR-138-5p
		ssa-miR-196a	PC-3p-28510	PC-5p-18590	oni-miR-10955	ssa-miR-33b-3p	dre-miR-196d	oha-miR-458-5p	PC-3p-33311	oni-miR-489	ssa-miR-10a-3p	PC-3p-24422	dre-miR-138-5p			GO_1	239.2	12.9882	52.4941	5.95294	347.435	133.129	7.03529	0	627.765	23.8118	0	46
	GO_1	17.6333	19.6367	17.0533	24.49	22.37	24.26	23.6167	25.8533	18.6433	22.4767	26.8533	21.4767			GO_2	233.382	9.96144	34.8651	7.11532	424.784	175.748	4.98072	0	821.819	11.3845	0	34.8651
	GO_2	17.5033	19.39	16.2167	23.8	21.2933	23.9367	22.2033	25.9333	16.8833	23.6767	25.9333	22.6767			GO_3	196.052	11.1631	46.3967	7.67464	435.71	123.143	7.32579	3.48847	550.481	19.5354	7.67464	58.6063
	GO_3	17.8367	19.7367	17.11	24.3967	21.0533	24.4867	22.0467	25	16.32	22.5833	26.1314	22.5833			GR_1	64.4217	0	25.9947	3.39062	323.804	84.2003	12.9974	11.3021	994.016	37.2968	12.4323	83.6352
	GR_1	23.36	21.16	18.34	25.2933	22.9633	25.5233	18.6567	19.13	14.1733	18.61	22.13	19.61			GR_2	57.78	4.44462	13.7783	2.66677	276.011	84.4477	12.8894	8.88924	1331.61	56.0022	14.6672	68.0027
	GR_2	23.02	20.88	18.67	25.1133	23.08	25.9533	19.3067	18.5233	15.38	19.9533	22.5233	18.9533			GR_3	65.1798	4.95036	16.5012	4.95036	273.095	59.4044	11.1383	6.60048	1085.78	66.0048	8.2506	102.72
	GR_3	24.4167	21.8033	17.2133	26.37	22.4967	26.2333	19.15	18.89	14.44	21.0033	21.89	20.0033
																Mean value
mean ∆ Ct		ssa-miR-196a	PC-3p-28510	PC-5p-18590	oni-miR-10955	ssa-miR-33b-3p	dre-miR-196d	oha-miR-458-5p	PC-3p-33311	oni-miR-489	ssa-miR-10a-3p	PC-3p-24422	dre-miR-138-5p			GO	222.878	11.3709	44.5853	6.9143	402.643	144.007	6.44727	1.16282	666.688	18.2439	2.55821	46.4905
	GO	17.6578	19.5878	16.7933	24.2289	21.5722	24.2278	22.6222	25.5956	17.2822	22.9122	26.306	22.2456			GR	62.4605	3.13166	18.7581	3.66925	290.97	76.0175	12.3417	8.93059	1137.13	53.1013	11.7834	84.786
∆∆ Ct		ssa-miR-196a	PC-3p-28510	PC-5p-18590	oni-miR-10955	ssa-miR-33b-3p	dre-miR-196d	oha-miR-458-5p	PC-3p-33311	oni-miR-489	ssa-miR-10a-3p	PC-3p-24422	dre-miR-138-5p		Fold_change	(GO/GR)	3.5683	3.63096	2.37686	1.88439	1.3838	1.89439	0.522397	0.130207	0.586288	0.343568	0.217104	0.548327
	GO_1	-0.0244444	0.0488889	0.26	0.261111	0.797778	0.0322222	0.994444	0.257778	1.36111	-0.435556	0.547306	-0.768889			Log2FC	1.83524	1.86035	1.24905	0.914097	0.468632	0.921735	-0.93678	-2.94112	-0.770319	-1.54133	-2.20354	-0.866891
	GO_2	-0.154444	-0.197778	-0.576667	-0.428889	-0.278889	-0.291111	-0.418889	0.337778	-0.398889	0.764444	-0.372694	0.431111
	GO_3	0.178889	0.148889	0.316667	0.167778	-0.518889	0.258889	-0.575556	-0.595556	-0.398889	-0.328889	-0.174612	0.337778
	GR_1	5.70222	1.57222	1.54667	1.06444	1.39111	1.29556	-3.96556	-6.46556	-3.10889	-4.30222	-4.17603	-2.63556			Pearson's
	GR_2	5.36222	1.29222	1.87667	0.884444	1.50778	1.72556	-3.31556	-7.07222	-1.90222	-2.95889	-3.78269	-3.29222				ssa-miR-196a	PC-3p-28510	PC-5p-18590	oni-miR-10955	ssa-miR-33b-3p	dre-miR-196d	oha-miR-458-5p	PC-3p-33311	oni-miR-489	ssa-miR-10a-3p	PC-3p-24422	dre-miR-138-5p
	GR_3	6.75889	2.21556	0.42	2.14111	0.924444	2.00556	-3.47222	-6.70556	-2.84222	-1.90889	-4.41603	-2.24222			r_value	0.995479	0.846318	0.459341	0.692881	0.923109	0.979031	0.925572	0.854863	0.604872	0.319902	0.716132	0.554065
																p_value	0.0068	0.0102	0.2095	0.017	0.026	0.0306	0.019	0.0267	0.0176	0.0173	0.017	0.0164
rel-exp		ssa-miR-196a	PC-3p-28510	PC-5p-18590	oni-miR-10955	ssa-miR-33b-3p	dre-miR-196d	oha-miR-458-5p	PC-3p-33311	oni-miR-489	ssa-miR-10a-3p	PC-3p-24422	dre-miR-138-5p
	GO_1	1.01709	0.966681	0.835088	0.834445	0.575235	0.977913	0.501929	0.836375	0.389282	1.35243	0.684297	1.70396
	GO_2	1.11299	1.14693	1.4914	1.3462	1.21326	1.22358	1.3369	0.791259	1.31849	0.58868	1.29477	0.74169
	GO_3	0.883383	0.901945	0.802923	0.890213	1.43285	0.835731	1.49025	1.51105	1.31849	1.25605	1.12866	0.791259
	GR_1	0.019207	0.33629	0.3423	0.478157	0.381271	0.407379	15.6225	88.3743	8.62718	19.7287	18.0763	6.21414
	GR_2	0.0243114	0.408322	0.272312	0.541696	0.351652	0.302382	9.95593	134.571	3.73789	7.77525	13.7627	9.7962
	GR_3	0.00923361	0.215304	0.747425	0.226705	0.526883	0.249039	11.098	104.369	7.17124	3.7552	21.348	4.73125
mean_group		ssa-miR-196a	PC-3p-28510	PC-5p-18590	oni-miR-10955	ssa-miR-33b-3p	dre-miR-196d	oha-miR-458-5p	PC-3p-33311	oni-miR-489	ssa-miR-10a-3p	PC-3p-24422	dre-miR-138-5p
	GO	1.00449	1.00519	1.04314	1.02362	1.07378	1.01241	1.10969	1.04623	1.00876	1.06572	1.03591	1.07897
	GR	0.017584	0.319972	0.454012	0.415519	0.419936	0.3196	12.2255	109.105	6.5121	10.4197	17.729	6.91387
Fold_change		ssa-miR-196a	PC-3p-28510	PC-5p-18590	oni-miR-10955	ssa-miR-33b-3p	dre-miR-196d	oha-miR-458-5p	PC-3p-33311	oni-miR-489	ssa-miR-10a-3p	PC-3p-24422	dre-miR-138-5p
	GO/GR	57.1251	3.14148	2.2976	2.46347	2.55702	3.16774	0.0907689	0.00958921	0.154905	0.102279	0.0584302	0.156059
Log2FC		5.83605	1.65145	1.20013	1.30069	1.35446	1.66345	-3.46166	-6.70437	-2.69055	-3.28942	-4.09714	-2.67984

## Sheet: Table. s5
Table. s5 Results of target gene analysis of various miRNAs
miRNA ID	Transcript ID	Gene ID	Gene Annoation	TargetScan_score	miranda_Energy	TargetScan	miRanda		miR	count
ssa-miR-196a-4-3p_L-1_1ss4GA	XM_026194957.1	LOC113121236	supervillin-like isoform X8 [Carassius auratus]	96	-13.36	1	1		ssa-miR-196a-4-3p_L-1_1ss4GA	4402
PC-3p-24422_43	XM_026194958.1	LOC113121295	unconventional myosin-VI-like isoform X9 [Carassius auratus]	96	-22.69	1	1		PC-3p-24422_43	2771
PC-5p-18590_62	XM_026194958.1	LOC113121295	unconventional myosin-VI-like isoform X9 [Carassius auratus]	78	-60.66	1	1		PC-5p-18590_62	8420
PC-3p-24422_43	XM_026194959.1	LOC113121295	unconventional myosin-VI-like isoform X9 [Carassius auratus]	96	-22.69	1	1		ccr-miR-139	5443
PC-5p-18590_62	XM_026194959.1	LOC113121295	unconventional myosin-VI-like isoform X9 [Carassius auratus]	78	-60.66	1	1		dre-miR-139-5p_R+5	5443
PC-3p-24422_43	XM_026194960.1	LOC113121295	unconventional myosin-VI-like isoform X9 [Carassius auratus]	96	-22.69	1	1		PC-3p-33311_27	3746
PC-5p-18590_62	XM_026194960.1	LOC113121295	unconventional myosin-VI-like isoform X9 [Carassius auratus]	78	-60.66	1	1		dre-miR-210-5p_L+1R-1	2420
PC-3p-24422_43	XM_026194961.1	LOC113121295	unconventional myosin-VI-like isoform X9 [Carassius auratus]	96	-22.69	1	1		dre-mir-196d-p3_1ss3GA	5896
PC-5p-18590_62	XM_026194961.1	LOC113121295	unconventional myosin-VI-like isoform X9 [Carassius auratus]	78	-60.66	1	1		gmo-miR-489-3p	5593
PC-3p-24422_43	XM_026194964.1	LOC113121295	unconventional myosin-VI-like isoform X9 [Carassius auratus]	96	-22.69	1	1		ola-miR-142	5192
PC-5p-18590_62	XM_026194964.1	LOC113121295	unconventional myosin-VI-like isoform X9 [Carassius auratus]	78	-60.66	1	1		oni-miR-142_L+2R-1	5192
ccr-miR-139	XM_026194965.1	LOC113037661	titin-like [Carassius auratus]	79	-16.17	1	1		oni-miR-489	5593
dre-miR-139-5p_R+5	XM_026194965.1	LOC113037661	titin-like [Carassius auratus]	79	-16.17	1	1		ssa-let-7e-3p_1ss22CT	3688
ssa-miR-196a-4-3p_L-1_1ss4GA	XM_026194965.1	LOC113037661	titin-like [Carassius auratus]	88	-16.53	1	1		ssa-miR-33b-3p_1ss20GT	4660
ssa-miR-196a-4-3p_L-1_1ss4GA	XM_026194967.1	LOC113121236	supervillin-like isoform X8 [Carassius auratus]	96	-13.36	1	1		dre-miR-138-5p	3173
PC-3p-33311_27	XM_026194969.1	LOC113037663	cannabinoid receptor type 1A-like [Carassius auratus]	88	-12.98	1	1		PC-3p-28510_34	7665
dre-miR-210-5p_L+1R-1	XM_026194969.1	LOC113037663	cannabinoid receptor type 1A-like [Carassius auratus]	70	-16.41	1	1		tni-mir-196a-2-p3	3931
dre-mir-196d-p3_1ss3GA	XM_026194969.1	LOC113037663	cannabinoid receptor type 1A-like [Carassius auratus]	93	-21.44	1	1		oha-miR-458-5p_1ss11TC	596
gmo-miR-489-3p	XM_026194969.1	LOC113037663	cannabinoid receptor type 1A-like [Carassius auratus]	74	-15.66	1	1		ssa-miR-196a-2-3p_L+1_2ss4AG21GT	3885
ola-miR-142	XM_026194969.1	LOC113037663	cannabinoid receptor type 1A-like [Carassius auratus]	56	-11.88	1	1		dre-miR-458-5p_R-1	609
oni-miR-142_L+2R-1	XM_026194969.1	LOC113037663	cannabinoid receptor type 1A-like [Carassius auratus]	56	-11.88	1	1		oni-miR-10955_L-1_1ss10TC	331
oni-miR-489	XM_026194969.1	LOC113037663	cannabinoid receptor type 1A-like [Carassius auratus]	74	-15.66	1	1		PC-3p-29800_32	3734
ssa-let-7e-3p_1ss22CT	XM_026194969.1	LOC113037663	cannabinoid receptor type 1A-like [Carassius auratus]	77	-13.35	1	1		PC-5p-30278_31	2648
ssa-miR-33b-3p_1ss20GT	XM_026194970.1	LOC113037664	mRNA-capping enzyme [Carassius auratus]	70	-27.68	1	1		dre-mir-196d-p5_1ss5GA	3276
PC-5p-18590_62	XM_026194971.1	LOC113037665	proline-rich nuclear receptor coactivator 2-like isoform X2 [Carassius auratus]	82	-27.47	1	1		gmo-miR-126-3p	233
dre-miR-138-5p	XM_026194971.1	LOC113037665	proline-rich nuclear receptor coactivator 2-like isoform X2 [Carassius auratus]	67	-38.68	1	1		dre-miR-126a-3p_R+1	233
PC-5p-18590_62	XM_026194972.1	LOC113037665	proline-rich nuclear receptor coactivator 2-like isoform X2 [Carassius auratus]	82	-27.47	1	1		ssa-miR-10a-3p_2ss10GA15AG	1140
dre-miR-138-5p	XM_026194972.1	LOC113037665	proline-rich nuclear receptor coactivator 2-like isoform X2 [Carassius auratus]	67	-38.68	1	1		gmo-let-7a-3-3p_R+1	3352
dre-miR-210-5p_L+1R-1	XM_026194973.1	LOC113037666	ubiquitin-conjugating enzyme E2 J1-like isoform X2 [Carassius auratus]	92	-16.61	1	1		hsa-let-7a-3p_R+1_2ss9TC10CT	3352
dre-miR-210-5p_L+1R-1	XM_026194974.1	LOC113037666	ubiquitin-conjugating enzyme E2 J1-like isoform X2 [Carassius auratus]	92	-16.61	1	1		mmu-mir-1983-p3_1ss2GA	1197
PC-3p-28510_34	XM_026194976.1	lats1	serine/threonine-protein kinase LATS1 [Carassius auratus]	83	-12.17	1	1		mmu-mir-1983-p5_1ss2GA_1	1127
gmo-miR-489-3p	XM_026194976.1	lats1	serine/threonine-protein kinase LATS1 [Carassius auratus]	94	-17.05	1	1		mmu-mir-1983-p5_1ss2GA_2	1197
ola-miR-142	XM_026194976.1	lats1	serine/threonine-protein kinase LATS1 [Carassius auratus]	94	-12.64	1	1
oni-miR-142_L+2R-1	XM_026194976.1	lats1	serine/threonine-protein kinase LATS1 [Carassius auratus]	94	-12.64	1	1
oni-miR-489	XM_026194976.1	lats1	serine/threonine-protein kinase LATS1 [Carassius auratus]	94	-17.05	1	1
ola-miR-142	XM_026194979.1	lrp11	low-density lipoprotein receptor-related protein 11 [Carassius auratus]	86	-16.77	1	1
oni-miR-142_L+2R-1	XM_026194979.1	lrp11	low-density lipoprotein receptor-related protein 11 [Carassius auratus]	86	-16.77	1	1
PC-3p-33311_27	XM_026194982.1	LOC113037674	mitogen-activated protein kinase kinase kinase 5-like [Carassius auratus]	87	-12.05	1	1
ssa-miR-196a-2-3p_L+1_2ss4AG21GT	XM_026194982.1	LOC113037674	mitogen-activated protein kinase kinase kinase 5-like [Carassius auratus]	98	-13.7	1	1
[truncated: 110,099 more rows]

## Sheet: Table. s6
Table. s6 GO function and KEGG pathway enrichment analysis of differentially expressed miRNAs
[truncated: 989 more rows]

[truncated: 2 more sheets: Table. s7, Table. s8]
